# Supplementary material for: Global transcriptional profiles of beating clusters derived from human induced pluripotent stem cells and embryonic stem cells are highly similar
Source: BMC Dev Biol. 2010 Sep 15;10:98. doi: 10.1186/1471-213X-10-98 (PMC2946283; doi:10.1186/1471-213X-10-98)
Supplement: Additional file 2 — List of genes that are differentially expressed across all samples. This file is an Excel file containing Table S6 with the list of 4254 variable genes and their expression levels in all samples. Variable genes were defined by a coefficient of variation (SD/mean) between 0.5-10. [file 1471-213X-10-98-S2.XLSX]

## Sheet: Table S6_Variable genes_0.5-10
Table S6 - List of 4254 genes that were variable across samples
Variable genes were defined by a coefficient of variation (SD/mean) between 0.5 - 10.
Probeset	Accnum	Symbol	Genename	Refseq	EntrezGene	hES 1	hES 2	hES 3	Mean hESC	hiPS 1	hiPS 2	hiPS 3	Mean hiPSC	hES- BC 1	hES- BC 2	hES- BC 3	Mean hES-BC	hiPS - BC 1	hiPS - BC 2	hiPS- BC 3	Mean hiPS-BC	Fetal heart 1	Fetal heart 2	Fetal heart 3	Mean fetal heart	Adult heart 1	Adult heart 2	Adult heart 3	Mean adult heart
2650615	NM_014576	A1CF	APOBEC1 complementation factor	NM_014576	29974	103.029	83.5351	92.8207	93.1281	137.947	84.1525	105.537	109.212	296.445	156.291	174.67	209.135	262.015	197.106	100.337	186.486	81.0862	84.5927	85.6885	83.7891	92.2307	86.0268	99.4433	92.567
1580181	NM_145891	A2BP1	ataxin 2-binding protein 1	NM_018723	54715	91.2543	87.3796	75.2948	84.6429	88.8171	85.4364	80.7258	84.9931	93.0928	87.4738	87.2804	89.2823	71.7983	71.0683	94.696	79.1875	242.872	238.401	217.509	232.927	393.557	409.694	392.879	398.71
5220554	NM_145891	A2BP1	ataxin 2-binding protein 1	NM_018723	54715	102.732	97.0906	74.8025	91.5417	91.2441	81.1161	97.5772	89.9791	93.4306	97.4529	112.861	101.248	75.3418	81.5816	87.1521	81.3585	249.798	256.308	259.912	255.339	408.588	355.333	382.88	382.267
2370438	NM_000014	A2M	alpha-2-macroglobulin	NM_000014	2	99.099	90.1522	74.0498	87.767	85.0334	72.9632	68.6669	75.5545	276.521	759.173	1030.76	688.818	518.83	505.397	463.292	495.84	1264.39	2012.13	1962.92	1746.48	1170.05	1854.42	1803.26	1609.24
3610072	NM_017436	A4GALT	alpha 1,4-galactosyltransferase		53947	113.754	116.47	137.299	122.507	155.428	116.626	139.073	137.042	97.9263	515.607	167.989	260.508	145.82	131.836	237.491	171.715	714.698	859.564	838.811	804.358	892.937	882.357	1002	925.766
7210327	NM_020792	AADACL1	arylacetamide deacetylase-like 1	NM_020792	57552	138.033	121.78	128.376	129.397	127.625	180.022	119.887	142.512	134.873	152.681	132.493	140.015	119.195	126.008	154.541	133.248	176.154	205.405	212.71	198.09	318.424	413.955	456.749	396.376
7650020	NM_020792	AADACL1	arylacetamide deacetylase-like 1	NM_020792	57552	93.7741	135.003	139.285	122.687	175.236	144.3	143.463	154.333	104.665	97.626	125.378	109.223	125.271	125.506	121.542	124.106	246.019	253.952	217.068	239.013	819.066	851.477	870.414	846.986
60280	NM_005763	AASS	aminoadipate-semialdehyde synthase		10157	634.215	1020.5	557.406	737.372	391.493	279.639	549.731	406.954	206.497	251.533	201.969	220	141.03	167.075	197.32	168.475	176.484	195.554	206.27	192.769	122.163	139.14	121.818	127.707
1500465	NM_005763	AASS	aminoadipate-semialdehyde synthase		10157	445.075	739.666	501.909	562.217	419.7	218.381	554.712	397.598	186.984	188.551	202.401	192.645	155.354	172.372	197.438	175.055	198.918	250.712	228.959	226.196	133.031	105.786	123.886	120.901
4060358	NM_005502	ABCA1	ATP-binding cassette, sub-family A (ABC1), member 1		19	520.732	659.793	398.498	526.341	1128.7	1541.1	1060.41	1243.4	1768.92	1744.33	1532.18	1681.81	3558.95	2230.65	3117.39	2969	2593.9	2519.47	2446.12	2519.83	821.937	739.23	774.548	778.572
5810209	NM_080284	ABCA6	ATP-binding cassette, sub-family A (ABC1), member 6	NM_080284	23460	83.9607	80.6006	94.4512	86.3375	80.1823	74.2064	83.2419	79.2102	77.4829	94.9944	82.3919	84.9564	86.056	74.9526	71.9696	77.6594	306.235	321.231	316.208	314.558	189.818	152.032	151.07	164.307
2570100	NM_019112	ABCA7	ATP-binding cassette, sub-family A (ABC1), member 7	NM_019112	10347	244.764	200.322	209.921	218.336	191.379	222.464	204.06	205.968	249.564	596.648	230.795	359.003	129.671	103.919	162.117	131.902	92.5478	99.2855	81.7939	91.2091	84.8051	98.5284	132.316	105.217
2710392	NM_007168	ABCA8	ATP-binding cassette, sub-family A (ABC1), member 8	NM_007168	10351	88.4834	90.1541	93.7731	90.8035	96.6418	84.3735	101.072	94.029	451.762	349.797	309.218	370.259	612.592	419.993	694.674	575.753	2188.44	2138.24	2112.17	2146.28	1506.68	1214.43	1449.3	1390.13
6580553	NM_005688	ABCC5	ATP-binding cassette, sub-family C (CFTR/MRP), member 5	NM_001023587	10057	754.497	590.808	516.266	620.523	634.215	807.204	628.431	689.95	1116.42	2786.4	1083.09	1661.97	814.227	817.008	1086.54	905.925	1442.19	1289.23	1310.92	1347.45	932.515	862.941	942.405	912.621
2760338	NM_020297	ABCC9	ATP-binding cassette, sub-family C (CFTR/MRP), member 9	NM_005691	10060	70.9098	77.7192	80.4155	76.3482	73.8969	81.5934	70.3248	75.2717	85.0023	66.5219	68.4931	73.3391	85.2615	103.263	83.1379	90.5543	254.472	253.418	216.243	241.377	121.611	94.5586	94.7131	103.628
1090543	NM_001040876	ABCE1	ATP-binding cassette, sub-family E (OABP), member 1	NM_001040876	6059	1179.28	1619.75	1704.86	1501.3	1323.21	1072.86	1732.5	1376.19	947.918	354.242	806.387	702.849	985.348	969.064	845.01	933.141	469.255	599.858	493.362	520.825	229.373	256.935	251.533	245.947
5310152	NM_001040876	ABCE1	ATP-binding cassette, sub-family E (OABP), member 1	NM_001040876	6059	1096.08	1433.04	1486.79	1338.64	1147.46	915.849	1629.41	1230.91	868.081	363.711	760.596	664.129	921.16	895.226	698.864	838.417	513.604	464.663	522.715	500.327	235.53	225.107	233.552	231.396
5860377	NM_016818	ABCG1	ATP-binding cassette, sub-family G (WHITE), member 1	NM_004915	9619	88.7232	74.0115	85.1955	82.6434	86.0919	83.8793	85.085	85.0187	104.98	71.4423	107.741	94.7211	113.911	82.365	99.347	98.541	292.736	228.451	247.225	256.137	416.422	352.739	380.595	383.252
2690040	NM_181533	ABHD12B	abhydrolase domain containing 12B	NM_181533	145447	202.575	363.571	123.446	229.864	146.603	98.7529	131.966	125.774	77.0062	89.6105	85.1243	83.9137	79.6471	83.3291	92.4507	85.1423	66.7656	76.9875	73.5781	72.4438	95.9214	83.9421	93.3388	91.0675
4880437	NM_181533	ABHD12B	abhydrolase domain containing 12B	NM_181533	145447	234.508	289.785	105.981	210.091	125.37	126.579	116.968	122.972	74.2322	75.5821	76.8571	75.5572	75.111	85.0444	98.8531	86.3361	87.8188	68.7921	83.7346	80.1152	82.0899	74.3866	86.5055	80.994
1430360	NM_015407	ABHD14A	abhydrolase domain containing 14A	NM_015407	25864	128.693	113.51	125.787	122.663	139.698	145.573	117.817	134.363	202.616	195.485	230.847	209.649	228.577	169.928	243.546	214.017	235.654	300.517	260.21	265.46	514.641	541.112	532.354	529.369
2710070	NM_024794	ABHD9	abhydrolase domain containing 9	NM_024794	79852	95.6106	109.52	83.4428	96.1913	446.477	670.897	458.917	525.43	84.9974	76.4057	97.3277	86.2436	108.842	99.4133	83.2813	97.179	93.3207	107.498	95.2625	98.6936	101.833	96.9787	106.392	101.735
6980739	NM_015429	ABI3BP	ABI family, member 3 (NESH) binding protein	NM_015429	25890	115.798	94.1753	102.285	104.086	121.585	90.1594	104.599	105.448	101.044	92.1716	78.1995	90.4717	150.676	120.861	128.158	133.232	375.108	312.192	336.139	341.146	512.234	476.422	644.226	544.294
2570112	NM_006720	ABLIM1	actin binding LIM protein 1	NM_001003407	3983	1435.64	946.382	804.806	1062.28	1178.47	1233.75	1206.24	1206.16	3917.08	7776.55	5081.91	5591.85	3692.18	3419.44	4968.29	4026.64	10795.1	10597.2	9466.58	10286.3	12136	8743.5	8913.91	9931.15
6400243	NM_001003407	ABLIM1	actin binding LIM protein 1	NM_001003407	3983	161.766	339.741	261.81	254.439	355.538	153.438	364.009	290.995	826.363	220.727	1096.51	714.534	806.647	316.316	1196.35	773.105	1848.43	1775.32	1735.56	1786.44	2193.29	2303.76	1993.55	2163.53
2260471	NM_032432	ABLIM2	actin binding LIM protein family, member 2	NM_001130083	84448	91.6802	100.58	89.344	93.8682	94.6312	76.755	88.9865	86.7909	102.939	120.497	116.072	113.169	145.875	114.793	177.171	145.946	309.138	271.634	320.349	300.374	682.188	629.601	621.088	644.292
2350747	NM_014945	ABLIM3	actin binding LIM protein family, member 3	NM_014945	22885	103.204	78.0328	90.3099	90.5154	92.8272	96.4142	100.083	96.4415	92.6501	290.808	101.847	161.769	102.574	81.0298	93.7267	92.4437	419.053	463.578	475.164	452.598	586.408	591.334	615.37	597.704
3520753	NM_001607	ACAA1	acetyl-Coenzyme A acyltransferase 1	NM_001130410	30	368.799	330.235	228.029	309.021	296	346.071	258.638	300.237	375.032	564.986	597.751	512.59	762.26	355.214	516.897	544.79	546.335	477.581	467.293	497.07	1265.36	1115.46	1259.16	1213.33
2230678	NM_001093	ACACB	acetyl-Coenzyme A carboxylase beta	NM_001093	32	223.731	147.821	204.419	191.99	242.095	265.726	201.476	236.432	362.643	922.117	647.711	644.157	356.479	320.783	439.525	372.262	1748.71	1624.61	1844.17	1739.17	2398.62	2762.97	2610.76	2590.78
110441	NM_000017	ACADS	acyl-Coenzyme A dehydrogenase, C-2 to C-3 short chain		35	112.813	85.3579	89.4989	95.8899	88.6801	107.686	92.7582	96.3749	88.6179	90.3242	104.006	94.3161	92.3837	89.6444	103.445	95.1578	187.124	197.895	165.004	183.341	511.009	499.46	512.765	507.745
1170647	NM_001033859	ACADVL	acyl-Coenzyme A dehydrogenase, very long chain		37	2367.29	1883.56	1628.85	1959.9	2338.8	3508.48	2413.07	2753.45	2537.41	6294.81	2993.07	3941.76	3879.02	3423.72	3633.75	3645.5	5182.07	4844.92	5390.97	5139.32	15109.5	16150.7	17210.6	16156.9
1240551	NM_000018	ACADVL	acyl-Coenzyme A dehydrogenase, very long chain		37	563.456	440.589	345.276	449.773	561.001	662.394	426.708	550.034	495.817	659.657	571.34	575.604	746.893	451.649	724.605	641.049	993.579	975.139	1074.58	1014.43	3176.03	3276.26	3011.26	3154.52
2070605	NM_000019	ACAT1	acetyl-Coenzyme A acetyltransferase 1	NM_000019	38	1436.63	1163.4	1122.09	1240.71	853.256	780.147	926.952	853.452	1140.91	1245.65	1195.48	1194.01	862.267	628.646	737.409	742.774	4430.36	4526.49	4548.64	4501.83	4556.97	4482.1	4395.59	4478.22
7330753	NM_005891	ACAT2	acetyl-Coenzyme A acetyltransferase 2	NM_005891	39	2955.09	3546.83	3180.4	3227.44	3193.87	1690.1	2400.65	2428.21	4430.36	920.154	4090.55	3147.02	1349.51	1600.19	889.912	1279.87	351.432	305.37	321.758	326.187	258.151	251.093	270.094	259.779
630678	XM_928013	NA	NA	NA	NA	299.119	281.649	372.524	317.764	301.165	489.085	332.455	374.235	137.097	83.0731	179.721	133.297	94.0312	149.815	101.119	114.988	125.397	105.923	95.2049	108.841	91.5296	96.4225	82.9065	90.2862
4290279	NM_001096	ACLY	ATP citrate lyase	NM_001096	47	2568.94	3687.63	3819.12	3358.56	4871.33	1415.28	4109.17	3465.26	3794.76	665.04	3467.4	2642.4	2365.86	2640.01	2139.24	2381.7	1086.76	993.972	877.488	986.075	1126.17	968.679	850.794	981.88
3930639	NM_001098	ACO2	aconitase 2, mitochondrial	NM_001098	50	248.771	210.118	206.195	221.695	318.496	183.192	279.603	260.43	253.336	326.061	517.449	365.615	237.417	268.593	557.566	354.525	1111.88	1350.9	1521.23	1328	2416.46	3028.46	2928.56	2791.16
4900438	NM_001037161	ACOT1	acyl-CoA thioesterase 1	NM_001037161	641371	102.278	79.2411	86.34	89.2863	114.909	88.5022	118.072	107.161	80.0566	80.0828	68.389	76.1761	123.12	101.517	133.042	119.226	231.551	265.114	290.072	262.246	616.685	750.995	695.229	687.636
1050253	NM_147161	ACOT11	acyl-CoA thioesterase 11	NM_015547	26027	229.785	195.896	156.721	194.134	164.905	174.173	145.734	161.604	244.892	726.461	310.21	427.188	162.978	154.541	183.754	167.091	1219.25	1147.46	1297.95	1221.55	1258	1152.97	1137.75	1182.91
4290050	NM_181864	ACOT7	acyl-CoA thioesterase 7	NM_007274	11332	2889.1	3022.14	2737.03	2882.75	2876.04	4222.98	2873.67	3324.23	751.727	1166.22	870.091	929.345	1175.24	1011.6	1123.62	1103.49	635.45	587.084	673.323	631.952	681.569	629.233	782.951	697.918
6580639	NM_007274	ACOT7	acyl-CoA thioesterase 7	NM_007274	11332	802.788	911.3	554.862	756.317	1071.86	827.229	861.823	920.303	258.762	89.6815	201.15	183.198	334.828	189.052	301.051	274.977	209.984	206.881	178.439	198.435	268.347	226.271	188.701	227.773
1010114	NM_003500	ACOX2	acyl-Coenzyme A oxidase 2, branched chain	NM_003500	8309	205.033	259.782	197.59	220.802	208.929	242.668	145.604	199.067	539.106	560.22	700.777	600.034	659.887	511.139	674.57	615.199	980.893	972.61	938.711	964.071	1386.23	1244.5	1225.81	1285.51
6110672	NM_001040649	ACP1	acid phosphatase 1, soluble	NM_001040649	52	632.845	2107.71	1647.8	1462.78	1388.23	616.685	1380.35	1128.42	1260.18	259.782	1051.72	857.225	1439.5	614.996	1082.17	1045.55	571.879	517.197	525.213	538.096	720.757	735.101	623.515	693.124
1030431	NM_001995	ACSL1	acyl-CoA synthetase long-chain family member 1	NM_001995	2180	103.411	103.097	111.065	105.858	112.612	111.861	121.834	115.436	199.84	253.095	321.901	258.279	127.114	305.545	278.104	236.921	584.713	705.146	795.231	695.03	1080.83	1393.05	1413.85	1295.91
7000307	NM_004458	ACSL4	acyl-CoA synthetase long-chain family member 4		2182	934.222	1088.5	1429.32	1150.68	558.978	248.438	584.821	464.079	1408.94	649.104	1957.5	1338.51	534.402	769.257	682.188	661.949	886.737	909.332	784.715	860.261	522.715	481.159	501.158	501.677
7040286	NM_016234	ACSL5	acyl-CoA synthetase long-chain family member 5	NM_016234	51703	95.7779	89.928	97.1559	94.2873	92.4651	100.744	83.4144	92.2079	115.014	199.475	129.902	148.131	164.391	123.659	102.458	130.17	264.22	263.517	232.011	253.249	470.545	392.811	388.563	417.306
5220377	NM_032501	ACSS1	acyl-CoA synthetase short-chain family member 1	NM_032501	84532	89.3418	94.5316	78.4324	87.4353	78.873	76.659	97.9099	84.4806	101.006	84.1824	55.6253	80.2713	84.5259	96.5409	78.48	86.5156	1045.61	902.63	982.555	976.931	2013.21	1817.05	1869.48	1899.91
4490524	NM_001076552	ACSS2	acyl-CoA synthetase short-chain family member 2	NM_001076552	55902	841.703	518.449	926.952	762.368	584.821	742.63	522.514	616.655	2886.25	5500.7	4337.75	4241.57	1441.53	2054.27	1980.81	1825.54	3186.1	3095.81	3339.3	3207.07	7335.31	5877.78	5968.29	6393.8
4670544	NM_018677	ACSS2	acyl-CoA synthetase short-chain family member 2	NM_001076552	55902	993.972	676.245	1092.09	920.769	746.216	969.064	661.641	792.307	3934.33	7631.07	5557.03	5707.48	2208.94	2847.32	2411.12	2489.13	4251.63	3803.4	4010.32	4021.78	7958.84	7221.67	7352.49	7511
5080132	NM_001100	ACTA1	actin, alpha 1, skeletal muscle		58	1206.76	959.289	778.921	981.655	1052.1	1002.35	1343.25	1132.57	1783.03	3311.7	2008.83	2367.85	2267.94	3071.48	2406.23	2581.88	14948	14080.1	15460.1	14829.4	32650.4	35675.9	34781.2	34369.2
6480059	NM_001613	ACTA2	actin, alpha 2, smooth muscle, aorta	NM_001613	59	354.522	311.255	391.388	352.389	281.523	369.737	179.883	277.048	18574.6	16868.7	12336.7	15926.7	26103.1	27237.3	35675.9	29672.1	20418	19319.6	16059.2	18598.9	17051	17210.6	17687.2	17316.3
5270730	NM_001101	ACTB	actin, beta		60	5155.89	12733.2	14948	10945.7	15391.7	1435.64	14663.7	10497	8556.42	350.077	5707.06	4871.19	8572.61	4277.74	10546.5	7798.94	3063.15	2856.66	2936.61	2952.14	4072.22	3546.83	3849.9	3822.98
4260201	NM_005159	ACTC1	actin, alpha, cardiac muscle 1		70	1548.31	1135.06	1144.19	1275.85	1110.42	654.697	1445.83	1070.32	26654.2	16443.3	34781.2	25959.6	20687.2	19842.9	26654.2	22394.8	22072.5	27532	30144.5	26583	26328.9	30970.5	31634.6	29644.7
6510072	NM_001614	ACTG1	actin, gamma 1	NM_001614	71	377.277	2731.7	3382.21	2163.73	985.82	201.296	2082.11	1089.74	2414.79	89.9885	1369.64	1291.47	1676.72	369.598	3190.79	1745.7	582.503	460.686	465.413	502.867	407.612	313.522	303.996	341.71
4610431	NM_001615	ACTG2	actin, gamma 2, smooth muscle, enteric	NM_001615	72	809.746	1273.11	746.893	943.248	717.207	1486.05	643.74	948.999	1129.98	1661.55	448.757	1080.09	4526.49	5027.73	10597.2	6717.14	3528.49	3970.89	3524.92	3674.77	1472.51	1490.7	1554.65	1505.95
5080603	NM_177989	ACTL6A	actin-like 6A	NM_004301	86	1910.6	2644.35	2568.94	2374.63	3311.7	1817.05	2286.9	2471.88	1845.28	523.027	1101.52	1156.61	1585.56	1324.48	1232.25	1380.76	855.019	849.414	745.251	816.562	807.204	814.883	749.776	790.621
670196	NM_001103	ACTN2	actinin, alpha 2	NM_001103	88	119.82	123.714	125.806	123.113	129.597	161.089	122.612	137.766	1072.46	1161.58	2360.52	1531.52	1042.28	877.988	1913.6	1277.96	4170.13	4212.38	4137.82	4173.44	4501.19	3853.25	3986.15	4113.53
830348	NM_001104	ACTN3	actinin, alpha 3	NM_001104	89	2376.64	769.257	1475.09	1540.33	761.767	561.598	573.327	632.231	499.999	102.756	277.608	293.455	109.865	203.146	127.434	146.815	87.7841	74.7889	76.4566	79.6765	89.1749	88.6745	76.3813	84.7436
4610746	NM_000020	ACVRL1	activin A receptor type II-like 1	NM_000020	94	67.723	71.5508	91.5608	76.9449	68.0663	71.2646	72	70.4436	71.036	70.6415	86.5699	76.0824	94.8223	86.3287	80.1754	87.1088	144.505	134.325	125.148	134.659	313.482	312.453	306.376	310.771
5290672	NM_138448	ACYP2	acylphosphatase 2, muscle type	NM_138448	98	96.9374	147.663	118.388	120.996	205.499	87.9534	143.269	145.574	306.235	354.303	488.104	382.881	411.792	232.303	359.547	334.547	569.964	448.757	442.242	486.987	1125.75	1092.59	1132.2	1116.85
5290300	NM_001110	ADAM10	ADAM metallopeptidase domain 10	NM_001110	102	109.439	456.543	398.621	321.535	395.037	140.086	484.938	340.02	406.845	79.3241	511.435	332.535	468.062	344.111	465.933	426.036	199.645	294.586	261.062	251.764	121.12	105.146	120.302	115.523
3440452	NM_207195	ADAM15	ADAM metallopeptidase domain 15	NM_003815	8751	1130.67	769.521	666.005	855.4	552.484	1299.17	629.777	827.144	915.849	1352.15	826.011	1031.34	1080.45	852.031	790.113	907.53	3132.73	2952.92	3077.76	3054.47	3083.67	3289.33	3267.11	3213.37
5260546	NM_003183	ADAM17	ADAM metallopeptidase domain 17	NM_003183	6868	240.48	198.821	219.686	219.662	239.322	354.303	199.873	264.499	182.538	948.933	223.422	451.631	183.252	230.455	268.019	227.242	207.464	196.984	203.984	202.811	186.962	224.873	207.844	206.56
110731	NM_003812	ADAM23	ADAM metallopeptidase domain 23	NM_003812	8745	506.635	351.796	384.18	414.204	247.487	212.769	267.062	242.439	240.355	227.1	244.446	237.3	173.857	169.517	228.577	190.651	739.666	667.736	643.384	683.596	673.701	526.218	577.429	592.449
70487	NM_133638	ADAMTS19	ADAM metallopeptidase with thrombospondin type 1 motif, 19	NM_133638	171019	694.914	525.915	542.233	587.687	410.763	570.335	649.281	543.459	906.115	598.118	1192.33	898.856	912.491	1125.31	721.155	919.651	162.844	212.161	184.046	186.35	104.63	127.175	95.9592	109.255
1570382	NM_182920	ADAMTS9	ADAM metallopeptidase with thrombospondin type 1 motif, 9	NM_182920	56999	205.611	97.2205	142.046	148.293	173.191	102.122	151.835	142.383	1750.72	1453.69	1229.03	1477.81	2188.44	1831.4	1982.06	2000.63	1336.02	1162.55	1202.57	1233.72	648.364	619.889	586.996	618.417
4810575	NM_014694	ADAMTSL2	ADAMTS-like 2	NM_014694	9719	144.258	132.324	121.211	132.598	117.19	104.599	99.8828	107.224	262.118	978.81	682.188	641.039	292.841	352.075	327.089	324.002	440.987	460.085	510.787	470.62	762.073	728.735	747.347	746.051
3460356	NM_213604	ADAMTSL5	ADAMTS-like 5	NM_213604	339366	92.9331	89.8962	96.3664	93.0652	94.0718	94.4945	96.7211	95.0958	105.859	89.7043	111.122	102.228	108.105	113.112	162.557	127.925	288.623	279.162	288.784	285.523	293.21	279.44	250.674	274.441
5490433	NM_015840	ADAR	adenosine deaminase, RNA-specific	NM_001025107	103	1387.71	1286.36	1197.91	1290.66	1984.4	714.019	2176.57	1625	895.226	371.756	686.139	651.04	878.832	593.78	779.759	750.791	463.578	419.053	429.866	437.499	676.027	616.489	611.987	634.834
7330097	NM_001112	ADARB1	adenosine deaminase, RNA-specific, B1 (RED1 homolog rat)	NM_001033049	104	459.354	488.287	429.572	459.071	396.264	443.164	352.989	397.472	1066.17	1699.07	1146.33	1303.86	1136.95	1724.39	1582.73	1481.36	1609.65	1541.74	1460	1537.13	816.468	736.881	776.509	776.62
6330224	NM_139247	ADCY4	adenylate cyclase 4	NM_139247	196883	97.4993	86.5463	84.6286	89.5581	79.1278	73.7697	84.9669	79.2881	152.975	83.3591	110.591	115.642	125.806	166.365	74.2761	122.149	633.205	613.174	632.461	626.28	776.509	674.716	727.609	726.278
1030187	NM_183357	ADCY5	adenylate cyclase 5	NM_183357	111	91.7675	70.69	81.0515	81.1697	74.8037	82.4953	77.1287	78.1426	101.382	85.3268	144.616	110.442	73.1143	77.0127	107.234	85.7869	225.656	230.608	197.59	217.951	249.681	253.198	243.546	248.808
2190463	NM_020983	ADCY6	adenylate cyclase 6	NM_015270	112	160.824	123.725	132.196	138.915	166.615	134.017	157.285	152.639	334.894	221.447	455.587	337.309	299.18	161.04	422.096	294.105	671.084	639.528	647.711	652.775	533.674	527.563	561.001	540.746
3120600	NM_020983	ADCY6	adenylate cyclase 6	NM_015270	112	351.024	230.154	261.17	280.783	262.599	347.801	224.454	278.285	864.723	1647.8	1083.6	1198.71	809.284	403.722	1072.46	761.822	1929.67	1683.39	1976.7	1863.25	1423.31	1217.51	1221.99	1287.6
3060100	NM_001116	ADCY9	adenylate cyclase 9	NM_001116	115	104.529	132.96	108.174	115.221	125.386	88.3763	104.793	106.185	138.557	116.781	112.718	122.685	112.572	123.095	159.277	131.648	321.231	356.199	398.993	358.808	457.347	487.826	436.426	460.533
1010477	NM_016824	ADD3	adducin 3 (gamma)	NM_001121	120	451.554	590.463	790.113	610.71	641.268	489.237	785.649	638.718	667.002	145.242	549.115	453.786	465.275	431.16	253.952	383.462	114.753	120.06	102.13	112.314	73.154	76.3905	84.9643	78.1696
3420747	NM_001121	ADD3	adducin 3 (gamma)	NM_001121	120	314.334	708.093	622.045	548.157	890.306	247.669	732.279	623.418	1286.95	348.144	1266.08	967.057	1136.46	816.468	1046.74	999.89	748.173	755.269	748.451	750.631	237.619	210.047	238.028	228.565
460204	NM_001122	ADFP	adipose differentiation-related protein	NM_001122	123	82.84	99.3367	99.8404	94.0057	2865.77	1812.44	1697.48	2125.23	104.82	152.443	95.2894	117.517	2328.45	1117.91	1024.05	1490.14	3370.3	3357.22	3419.44	3382.32	7597.41	7810.07	7123.65	7510.38
1400446	NM_001122	ADFP	adipose differentiation-related protein	NM_001122	123	71.1496	97.7747	90.5743	86.4995	474.133	415.365	476.422	455.307	82.6622	124.842	94.2552	100.586	484.817	326.864	269.098	360.26	756.807	758.885	702.398	739.363	2260.18	2146.92	2207.04	2204.72
3370347	NM_000667	ADH1A	alcohol dehydrogenase 1A (class I), alpha polypeptide	NM_000667	124	76.6096	81.0587	70.8175	76.1619	74.2285	84.4831	68.0404	75.584	99.2665	152.016	96.0597	115.781	84.2249	84.3147	79.5389	82.6928	529.378	520.409	457.615	502.467	1456.65	1709.4	1535.44	1567.16
2490612	NM_000668	ADH1B	alcohol dehydrogenase 1B (class I), beta polypeptide	NM_000668	125	78.659	77.2032	96.2478	84.0367	97.1248	69.0772	89.5781	85.2601	71.9665	87.8678	90.9611	83.5985	83.0706	72.7792	81.4893	79.113	192.206	187.004	195.518	191.576	410.107	371.138	415.236	398.827
2760121	NM_144650	ADHFE1	alcohol dehydrogenase, iron containing, 1	NM_144650	137872	166.15	128.32	152.045	148.839	129.576	139.285	124.067	130.976	244.128	344.6	304.068	297.599	231.418	246.815	222.164	233.466	1022.12	997.904	1023.32	1014.45	1181.6	1201.7	1221.46	1201.58
3890598	NM_001077593	NA	NA	NA	NA	97.1869	98.6911	93.2936	96.3905	89.6482	83.1105	82.3809	85.0465	115.227	135.393	149.968	133.529	134.048	135.23	130.968	133.415	326.473	413.488	460.686	400.216	463.116	548.168	521.009	510.764
5670465	NM_001124	ADM	adrenomedullin	NM_001124	133	6913.24	8327.76	2550.24	5930.41	6755.24	6723.62	3325.53	5601.46	1253.54	3647.37	757.015	1885.97	1616.64	1486.05	1799.66	1634.12	3721.96	3607.76	3581.56	3637.09	3563.36	3299.95	2903.23	3255.51
4060519	NM_000674	ADORA1	adenosine A1 receptor	NM_000674	134	133.397	109.491	166.521	136.47	132.351	190.882	109.129	144.12	319.836	1208.39	673.498	733.909	302.306	247.844	281.814	277.321	389.887	344.916	333.624	356.143	393.182	357.597	421.408	390.729
3390735	NM_199162	ADPRHL1	ADP-ribosylhydrolase like 1	NM_138430	113622	95.4699	137.693	85.8384	106.334	88.9761	114.612	101.854	101.814	866.022	1162.55	933.56	987.378	914.838	893.704	1293.52	1034.02	5053.33	4566.34	4222.98	4614.22	9095.03	7776.55	7901.89	8257.83
5570446	NM_138430	ADPRHL1	ADP-ribosylhydrolase like 1	NM_138430	113622	83.3442	95.4899	81.6996	86.8446	109.853	105.859	92.3589	102.69	150.153	83.5648	127.222	120.313	109.526	104.599	139.799	117.975	275.339	263.92	264.886	268.048	611.779	524.64	597.011	577.81
2140022	NM_000679	ADRA1B	adrenergic, alpha-1B-, receptor	NM_000679	147	81.6085	83.9657	92.1249	85.8997	100.337	91.6811	98.3088	96.7756	130.187	430.818	117.356	226.12	154.369	162.803	159.021	158.731	149.944	138.918	157.285	148.716	209.626	182.16	264.718	218.835
7050440	NM_000684	ADRB1	adrenergic, beta-1-, receptor	NM_000684	153	89.8769	82.3215	64.7222	78.9735	77.8523	78.1406	74.8866	76.9598	99.7566	104.051	96.8518	100.22	91.2594	83.9695	85.4527	86.8939	73.6743	81.647	86.2255	80.5156	371.948	322.479	363.161	352.529
7570326	NM_000024	ADRB2	adrenergic, beta-2-, receptor, surface	NM_000024	154	102.727	92.8629	111.175	102.255	98.8994	141.689	101.435	114.008	185.32	309.418	153.913	216.217	183.515	202.295	300.347	228.719	579.259	558.467	553.041	563.589	467.732	479.172	469.255	472.053
5960097	NM_001126	ADSS	adenylosuccinate synthase	NM_001126	159	2112.17	2948.83	2480.53	2513.85	3642.42	2637.89	2966.41	3082.24	1416.43	836.439	1217.51	1156.79	1584.66	1657.32	1262.36	1501.45	847.905	817.79	929.604	865.1	506.635	470.545	420.087	465.756
6020333	NM_001126	ADSS	adenylosuccinate synthase	NM_001126	159	187.809	535.394	540.779	421.327	638.96	168.889	715.255	507.701	311.255	94.834	354.968	253.686	324.589	252.069	292.678	289.779	160.462	169.5	166.094	165.352	152.787	148.454	164.182	155.141
4830372	NM_152328	ADSSL1	adenylosuccinate synthase like 1	NM_152328	122622	331.347	309.84	361.778	334.322	418.481	308.412	304.878	343.923	626.812	889.707	767.51	761.343	554.862	613.484	697.807	622.051	3938.66	3563.36	3487.03	3663.02	6214.62	5773.19	6407.24	6131.68
1230458	NM_001130	AES	amino-terminal enhancer of split	NM_001130	166	899.623	691.991	635.655	742.423	947.055	1398.11	1131.16	1158.77	1224.37	1640.97	1103.14	1322.83	1077.67	763.63	1154.09	998.462	1619.75	1581.88	1673.26	1624.96	3299.95	3661.72	3328.97	3430.21
6180176	NM_198970	AES	amino-terminal enhancer of split	NM_001130	166	214.581	186.57	237.999	213.05	228.293	211.523	313.274	251.03	312.499	85.6102	299.282	232.464	190.48	143.161	251.699	195.113	300.283	310.21	323.036	311.176	696.641	685.716	709.977	697.444
20154	NM_152406	AFAP1L1	actin filament associated protein 1-like 1	NM_152406	134265	133.859	123.145	126.463	127.822	107.754	110.904	113.406	110.688	215.153	332.584	255.965	267.901	192.174	154.102	185.766	177.347	840.38	724.834	619.889	728.368	410.238	371.756	390.724	390.906
4590133	NM_001001936	AFAP1L2	actin filament associated protein 1-like 2	NM_001001936	84632	131.849	212.436	143.048	162.445	174.277	177.661	159.212	170.383	225.594	208.989	135.003	189.862	1029.89	1438.75	1438.01	1302.22	615.601	575.477	499.865	563.648	348.3	326.473	323.621	332.798
6620711	NM_032550	AFAP1L2	actin filament associated protein 1-like 2	NM_001001936	84632	141.596	111.244	105.432	119.424	121.03	119.089	102.713	114.277	126.543	86.7017	114.384	109.21	509.795	722.699	596.195	609.563	199.552	206.234	203.032	202.939	182.232	197.536	201.15	193.639
650753	NM_001025108	AFF3	AF4/FMR2 family, member 3	NM_001025108	3899	77.171	67.6071	73.7117	72.83	78.6923	92.1485	93.4013	88.0807	163.318	292.197	197.276	217.597	231.154	366.88	375.913	324.649	230.95	284.655	264.761	260.122	181.98	187.857	166.349	178.728
2030161	NM_001134	AFP	alpha-fetoprotein	NM_001134	174	159.975	291.447	181.98	211.134	217.79	336.213	230.121	261.375	14211.4	4734.14	16957.4	11967.7	17139.4	17355.4	2548.33	12347.7	90.3315	89.1539	107.539	95.6749	67.1701	89.0166	104.48	86.8888
3520671	NM_006412	AGPAT2	1-acylglycerol-3-phosphate O-acyltransferase 2 (lysophosphatidic acid acyltransferase, beta)		10555	190.284	142.552	141.609	158.148	153.636	200.731	141.264	165.211	152.397	228.577	157.135	179.37	135.174	122.95	143.419	133.848	166.995	154.817	162.237	161.35	470.925	444.129	478.25	464.434
5560102	NM_001012727	AGPAT2	1-acylglycerol-3-phosphate O-acyltransferase 2 (lysophosphatidic acid acyltransferase, beta)		10555	178.632	195.061	152.585	175.426	196.055	244.859	173.318	204.744	147.821	194.882	167.576	170.093	146.477	132.395	180.723	153.198	180.546	236.276	199.873	205.565	454.574	684.628	540.321	559.841
830719	NM_018361	AGPAT5	1-acylglycerol-3-phosphate O-acyltransferase 5 (lysophosphatidic acid acyltransferase, epsilon)	NM_018361	55326	216.243	746.216	620.043	527.5	600.213	151.605	684.455	478.758	326.259	99.7166	390.724	272.233	277.451	191.017	221.612	230.027	150.238	157.79	155.468	154.498	118.129	95.8232	119.783	111.245
2060477	NM_032717	AGPAT9	1-acylglycerol-3-phosphate O-acyltransferase 9	NM_032717	84803	108.915	143.389	96.7291	116.345	110.32	188.484	106.163	134.989	140.432	1067.2	215.048	474.225	141.553	145.322	228.384	171.753	2066.51	1803.26	1821.15	1896.97	1182.51	1147.46	1292.91	1207.62
7560154	NM_003659	AGPS	alkylglycerone phosphate synthase	NM_003659	8540	728.318	1110.42	903.282	914.007	964.158	929.604	909.617	934.46	453.071	455.296	427.291	445.219	501.909	428.918	467.539	466.122	330.235	285.869	291.324	302.476	266.055	238.263	243.804	249.374
2850301	NM_000029	AGT	angiotensinogen (serpin peptidase inhibitor, clade A, member 8)	NM_000029	183	79.9668	65.4346	70.8255	72.0756	71.9068	78.0366	80.5683	76.8372	199.314	238.597	262.015	233.308	297.613	240.707	220.892	253.071	990.618	1017.38	1062.47	1023.49	1719.17	1544.6	1750.72	1671.5
4760427	NM_015239	AGTPBP1	ATP/GTP binding protein 1	NM_015239	23287	1253.95	1750.72	1886.07	1630.25	1191.8	968.679	1205.63	1122.04	1078.37	646.673	1329.63	1018.22	690.36	1096.08	661.194	815.88	630.85	540.51	599.361	590.24	315.088	316.393	328.492	319.991
3290402	NM_005161	APLNR	apelin receptor	NM_005161	187	108.058	105.419	114.236	109.237	117.099	141.817	89.9613	116.293	566.872	245.14	305.131	372.381	261.298	450.574	306.428	339.434	648.911	662.587	653.073	654.857	535.394	537.307	608.589	560.43
6040747	NM_015446	AHCTF1	AT hook containing transcription factor 1	NM_015446	25909	465.275	807.402	639.342	637.339	799.109	412.174	788.545	666.609	668.241	494.742	574.882	579.288	623.065	472.379	455.921	517.122	236.005	196.293	205.738	212.679	172.872	98.9792	95.0023	122.285
3710537	NM_000687	AHCY	S-adenosylhomocysteine hydrolase	NM_000687	191	5728.27	4893.47	6038.63	5553.46	7143.3	3498.77	5531.55	5391.21	3683.4	913.325	3378.87	2658.53	3487.03	3224.07	2942.2	3217.77	1883.56	1568.45	1715.13	1722.38	2236.47	1775.32	1905.13	1972.31
450553	NM_001620	AHNAK	AHNAK nucleoprotein	NM_001620	79026	364.267	241.307	287.612	297.728	359.547	311.703	369.236	346.829	1169.61	1757.56	1099.58	1342.25	2338.8	3615.75	3091.68	3015.41	3599.09	4072.22	4170.13	3947.15	2695.2	3125.18	3104.09	2974.82
2320377	NM_001622	AHSG	alpha-2-HS-glycoprotein	NM_001622	197	116.82	78.863	86.8479	94.1768	80.0317	76.3658	91.8456	82.7477	1158.49	268.761	1997.44	1141.56	935.178	1318.96	98.7562	784.299	94.1711	123.677	95.3395	104.396	93.8401	76.2688	113.885	94.6647
3800047	NM_032955	AIF1	allograft inflammatory factor 1	NM_001623	199	192.358	176.962	152.621	173.98	188.792	266.942	192.457	216.064	120.706	193.186	123.946	145.946	280.646	142.196	123.017	181.953	399.309	332.037	387.531	372.959	654.102	571.181	538.62	587.968
1500689	NM_145813	AIFM1	apoptosis-inducing factor, mitochondrion-associated, 1	NM_001130846	9131	2386.09	2120.31	2132.47	2212.95	930.207	1228.42	965.394	1041.34	2492.76	5707.06	2955.09	3718.3	1166.22	905.338	1373.92	1148.49	1281.67	1426.09	1309.1	1338.95	2269.4	2200.12	2223.93	2231.15
5130162	NM_000476	AK1	adenylate kinase 1	NM_000476	203	110.043	125.477	145.589	127.036	120.07	179.622	129.61	143.101	290.522	541.712	282.283	371.506	205.582	280.746	264.718	250.349	842.298	912.491	848.261	867.683	1305.36	1355.29	1376.39	1345.68
4810494	NM_003488	AKAP1	A kinase (PRKA) anchor protein 1	NM_003488	8165	230.37	164.983	249.189	214.847	134.798	130.242	190.731	151.924	155.577	83.9192	132.663	124.053	130.868	126.406	128.713	128.662	297.613	347.512	322.23	322.452	402.909	541.712	492.665	479.095
650050	NM_144767	AKAP13	A kinase (PRKA) anchor protein 13	NM_006738	11214	196.501	159.61	155.977	170.696	150.329	137.147	169.188	152.221	208.659	238.091	309.84	252.197	260.358	139.597	236.07	212.008	595.676	626.383	650.06	624.039	890.81	826.011	767.51	828.11
2060341	NM_006738	AKAP13	A kinase (PRKA) anchor protein 13	NM_006738	11214	87.4652	104.678	91.1152	94.4194	97.3961	88.9106	91.4017	92.5695	151.719	153.531	203.072	169.441	133.917	129.563	205.276	156.252	843.461	766.628	810.49	806.86	795.59	726.847	858.016	793.484
3940440	NM_007200	AKAP13	A kinase (PRKA) anchor protein 13	NM_006738	11214	536.155	472.284	513.604	507.348	383.788	454.155	424.703	420.882	841.054	1444.78	1136.95	1140.93	1259.68	799.356	1141.23	1066.75	3615.75	3111.76	3142.49	3290	3455.84	3397.1	3467.4	3440.11
5340129	NM_001354	AKR1C2	aldo-keto reductase family 1, member C2 (dihydrodiol dehydrogenase 2; bile acid binding protein; 3-alpha hydroxysteroid dehydrogenase, type III)	NM_001354	1646	113.149	91.0883	127.414	110.55	111.445	109.652	86.9575	102.685	704.435	5210.6	166.173	2027.07	178.224	376.444	149.117	234.595	722.392	611.425	554.003	629.273	1975.69	1838.23	1865.39	1893.1
7210632	NM_003739	AKR1C3	aldo-keto reductase family 1, member C3 (3-alpha hydroxysteroid dehydrogenase, type II)	NM_003739	8644	327.992	279.096	326.864	311.317	254.138	600.614	223.246	359.333	233.839	1585.56	169.188	662.864	139.774	138.908	145.138	141.274	329.665	364.357	325.801	339.941	886.48	1100.48	1116.42	1034.46
3120598	NM_001818	AKR1C4	aldo-keto reductase family 1, member C4 (chlordecone reductase; 3-alpha hydroxysteroid dehydrogenase, type I; dihydrodiol dehydrogenase 4)	NM_001818	1109	117.318	121.265	135.379	124.654	106.415	85.6421	106.223	99.4269	258.487	470.545	173.807	300.946	111.949	120.186	107.622	113.252	205.405	201.705	219.194	208.768	423.261	487.351	385.665	432.092
1770341	NM_005989	AKR1D1	aldo-keto reductase family 1, member D1 (delta 4-3-ketosteroid-5-beta-reductase)	NM_005989	6718	78.8192	81.9256	89.6972	83.4806	95.2336	85.5273	86.0495	88.9368	133.842	81.9187	128.722	114.828	301.324	198.591	76.1324	192.016	80.8213	84.8508	85.9259	83.866	91.094	76.5715	83.354	83.6732
3120162	NM_001003945	ALAD	aminolevulinate, delta-, dehydratase	NM_000031	210	167.85	160.294	154.082	160.742	193.677	170.342	153.093	172.371	272.122	145.335	298.554	238.67	289.554	350.012	303.284	314.283	290.435	278.379	306.428	291.748	584.821	618.285	604.937	602.681
4180768	NM_001037968	ALAS2	aminolevulinate, delta-, synthase 2	NM_000032	212	88.2918	104.514	93.0837	95.2966	82.0139	110.381	82.3231	91.5727	86.2713	335.738	102.439	174.816	123.136	104.475	157.542	128.384	4734.14	4283.63	4501.19	4506.32	323.036	341.659	293.601	319.432
650431	NM_000477	ALB	albumin	NM_000477	213	79.621	84.9753	72.6505	79.0822	69.3325	72.5961	76.5003	72.8096	1697.48	468.946	979.103	1048.51	285.043	440.899	99.2406	275.061	697.555	624.916	669.769	664.08	125.452	85.0493	105.852	105.451
5910010	NM_000477	ALB	albumin	NM_000477	213	82.3748	88.2412	91.0075	87.2078	95.5946	91.4057	85.0034	90.6679	967.473	150.713	694.386	604.191	178.903	286.038	105.389	190.11	283.901	313.274	318.726	305.3	81.8746	88.6834	97.8355	89.4645
2370255	NM_002860	ALDH18A1	aldehyde dehydrogenase 18 family, member A1	NM_001017423	5832	945.538	751.211	683.292	793.347	559.834	904.267	642.09	702.064	527.386	474.86	384.285	462.177	488.432	502.142	444.467	478.347	208.739	206.809	206.159	207.236	206.195	228.074	226.992	220.42
1070477	NM_000689	ALDH1A1	aldehyde dehydrogenase 1 family, member A1	NM_000689	216	89.8286	80.5962	87.5473	85.9907	116.294	94.9323	99.4612	103.563	534.154	88.6801	325.531	316.122	275.008	404.502	210.564	296.691	283.288	309.01	291.447	294.581	268.862	254.388	271.186	264.812
6510754	NM_000689	ALDH1A1	aldehyde dehydrogenase 1 family, member A1	NM_000689	216	98.495	131.352	122.412	117.42	162.765	118.569	143.615	141.65	1021.41	89.1438	432.972	514.508	450.111	367.175	300.185	372.491	341.247	318.555	350.077	336.626	446.538	371.844	363.271	393.884
510687	NM_170697	ALDH1A2	aldehyde dehydrogenase 1 family, member A2	NM_003888	8854	103.039	116.037	116.371	111.816	98.5551	87.9092	85.774	90.7461	467.165	779.987	248.517	498.556	1342.14	625.862	1321.59	1096.53	991.232	907.499	945.942	948.224	645.468	619.307	632.028	632.268
6660341	NM_012190	ALDH1L1	aldehyde dehydrogenase 1 family, member L1	NM_012190	10840	87.7355	98.9455	90.8622	92.5144	99.0102	72.0931	85.6815	85.5949	107.025	85.5745	94.6768	95.7589	107.385	91.0948	81.3276	93.2692	210.603	227.267	264.718	234.196	771.227	699.063	749.204	739.831
840253	NM_000690	ALDH2	aldehyde dehydrogenase 2 family (mitochondrial)	NM_000690	217	755.703	886.48	866.551	836.244	974.439	460.561	605.747	680.249	998.591	654.321	1145.87	932.928	1224.76	1414.4	1306.3	1315.15	2084.76	2188.44	2163.52	2145.57	4797.29	4718.36	5044.45	4853.37
2970356	NM_000694	ALDH3B1	aldehyde dehydrogenase 3 family, member B1	NM_000694	221	78.0408	87.4004	74.0282	79.8232	76.3005	98.9266	90.2543	88.4938	77.17	86.5144	86.8061	83.4968	69.6648	83.451	87.7334	80.2831	235.1	199.475	229.327	221.301	219.586	233.192	218.654	223.811
7040327	NM_001080	ALDH5A1	aldehyde dehydrogenase 5 family, member A1		7915	147.27	173.783	158.525	159.859	182.069	86.6299	166.122	144.94	433.333	192.891	329.531	318.585	328.968	343.119	256.228	309.438	545.056	432.886	419.12	465.687	859.257	826.885	837.525	841.222
4150544	NM_001182	ALDH7A1	aldehyde dehydrogenase 7 family, member A1		501	3524.92	3053.54	3357.22	3311.89	4893.47	2333.28	3776.15	3667.63	2422.48	967.473	2267.94	1885.96	1814.26	1455.76	1670.5	1646.84	1237.15	1139.38	1163.4	1179.98	802.099	952.086	805.022	853.069
6590253	NM_184043	ALDOA	aldolase A, fructose-bisphosphate		226	4329.1	2548.33	3120.09	3332.51	4772.18	2942.2	2945.11	3553.16	3612.47	3842.42	5432.02	4295.64	2870.81	2042.98	4542.5	3152.1	6780.21	6963.97	6572.12	6772.1	13490.6	13277.3	14305.6	13691.2
7330544	NM_005165	ALDOC	aldolase C, fructose-bisphosphate	NM_005165	230	1848.43	1134.02	1366.41	1449.62	1665.72	1867.65	1142.05	1558.47	1751.57	2185	2336.88	2091.15	1188.17	999.228	1213.95	1133.78	6878.85	6324.17	6963.97	6722.33	6116.59	5520.38	5821.18	5819.38
6960243	NM_013339	ALG6	asparagine-linked glycosylation 6 homolog (S. cerevisiae, alpha-1,3-glucosyltransferase)	NM_013339	29929	1048.41	901.519	973.624	974.516	1154.47	950.913	1051.72	1052.37	373.755	251.58	442.343	355.893	392.212	467.539	324.689	394.813	336.506	345.359	300.044	327.303	206.844	180.231	226.95	204.675
6420044	NM_138775	ALKBH8	alkB, alkylation repair homolog 8 (E. coli)	NM_138775	91801	321.702	456.3	279.761	352.588	357.399	546.695	365.025	423.04	213.265	284.033	173.088	223.462	213.355	215.048	147.435	191.946	151.858	137.748	154.679	148.095	136.384	97.2252	103.213	112.274
1780273	XM_001127464	NA	NA	NA	NA	125.241	154.267	130.433	136.647	202.431	169.63	216.476	196.179	131.468	125.5	123.725	126.898	181.228	154.52	129.778	155.175	400.422	360.064	385.322	381.936	458.67	453.637	476.674	462.994
3930343	NM_001629	ALOX5AP	arachidonate 5-lipoxygenase-activating protein	NM_001629	241	96.7881	80.9826	80.262	86.0109	66.5336	76.6156	74.8707	72.6733	106.761	74.5073	96.1528	92.4738	281.814	156.781	157.193	198.596	929.27	752.93	813.827	832.009	908.46	783.54	890.487	860.829
5270519	NM_052947	ALPK2	alpha-kinase 2	NM_052947	115701	136.72	104.534	116.264	119.173	143.993	127.305	105.45	125.583	7917.25	10760.3	11871.4	10183	5230.04	5740.02	8283.45	6417.84	5141.58	4494.8	4521.19	4719.19	2242.98	2228.8	2351.47	2274.42
5700070	NM_000478	ALPL	alkaline phosphatase, liver/bone/kidney	NM_000478	249	4303.11	4377.86	4836.62	4505.86	4880.31	5072.47	4156.91	4703.23	354.61	279.639	285.927	306.725	219.194	314.334	99.6919	211.073	643.189	602.881	627.556	624.542	1250.95	1133.46	1145.36	1176.59
2600133	NM_001632	ALPP	alkaline phosphatase, placental (Regan isozyme)	NM_001632	250	1383.47	727.262	1135.34	1082.02	564.385	1481.66	792.447	946.165	1441.53	3415.07	3065.88	2640.83	1170.05	1422.12	2041.4	1544.53	1263.91	1666.88	1682.75	1537.85	914.068	1063.99	1057.49	1011.85
2490376	NM_031313	ALPPL2	alkaline phosphatase, placental-like 2	NM_031313	251	665.814	247.157	542.593	485.188	102.615	114.982	96.6246	104.741	99.4781	81.2001	90.1035	90.2606	92.7559	101.119	91.3642	95.0796	93.0788	89.2943	89.4901	90.6211	89.4338	97.2804	113.726	100.147
3870619	NM_001634	AMD1	adenosylmethionine decarboxylase 1	NM_001033059	262	246.249	988.376	571.623	602.083	548.748	371.948	667.902	529.533	353.409	120.822	301.6	258.61	308.333	259.068	310.779	292.727	280.459	273.373	277.608	277.147	336.748	294.684	300.185	310.539
5420152	NM_020547	AMHR2	anti-Mullerian hormone receptor, type II	NM_020547	269	177.557	110.485	138.007	142.016	194.444	231.624	151.435	192.501	2115.71	2531.63	1238.49	1961.95	1593.21	1418.33	1041.06	1350.87	637.351	654.321	614.811	635.494	138.033	150.316	116.867	135.072
2340601	NM_015365	AMMECR1	Alport syndrome, mental retardation, midface hypoplasia and elliptocytosis chromosomal region gene 1	NM_001025580	9949	751.727	666.627	695.057	704.47	429.572	426.604	502.304	452.827	280.519	276.001	326.931	294.483	188.666	244.859	245.14	226.222	142.357	133.255	115.907	130.506	91.9484	91.0948	98.5749	93.8727
7100093	NM_001025580	AMMECR1	Alport syndrome, mental retardation, midface hypoplasia and elliptocytosis chromosomal region gene 1	NM_001025580	9949	215.75	614.173	360.871	396.931	364.357	139.689	368.919	290.988	256.348	92.7686	241.03	196.716	145.977	150.743	176.093	157.604	110.956	106.978	102.063	106.666	83.2193	89.856	75.8826	82.986
3290646	NM_133265	AMOT	angiomotin	NM_001113490	154796	376.161	251.986	312.552	313.566	342.42	227.1	268.347	279.289	1531.23	480.203	1236.54	1082.66	1015.6	1196.98	768.06	993.547	230.795	216.333	218.95	222.026	216.086	284.332	216.041	238.82
3130296	NM_000699	AMY2A	amylase, alpha 2A (pancreatic)		279	83.0964	90.4622	84.0504	85.8697	93.7576	83.184	102.581	93.1741	161.065	318.017	411.408	296.83	181.737	360.499	340.117	294.118	178.245	195.426	206.844	193.505	183.163	168.657	161.766	171.195
730647	NM_022662	ANAPC1	anaphase promoting complex subunit 1	NM_022662	64682	2130.99	1973.49	1691.87	1932.12	2010.04	1713.83	1862.19	1862.02	845.276	657.086	681.337	727.9	674.57	841.054	655.404	723.676	561.478	439.525	457.952	486.318	427.291	380.877	402.546	403.571
3120326	NM_001146	ANGPT1	angiopoietin 1	NM_001146	284	127.322	141.936	147.598	138.952	169.472	148.033	163.958	160.488	2001.47	465.275	2013.21	1493.32	1019.2	687.123	734.431	813.586	362.213	297.613	333.767	331.198	95.0666	75.6604	108.631	93.1193
3360066	NM_001146	ANGPT1	angiopoietin 1	NM_001146	284	119.887	132.785	125.354	126.009	129.95	150.953	139.986	140.296	971.698	243.254	1088.5	767.818	524.249	413.396	407.278	448.308	218.626	190.147	183.612	197.462	138.666	120.861	121.057	126.861
7650672	NM_012098	ANGPTL2	angiopoietin-like 2	NM_012098	23452	276.055	233.988	246.064	252.036	248.698	293.959	280.459	274.372	552.484	512.42	245.742	436.882	1035.85	854.158	882.666	924.226	986.282	1009.9	1024.05	1006.74	1725.65	1727.71	1779.41	1744.26
4610433	NM_139314	ANGPTL4	angiopoietin-like 4	NM_001039667	51129	240.562	151.32	165.394	185.759	158.855	231.814	155.159	181.943	265.227	2656.06	199.873	1040.39	445.553	189.211	484.817	373.194	247.064	211.986	244.182	234.411	1590.56	1626.02	1887.26	1701.28
4780437	NM_020977	ANK2	ankyrin 2, neuronal	NM_001127493	287	109.771	152.125	157.484	139.794	140.455	129.647	172.201	147.434	155.538	245.187	270.679	223.802	129.751	172.872	211.812	171.478	462.776	606.282	447.167	505.408	282.403	323.937	332.037	312.792
6560112	NM_014391	ANKRD1	ankyrin repeat domain 1 (cardiac muscle)	NM_014391	27063	188.091	114.525	206.043	169.553	157.084	113.677	156.824	142.528	672.302	367.855	586.996	542.384	411.247	192.709	263.63	289.195	339.809	461.187	447.021	416.006	230.016	421.784	437.254	363.018
840333	NM_020349	ANKRD2	ankyrin repeat domain 2 (stretch responsive muscle)	NM_001129981	26287	97.1366	66.9284	90.7912	84.9521	92.36	78.1072	79.5065	83.3245	70.5282	94.4274	79.469	81.4749	84.849	81.2832	72.3527	79.495	178.716	172.431	165.098	172.082	1247.23	1238.49	1286.36	1257.36
1300634	NM_144994	ANKRD23	ankyrin repeat domain 23	NM_144994	200539	166.22	130.2	88.9663	128.462	106.387	113.267	102.674	107.443	103.027	88.0589	97.8584	96.3147	97.0598	102.732	104.641	101.478	75.9634	89.1235	101.741	88.9427	426.496	472.284	453.295	450.692
3460626	NM_133475	ANKRD24	ankyrin repeat domain 24	NM_133475	170961	339.226	336.748	323.103	333.026	382.991	603.861	335.504	440.785	119.791	264.477	149.171	177.813	144.773	129.923	127.898	134.198	99.0888	100.16	117.21	105.486	116.656	101.722	107.012	108.463
4860707	NM_182608	ANKRD33	ankyrin repeat domain 33	NM_001130015	341405	284.421	232.961	236.943	251.441	225.63	399.139	264.805	296.525	165.098	562.784	239.886	322.589	256.135	204.748	317.506	259.463	334.395	385.189	375.302	364.962	1377.04	1796.98	1902.1	1692.04
4590377	NM_144698	ANKRD35	ankyrin repeat domain 35	NM_144698	148741	308.333	437.021	289.983	345.112	396.519	789.53	466.165	550.738	117.777	90.4603	93.5277	100.588	86.7111	103.853	85.7859	92.1165	212.556	164.324	216.476	197.786	275.728	259.216	265.266	266.737
240682	NM_181726	ANKRD37	ankyrin repeat domain 37	NM_181726	353322	144.192	382.559	168.712	231.821	218.602	201.476	138.102	186.06	221.576	289.025	224.873	245.158	195.983	203.711	163.507	187.734	731.537	742.066	666.005	713.203	668.639	577.734	686.96	644.444
7610128	NM_181712	KANK4	KN motif and ankyrin repeat domains 4	NM_181712	163782	91.8492	84.9966	97.1351	91.327	118.26	97.5346	107.234	107.676	476.948	809.997	421.526	569.49	772.187	904.612	680.183	785.661	167.303	135.649	177.833	160.262	149.911	163.026	167.037	159.991
7050370	NM_152326	ANKRD9	ankyrin repeat domain 9	NM_152326	122416	1236.54	787.738	1170.05	1064.78	864.091	1372.56	882.078	1039.58	723.103	1987.96	1113.63	1274.9	600.964	546.948	621.25	589.721	3314.99	3077.76	3025	3139.25	5269.97	5762.42	5539.58	5523.99
20647	NM_032208	ANTXR1	anthrax toxin receptor 1	NM_018153	84168	1482.33	1049.51	1289.83	1273.89	1247.23	880.727	1452.35	1193.44	2441.01	2055.31	3374.33	2623.55	2512.02	3467.4	4486.48	3488.63	3591.05	3923.47	3803.4	3772.64	1509.01	1381.05	1347.4	1412.49
10685	NM_058172	ANTXR2	anthrax toxin receptor 2	NM_058172	118429	221.052	161.243	193.388	191.894	256.228	326.728	262.153	281.703	1088.5	1353.2	1507.83	1316.51	1515.44	1370.36	1675.78	1520.53	1238.49	1433.63	1335.18	1335.77	690.36	600.802	634.802	641.988
6520215	NM_000700	ANXA1	annexin A1	NM_000700	301	346.46	1840.24	502.713	896.471	433.469	625.622	225.816	428.302	1947.85	3455.84	1894.82	2432.84	7917.25	8806.27	5968.29	7563.94	3022.14	2957.46	2883.46	2954.36	2355.01	1985.76	2300.65	2213.81
1300274	NM_001157	ANXA11	annexin A11	NM_001157	311	155.612	136.066	135.544	142.407	141.109	147.096	151.335	146.513	126.771	212.224	140.171	159.722	179.521	169.051	201.476	183.349	298.554	336.352	289.234	308.047	632.303	722.111	812.68	722.364
5900735	NM_001157	ANXA11	annexin A11	NM_001157	311	291.614	276.521	244.214	270.783	251.533	337.599	219.363	269.499	683.876	1206.24	461.764	783.962	468.946	418.872	482.503	456.774	997.904	951.688	850.794	933.462	1957.5	1791.56	1973.49	1907.51
1400711	NM_001630	ANXA8L2	annexin A8-like 2	NM_001630	244	83.9586	95.8516	94.0418	91.284	83.4973	91.3275	87.6266	87.4838	138.727	163.79	123.246	141.921	701.252	795.832	896.359	797.814	116.914	104.638	116.626	112.726	169.069	203.645	196.955	189.89
7330132	NM_001630	ANXA8L2	annexin A8-like 2	NM_001630	244	83.5129	101.429	87.8073	90.9163	109.67	117.267	104.717	110.551	126.049	369.095	120.931	205.359	297.512	249.798	262.118	269.809	98.5576	95.4856	106.387	100.144	125.935	113.257	122.831	120.674
730725	NM_015013	AOF2	amine oxidase (flavin containing) domain 2	NM_015013	23028	4134.47	3970.89	4548.64	4218	3833.31	4342.92	3708.49	3961.57	2893.59	2942.2	1857.73	2564.51	2059.23	2957.46	2161.81	2392.84	1325.05	1253.95	1473.17	1350.72	839.128	849.693	844.447	844.423
5490673	NM_057089	AP1S1	adaptor-related protein complex 1, sigma 1 subunit	NM_001283	1174	371.397	276.585	320.84	322.941	281.814	684.455	365.922	444.064	282.283	222.941	182.185	229.136	228.157	138.517	168.341	178.338	131.991	139.457	129.74	133.73	145.69	156.276	177.775	159.914
1820722	NM_019043	APBB1IP	amyloid beta (A4) precursor protein-binding, family B, member 1 interacting protein	NM_019043	54518	90.9889	101.168	128.99	107.049	102.566	122.062	112.332	112.32	116.086	189.89	84.1625	130.046	132.785	125.817	118.766	125.789	300.044	302.945	288.124	297.038	579.368	505.397	527.015	537.26
4280739	NM_153000	APCDD1	adenomatosis polyposis coli down-regulated 1	NM_153000	147495	129.902	128.935	160.07	139.636	201.907	153.296	197.561	184.255	463.001	215.278	446.24	374.84	373.755	327.149	318.726	339.877	467.165	418.021	427.466	437.55	1109.04	1099.11	1024.87	1077.67
6620484	NM_005876	SPEG	SPEG complex locus	NM_005876	10290	163.362	132.411	141.92	145.898	123.017	195.299	131.388	149.901	279.967	707.887	319.173	435.676	308.201	265.334	255.251	276.262	196.714	199.873	198.014	198.2	241.572	188.908	197.32	209.267
3120309	NM_001641	APEX1	APEX nuclease (multifunctional DNA repair enzyme) 1	NM_001641	328	2441.01	3581.56	2664.99	2895.85	3574.55	1649.75	3339.3	2854.53	2267.94	427.583	1583.7	1426.41	1980.81	1926.51	2256.93	2054.75	895.501	957.75	911.627	921.626	985.82	918.17	828.146	910.712
6510053	NM_080649	APEX1	APEX nuclease (multifunctional DNA repair enzyme) 1	NM_001641	328	6281.39	6977.63	6358.14	6539.05	10441.5	7474.45	7107.96	8341.31	5182.07	1687.59	3721.96	3530.54	4931.23	5520.38	4469.42	4973.68	2760.67	2365.86	2491.21	2539.25	2539.01	2227.36	2086.47	2284.28
7050523	NM_006595	API5	apoptosis inhibitor 5	NM_006595	8539	2163.52	2264.84	2398.62	2275.66	2355.01	1729.65	2456.33	2180.33	1642.86	556.72	1501.88	1233.82	1394.12	1635.87	1186.97	1405.66	830.91	871.188	773.675	825.257	555.867	484.685	528.015	522.856
7200427	NM_017413	APLN	apelin	NM_017413	8862	103.594	93.5505	89.0281	95.3908	100.55	80.6571	97.0313	92.7462	117.301	110.421	125.896	117.873	105.149	82.3321	84.5645	90.6818	226.121	194.162	171.904	197.396	291.614	292.066	298.162	293.947
7000008	NM_001024807	APLP1	amyloid beta (A4) precursor-like protein 1	NM_001024807	333	107.422	93.6421	133.791	111.618	140.396	131.991	118.837	130.408	475.592	252.628	309.351	345.857	277.493	296.927	242.533	272.318	110.909	104.953	94.9713	103.611	206.422	235.1	160.547	200.69
4570364	NM_000039	APOA1	apolipoprotein A-I	NM_000039	335	293.844	97.6171	197.895	196.452	565.724	349.945	190.679	368.783	1270.31	1047.62	1815.08	1377.67	3630.02	3427.36	380.877	2479.42	252.794	278.97	292.261	274.675	503.592	651.445	716.497	623.845
6380020	NM_001643	APOA2	apolipoprotein A-II	NM_001643	336	777.253	97.8888	322.143	399.095	926.334	732.409	440.709	699.818	7776.55	1367.84	7648.85	5597.75	6950.11	5200.4	603.27	4251.26	104.045	117.201	117.614	112.954	92.9263	80.0812	92.5382	88.5152
3780468	NM_000482	APOA4	apolipoprotein A-IV	NM_000482	337	69.5184	84.0803	69.6779	74.4255	72.3955	75.3524	76.1506	74.6329	248.475	211.142	444.858	301.491	557.028	231.873	93.7243	294.208	75.7388	74.3626	78.9713	76.3576	71.7795	89.2101	81.5865	80.8587
240541	NM_000384	APOB	apolipoprotein B (including Ag(x) antigen)	NM_000384	338	168.09	77.5189	85.803	110.471	183.107	179.55	114.576	159.078	985.348	393.663	1683.94	1020.98	1286.95	1192.33	98.2467	859.176	79.7966	99.603	94.5329	91.3108	121.877	131.813	120.027	124.572
3890743	NM_006789	APOBEC2	apolipoprotein B mRNA editing enzyme, catalytic polypeptide-like 2	NM_006789	10930	96.961	93.3171	87.8803	92.7195	80.7421	82.1898	87.2666	83.3995	1859.78	1913.6	3123.14	2298.84	627.228	646.842	1662.23	978.766	2990.19	3623.02	3410.47	3341.23	3599.09	3717.11	3672.74	3662.98
3830465	NM_001645	APOC1	apolipoprotein C-I	NM_001645	341	1642.86	764.48	1024.87	1144.07	1307.99	1712.38	813.512	1277.96	433.854	296.152	392.606	374.204	608.859	912.491	140.769	554.04	129.811	119.176	136.429	128.472	138.25	128.89	134.953	134.031
2630010	NM_000040	APOC3	apolipoprotein C-III	NM_000040	345	90.0997	88.6665	76.3304	85.0322	79.4046	88.3462	77.9502	81.9003	444.129	241.263	535.734	407.042	885.135	691.009	86.2388	554.128	87.4623	88.9846	77.1488	84.5319	81.9482	76.0937	81.4266	79.8228
7150634	NM_001647	APOD	apolipoprotein D	NM_001647	347	82.879	89.3805	81.0112	84.4236	70.7696	76.3743	74.2925	73.8121	97.5146	87.8557	89.856	91.7421	72.4925	87.9011	93.7388	84.7108	1943.55	2044.3	1880.47	1956.11	11929.8	10516.4	8461.69	10302.6
730414	NM_000041	APOE	apolipoprotein E		348	6963.97	3427.36	3336.09	4575.81	4542.5	7094.52	4612.02	5416.35	2426.21	3683.4	2216.95	2775.52	4059.01	2697.88	2180.65	2979.18	784.715	703.415	722.892	737.007	972.967	848.867	757.317	859.717
1980750	NM_145641	APOL3	apolipoprotein L, 3	NM_014349	80833	139.61	86.8471	80.1951	102.217	76.2268	80.194	75.5934	77.3381	79.8921	78.0071	85.6567	81.1853	75.9147	73.4322	88.1406	79.1625	339.051	289.922	327.349	318.774	486.235	430.062	460.085	458.794
1770364	NM_030817	APOLD1	apolipoprotein L domain containing 1	NM_001130415	81575	100.871	63.1038	83.1917	82.3888	89.907	89.5021	86.8435	88.7509	206.524	222.978	147.678	192.394	180.69	283.577	171.736	212.001	3410.47	3365.59	3068.96	3281.67	1271.5	1135.34	1337.75	1248.19
3830022	NM_019101	APOM	apolipoprotein M	NM_019101	55937	155.299	152.344	152.173	153.272	217.922	207.063	173.253	199.413	483.858	191.881	401.459	359.066	522.359	627.733	148	432.697	147.663	154.836	134.071	145.523	154.887	153.093	151.007	152.996
650110	NM_201414	APP	amyloid beta (A4) precursor protein		351	603.155	964.774	1274.93	947.619	1151.33	386.626	1905.13	1147.7	1336.02	114.336	1086.04	845.466	2112.17	341.157	836.763	1096.7	921.643	844.755	926.952	897.784	957.108	819.822	843.243	873.391
5270333	NM_006380	APPBP2	amyloid beta precursor protein (cytoplasmic tail) binding protein 2	NM_006380	10513	300.347	221.576	301.657	274.527	308.69	296.927	336.748	314.122	1201.7	1179.7	1499.52	1293.64	1195.03	1542.52	1609.65	1449.07	1003.62	996.215	941.87	980.567	515.081	447.795	465.413	476.096
160746	NM_000485	APRT	adenine phosphoribosyltransferase		353	2136.49	1495.27	1349.51	1660.42	1636.5	2328.45	1553.61	1839.52	458.475	550.329	398.392	469.066	590.598	445.344	553.31	529.751	479.621	390.065	412.083	427.256	801.471	682.348	702.608	728.809
6510603	NM_000485	APRT	adenine phosphoribosyltransferase		353	794.763	613.757	554.257	654.259	883.242	941.212	894.317	906.257	179.104	182.888	201.231	187.741	258.727	183.842	321.653	254.741	238.762	194.239	190.023	207.674	400.916	398.063	418.214	405.731
450619	NM_198098	AQP1	aquaporin 1 (Colton blood group)		358	81.6772	82.9091	77.667	80.7511	103.962	112.256	99.0367	105.085	102.014	90.9223	111.785	101.574	113.232	123.238	284.655	173.709	312.037	253.662	269.149	278.283	394.049	385.109	425.038	401.399
2340577	NM_080429	AQP10	aquaporin 10	NM_080429	89872	70.2622	95.6046	77.8044	81.2237	89.3545	84.8616	85.1889	86.4683	308.294	956.37	463.703	576.122	399.556	323.417	461.034	394.669	150.648	131.317	126.764	136.243	83.4007	98.2324	86.4641	89.3657
5090209	NM_001170	AQP7	aquaporin 7	NM_001170	364	86.7325	72.7292	86.4591	81.9736	83.6355	78.3132	75.4492	79.1327	75.4118	77.3009	85.9965	79.5698	83.5791	93.7503	73.7539	83.6945	86.0699	95.457	77.5757	86.3675	301.051	414.36	351.615	355.675
5720246	XR_001073	NA	NA	NA	NA	86.9341	85.5012	98.3651	90.2668	95.9325	98.137	83.23	92.4332	85.6777	96.2767	90.018	90.6575	75.2411	93.9703	94.7197	87.977	239.322	206.649	194.444	213.472	1073.73	977.171	860.71	970.538
5960382	NR_002823	AQP7P2	aquaporin 7 pseudogene 2	NR_002823	389756	78.9391	79.6045	95.7004	84.748	88.1239	78.2764	78.5052	81.6351	76.5221	98.3033	84.6588	86.4947	82.5274	84.0989	90.5301	85.7188	88.1239	92.3217	101.539	93.9947	974.807	981.358	947.313	967.826
2690639	NM_014691	AQR	aquarius homolog (mouse)	NM_014691	9716	1073.73	887.596	894.547	951.958	988.692	993.579	871.465	951.245	572.712	468.439	440.344	493.831	513.388	422.935	433.558	456.627	280.942	240.518	268.48	263.314	251.187	200.068	195.299	215.518
2000494	NM_001011645	AR	androgen receptor	NM_000044	367	113.24	125.188	120.887	119.772	195.927	129.965	168.76	164.884	116.934	100.829	89.0843	102.283	82.3304	101.127	110.421	97.9595	112.271	133.903	101.358	115.844	351.432	396.264	351.796	366.497
6100524	NM_006421	ARFGEF1	ADP-ribosylation factor guanine nucleotide-exchange factor 1(brefeldin A-inhibited)	NM_006421	10565	1364.03	1552.8	1728.44	1548.42	1611.3	960.255	1841.6	1471.05	932.12	471.903	766.628	723.55	733.297	932.832	850.528	838.886	718.938	716.318	625.862	687.039	320.783	272.274	256.135	283.064
5720725	NM_001172	ARG2	arginase, type II	NM_001172	384	888.285	774.217	681.852	781.451	598.118	809.284	502.875	636.759	220.727	826.363	175.74	407.61	260.472	284.033	186.718	243.741	322.839	269.784	272.445	288.356	134.505	143.598	154.327	144.143
2000669	NM_024605	ARHGAP10	Rho GTPase activating protein 10	NM_024605	79658	253.706	194.932	140.851	196.496	229.733	215.495	189.143	211.457	194.557	598.692	216.171	336.474	342.342	403.388	378.659	374.796	748.857	858.926	736.369	781.384	704.718	727.44	686.734	706.297
1660685	NM_018460	ARHGAP15	Rho GTPase activating protein 15	NM_018460	55843	79.9813	84.2311	93.9851	86.0659	84.3031	100.809	86.2706	90.461	124.975	82.0638	124.192	110.41	73.5304	102.19	95.864	90.5282	315.798	315.337	304.809	311.981	149.347	160.644	111.527	140.506
6110332	NM_032900	ARHGAP19	Rho GTPase activating protein 19	NM_032900	84986	1153.49	874.174	876.173	967.944	991.647	882.357	935.178	936.394	468.686	373.755	410.107	417.516	477.499	424.365	368.919	423.594	339.559	265.334	255.87	286.921	216.171	158.855	161.99	179.005
4210630	XM_290799	ARHGAP23	Rho GTPase activating protein 23	XM_001714948	57636	485.416	666.755	606.596	586.256	739.485	925.306	596.397	753.729	1003.62	536.868	716.497	752.327	1417.03	1215.51	1816.01	1482.85	2722.86	2437.14	2342.14	2500.72	2783.49	2527.73	2895.74	2735.65
4290243	NM_031305	ARHGAP24	Rho GTPase activating protein 24	NM_001025616	83478	130.569	97.9974	131.379	119.982	300.729	145.322	120.504	188.851	249.284	226.44	169.788	215.171	353.861	282.765	343.003	326.543	559.134	541.849	553.617	551.533	249.984	206.524	260.646	239.052
510575	NM_001010000	ARHGAP28	Rho GTPase activating protein 28	NM_001010000	79822	211.172	183.282	239.079	211.178	160.732	131.132	155.444	149.102	295.428	121.304	194.673	203.802	218.28	645.283	374.183	412.582	116.294	134.607	161.507	137.47	97.7386	72.1404	83.4277	84.4356
4670753	NM_030672	ARHGAP28	Rho GTPase activating protein 28	NM_001010000	79822	389.014	168.537	265.001	274.184	365.025	195.554	236.532	265.703	162.978	84.6771	119.239	122.298	182.593	219.509	139.689	180.597	88.7075	61.6646	89.1802	79.8508	81.7121	98.8231	87.5235	89.3529
5810458	NM_001010000	ARHGAP28	Rho GTPase activating protein 28	NM_001010000	79822	292.885	294.586	366.807	318.092	280.897	177.612	254.791	237.766	631.662	216.704	327.772	392.046	734.897	1039.94	553.16	776	185.908	186.57	155.514	175.998	63.3865	61.493	79.4745	68.118
1570193	NM_001175	ARHGDIB	Rho GDP dissociation inhibitor (GDI) beta	NM_001175	397	91.1035	187.034	104.717	127.618	142.099	241.487	120.738	168.108	938.996	673.701	413.263	675.32	1722.5	1195.94	1145.87	1354.77	4402.03	4026.61	3965.61	4131.42	4853.51	4788.9	4342.92	4661.77
5270193	NM_015313	ARHGEF12	Rho guanine nucleotide exchange factor (GEF) 12	NM_015313	23365	128.444	147.963	147.314	141.24	141.77	157.954	153.201	150.975	233.381	478.537	224.49	312.136	199.046	249.681	231.551	226.759	607.13	520.086	488.104	538.44	328.839	336.352	272.946	312.712
1660020	NM_014786	ARHGEF17	Rho guanine nucleotide exchange factor (GEF) 17	NM_014786	9828	163.318	111.248	142.112	138.893	127.793	117.374	136.922	127.363	391.215	385.244	261.358	345.939	373.567	350.95	504.359	409.625	541.112	484.439	519.491	515.014	619.777	683.063	699.771	667.537
6250546	NM_153213	ARHGEF19	Rho guanine nucleotide exchange factor (GEF) 19	NM_153213	128272	463.703	593.629	313.522	456.951	662.035	872.398	577.892	704.109	188.928	218.863	173.892	193.894	186.229	214.125	165.302	188.552	195.485	136.642	150.017	160.715	176.765	188.961	143.048	169.592
6250435	NM_019555	ARHGEF3	Rho guanine nucleotide exchange factor (GEF) 3	NM_001128615	50650	298.162	335.965	326.524	320.217	295.887	377.621	286.21	319.906	842.806	1410.82	627.346	960.325	1884.56	1419.41	1460	1587.99	2158.99	2104.82	1902.1	2055.3	985.562	959.825	977.461	974.283
770703	NM_004840	ARHGEF6	Rac/Cdc42 guanine nucleotide exchange factor (GEF) 6	NM_004840	9459	1002.35	908.71	1045.91	985.658	594.958	697.281	666.627	652.955	388.382	749.974	662.881	600.412	255.294	241.18	318.255	271.576	1691.87	1566.1	1569.03	1609	2564.63	2280.74	2075.3	2306.89
6510553	NM_005224	ARID3A	AT rich interactive domain 3A (BRIGHT-like)	NM_005224	1820	1321.11	1260.57	2261.76	1614.48	2661.78	1789.56	1881.78	2111.04	1701.26	1176.84	1523.36	1467.15	2247.05	4501.19	2677.02	3141.75	530.725	512.055	473.767	505.516	348.754	309.059	313.906	323.906
5960670	NM_006465	ARID3B	AT rich interactive domain 3B (BRIGHT-like)	NM_006465	10620	1907.33	1866.81	1976.7	1916.95	1657.32	2191.53	1647.8	1832.22	920.741	1272.51	779.759	991.004	745.251	1123.62	532.475	800.449	242.967	234.032	223.05	233.349	191.44	159.975	194.584	182
5090402	NM_016374	ARID4B	AT rich interactive domain 4B (RBP1-like)	NM_016374	51742	547.987	583.553	616.886	582.809	437.148	869.863	609.691	638.901	581.88	1237.15	691.991	837.006	485.416	790.899	348.3	541.538	258.682	294.127	304.174	285.661	166.173	204.618	183.252	184.681
6590722	NM_016374	ARID4B	AT rich interactive domain 4B (RBP1-like)	NM_016374	51742	261.17	291.682	295.428	282.76	203.711	777.516	328.902	436.71	355.152	881.69	339.35	525.397	313.482	298.367	228.998	280.282	188.772	204.91	205.547	199.743	120.108	100.038	107.062	109.07
1410408	NM_032199	ARID5B	AT rich interactive domain 5B (MRF1-like)	NM_032199	84159	91.2408	81.7582	93.9145	88.9711	126.833	101.487	122.055	116.792	908.061	469.91	662.227	680.066	1889.21	1564.61	1526.71	1660.18	1840.24	1898.93	1724.39	1821.19	1001.38	886.184	959.825	949.129
6560307	NM_016632	ARL17P1	ADP-ribosylation factor-like 17 pseudogene 1	NM_001113738	51326	162.822	207.936	231.454	200.737	221.302	331.433	181.41	244.715	388.119	493.105	291.062	390.762	565.298	1125.75	788.82	826.621	643.74	561.001	593.043	599.261	439.525	393.182	474.987	435.898
2690047	NM_015161	ARL6IP1	ADP-ribosylation factor-like 6 interacting protein 1	NM_015161	23204	6376.26	8913.91	7561.32	7617.16	8045.73	4687.02	8045.73	6926.16	5781.96	1004.35	4385.41	3723.91	5717.61	5072.47	3761.96	4850.68	2519.47	2205.37	2174.87	2299.9	1476.31	1538.4	1468.87	1494.53
670382	NM_152522	ARL6IP6	ADP-ribosylation-like factor 6 interacting protein 6	NM_152522	151188	401.737	1221.99	1360.98	994.904	1330.76	398.993	866.916	865.556	681.987	101.927	490.599	424.838	551.756	706.712	496.303	584.924	430.343	515.081	467.732	471.052	358.605	299.043	305.939	321.196
2320647	NM_177947	ARMCX3	armadillo repeat containing, X-linked 3	NM_016607	51566	164.882	379.741	259.676	268.1	294.738	143.389	255.354	231.16	787.738	469.35	1055.03	770.706	950.045	1107.63	1044.06	1033.91	969.401	962.484	932.832	954.906	487.462	417.926	424.196	443.195
7150427	NM_177947	ARMCX3	armadillo repeat containing, X-linked 3	NM_016607	51566	84.4473	214.059	143.48	147.329	191.546	82.7995	152.92	142.422	364.95	105.343	611.779	360.69	551.923	204.308	512.234	422.822	284.939	323.16	341.659	316.586	176.306	168.683	159.84	168.276
6580168	NM_183376	ARRDC4	arrestin domain containing 4	NM_183376	91947	165.835	131.096	227.462	174.798	159.732	97.1703	141.284	132.729	600.419	213.062	530.116	447.866	304.174	399.139	367.175	356.83	253.92	207.688	220.637	227.415	238.643	279.333	236.907	251.628
6580689	NM_001669	ARSD	arylsulfatase D	NM_001669	414	405.362	209.124	255.738	290.075	168.015	138.933	162.255	156.401	801.241	769.257	902.63	824.376	278.711	275.008	239.181	264.3	624.916	584.256	614.996	608.056	301.909	301.213	290.879	298
7040497	NM_001179	ART3	ADP-ribosyltransferase 3	NM_001130016	419	88.9227	121.877	91.1518	100.65	94.2975	99.0865	100.372	97.9188	190.284	362.137	405.035	319.152	179.245	271.85	362.389	271.161	1369.05	1333.08	1288.45	1330.19	1751.57	1522.65	1498.18	1590.8
4570017	NM_080871	ASB10	ankyrin repeat and SOCS box-containing 10	NM_080871	136371	87.0568	93.2422	99.9276	93.4089	95.1017	91.8195	106.257	97.7261	121.446	108.977	125.796	118.74	116.785	129.765	89.6167	112.056	521.597	433.256	455.787	470.214	1821.15	1666.88	1735.56	1741.2
870451	NM_024095	ASB8	ankyrin repeat and SOCS box-containing 8	NM_024095	140461	106.238	88.8622	100.416	98.5053	108.421	98.0617	114.559	107.014	158.126	150.877	213.24	174.081	114.457	91.4149	210.805	138.892	286.926	234.878	272.274	264.693	327.349	421.973	389.014	379.446
650722	NM_006828	ASCC3	activating signal cointegrator 1 complex subunit 3	NM_006828	10973	1017.38	1475.09	1678.51	1390.33	1246.72	675.252	1111.37	1011.12	1093.59	607.421	1102.64	934.55	928.754	1177.29	1203.15	1103.06	355.333	410.238	398.315	387.962	256.717	227.1	196.931	226.916
2630673	NM_018154	ASF1B	ASF1 anti-silencing function 1 homolog B (S. cerevisiae)	NM_018154	55723	270.449	218.95	265.619	251.673	305.939	334.516	309.84	316.765	136.145	130.837	121.475	129.486	126.033	171.217	163.883	153.711	107.906	99.7604	92.7347	100.134	90.2219	74.2387	85.8347	83.4318
2370064	NM_001671	ASGR1	asialoglycoprotein receptor 1	NM_001671	432	485.281	300.044	336.748	374.025	331.433	462.776	274.715	356.308	526.218	426.939	646.842	533.333	512.633	428.01	213.24	384.628	177.048	170.604	144.995	164.216	112.92	119.499	123.05	118.489
3460474	NM_001672	ASIP	agouti signaling protein, nonagouti homolog (mouse)	NM_001672	434	75.0722	76.6221	72.7249	74.8064	92.9962	80.8613	69.505	81.1208	103.691	96.8617	89.8981	96.817	117.38	90.3047	95.5946	101.093	88.3844	89.2208	106.305	94.6367	1083.6	1136.95	1087.36	1102.64
1510296	NM_133436	ASNS	asparagine synthetase	NM_001673	440	8841.48	10477.5	4968.29	8095.77	3135.22	4170.13	3661.72	3655.69	1332.03	5520.38	1548.31	2800.24	1560.85	2102.9	1862.19	1841.98	613.644	473.643	597.944	561.744	752.93	655.619	707.568	705.372
5960181	NM_133436	ASNS	asparagine synthetase	NM_001673	440	801.883	726.202	242.244	590.11	227.462	348.472	383.865	319.933	170.224	585.233	163.831	306.429	139.926	237.999	116.553	164.826	136.987	122.905	100.949	120.28	144.105	114.704	169.9	142.903
6130441	NM_018136	ASPM	asp (abnormal spindle) homolog, microcephaly associated (Drosophila)	NM_018136	259266	1531.23	1070.71	1732.5	1444.81	801.471	1119.64	1287.4	1069.5	823.061	259.157	1049.04	710.419	557.919	1029.36	689.632	758.971	186.024	197.408	182.862	188.764	71.3935	70.4239	83.0926	74.97
110433	NM_000050	ASS1	argininosuccinate synthetase 1	NM_000050	445	1227.62	1548.89	1020.5	1265.67	472.8	620.805	470.545	521.383	300.586	360.46	422.844	361.297	246.019	210.014	444.858	300.297	278.754	299.86	320.177	299.597	885.135	1040.61	1014.87	980.206
1990333	NM_004319	ASTN1	astrotactin 1	NM_004319	460	147.011	144.132	153.28	148.141	156.175	181.41	171.142	169.576	293.338	140.324	288.285	240.649	165.8	140.375	132.324	146.166	443.765	406.158	391.014	413.646	121.125	95.1923	139.305	118.541
4780128	NM_001040619	ATF3	activating transcription factor 3	NM_001030287	467	666.166	1290.95	346.292	767.803	402.727	660.231	461.995	508.317	961.516	731.537	1615.21	1102.75	2241.46	1967.13	1132.6	1780.39	1622.28	1606.09	1708.62	1645.66	818.582	839.128	839.354	832.355
1570484	NM_012068	ATF5	activating transcription factor 5	NM_012068	22809	312.255	398.552	227.688	312.831	214.089	419.61	216.243	283.314	303.996	1007.94	341.497	551.144	465.933	326.259	343.578	378.59	238.597	235.34	220.454	231.463	433.706	455.587	397.305	428.866
1410348	NM_004707	ATG12	ATG12 autophagy related 12 homolog (S. cerevisiae)	NM_004707	9140	1681.01	1678.51	1425.55	1595.02	1278.33	2446.12	1283.75	1669.4	1389.65	4184.33	1215.51	2263.16	1306.8	1257.46	1031.14	1198.47	933.089	908.46	791.422	877.657	633.951	644.61	673.323	650.628
620168	NM_178270	ATG4A	ATG4 autophagy related 4 homolog A (S. cerevisiae)	NM_052936	115201	153.684	185.879	155.24	164.934	112.429	171.486	106.917	130.277	369.031	697.807	336.047	467.628	201.877	191.521	206.939	200.112	195.871	205.361	216.589	205.94	250.161	216.209	227.309	231.226
5090291	NM_032852	ATG4C	ATG4 autophagy related 4 homolog C (S. cerevisiae)	NM_032852	84938	384.108	778.921	760.379	641.136	1039.6	460.443	617.347	705.796	340.413	174.334	287.612	267.453	243.546	403.089	258.425	301.687	238.153	268.925	233.51	246.862	168.064	123.441	143.68	145.061
3890528	NM_001077198	ATG9A	ATG9 autophagy related 9 homolog A (S. cerevisiae)	NM_001077198	79065	452.676	271.704	254.604	326.328	360.136	421.222	322.23	367.863	272.467	953.733	374.258	533.486	263.247	293.338	387.812	314.799	560.011	533.341	583.553	558.968	929.27	922.558	875.045	908.958
3310278	NM_025092	ATHL1	ATH1, acid trehalase-like 1 (yeast)	NM_025092	80162	629.065	321.52	320.093	423.559	261.488	251.922	236.943	250.118	282.513	263.779	469.789	338.694	220.637	180.476	204.032	201.715	130.254	113.905	124.387	122.848	100.43	115.263	86.2814	100.658
1770546	NM_004044	ATIC	5-aminoimidazole-4-carboxamide ribonucleotide formyltransferase/IMP cyclohydrolase	NM_004044	471	9095.03	8410.06	7390.72	8298.61	7537.92	7123.65	6603.03	7088.2	3142.49	3518.29	2363.08	3007.95	2635.15	2509.08	2116.98	2420.4	1378.5	1270.93	1158.49	1269.3	1849.26	1656.52	1807.45	1771.08
1240243	NM_015459	ATL3	atlastin GTPase 3	NM_015459	25923	781.104	559.834	632.461	657.8	506.517	578.249	618.744	567.837	206.649	209.66	163.278	193.196	278.379	251.093	182.538	237.337	321.442	287.559	285.595	298.199	250.119	283.986	212.1	248.735
3840376	NM_032827	ATOH8	atonal homolog 8 (Drosophila)	NM_032827	84913	84.537	73.1217	79.7209	79.1265	77.9342	76.0761	71.2557	75.0886	109.181	134.41	83.0771	108.889	92.442	97.0809	125.386	104.969	418.481	380.716	413.854	404.35	501.158	448.615	486.741	478.838
430332	NM_173694	ATP11C	ATPase, class VI, type 11C	NM_001010986	286410	327.349	289.462	337.251	318.021	165.753	200.402	242.71	202.955	165.487	160.014	140.396	155.299	134.13	111.751	107.63	117.837	91.7729	79.6356	107.949	93.1192	75.9085	84.1007	83.1668	81.0587
6040204	NM_173694	ATP11C	ATPase, class VI, type 11C	NM_001010986	286410	859.866	1118.34	990.92	989.708	490.869	384.742	573.669	483.093	570.488	203.487	490.984	421.653	328.638	443.452	260.517	344.203	146.858	184.892	237.276	189.675	97.1762	105.862	95.6801	99.5727
3990092	NM_000702	ATP1A2	ATPase, Na+/K+ transporting, alpha 2 (+) polypeptide		477	255.448	218.24	348.222	273.97	187.589	143.297	188.58	173.156	179.963	89.7527	175.465	148.394	91.4128	121.138	166.936	126.496	251.39	277.064	263.35	263.934	1006.89	1510.4	1301.13	1272.81
4180452	NM_001677	ATP1B1	ATPase, Na+/K+ transporting, beta 1 polypeptide	NM_001001787	481	432.457	479.999	601.717	504.725	610.246	487.583	507.21	535.013	2797.72	1778.15	4469.42	3015.1	2280.74	2564.63	2055.31	2300.23	3120.09	3220.65	2903.23	3081.32	2598.32	2640.01	3317.93	2852.09
4220468	NM_001001787	ATP1B1	ATPase, Na+/K+ transporting, beta 1 polypeptide	NM_001001787	481	831.6	770.973	1145.87	916.149	1020.5	808.086	1032.99	953.856	5288.5	3336.09	8283.45	5636.01	4788.9	4054.38	3584.77	4142.68	5259.06	5081.91	5269.97	5203.65	4918.88	4902.04	3974.89	4598.6
6060482	NM_001677	ATP1B1	ATPase, Na+/K+ transporting, beta 1 polypeptide	NM_001001787	481	205.668	223.174	317.437	248.76	358.097	197.561	252.417	269.358	1132.6	496.436	1750.72	1126.59	1423.79	528.323	1418.69	1123.6	1539.02	1721.42	1752.9	1671.11	1217.51	1104.7	1151.33	1157.85
3130092	NM_001679	ATP1B3	ATPase, Na+/K+ transporting, beta 3 polypeptide	NM_001679	483	210.014	526.358	659.657	465.343	760.596	144.399	594.667	499.887	224.454	79.3504	188.721	164.175	257.848	219.933	267.756	248.513	180.183	187.182	200.217	189.194	161.108	144.473	191.633	165.738
770079	NM_170665	ATP2A2	ATPase, Ca++ transporting, cardiac muscle, slow twitch 2		488	359.603	1192.33	723.819	758.585	983.707	319.501	1172.52	825.242	6423.77	2576.45	10311.8	6437.33	6638.42	4566.34	8880.79	6695.18	15288.6	11871.4	12449.7	13203.2	19842.9	15941.8	16355.6	17380.1
1940053	NM_001681	ATP2A2	ATPase, Ca++ transporting, cardiac muscle, slow twitch 2		488	1949.37	1648.92	1776.14	1791.48	2970.37	1162.95	2144.22	2092.52	14001.4	13115.5	20540.9	15885.9	15196.2	15639.3	14142.7	14992.7	26328.9	26654.2	25414.8	26132.6	27237.3	29305	26926.3	27822.8
4180369	NM_001001396	ATP2B4	ATPase, Ca++ transporting, plasma membrane 4	NM_001001396	493	170.017	151.667	181.471	167.718	126.621	164.163	116.258	135.68	256.184	392.397	379.366	342.649	205.849	223.422	316.962	248.744	571.181	573.327	521.286	555.265	482.871	492.387	447.394	474.218
6100482	NM_001001396	ATP2B4	ATPase, Ca++ transporting, plasma membrane 4	NM_001001396	493	617.949	319.694	620.628	519.424	417.129	290.577	299.503	335.736	2135.1	1310.1	3006.11	2150.44	1640.97	1525.85	2482.52	1883.11	2637.89	2201.76	2283.94	2374.53	1710.78	1505.28	1536.24	1584.1
6900630	NM_001684	ATP2B4	ATPase, Ca++ transporting, plasma membrane 4	NM_001001396	493	590.307	323.689	587.43	500.475	437.362	218.534	299.556	318.484	2753.19	856.789	2803.64	2137.87	1405.09	1293.52	2443.22	1713.94	2345.05	1980.81	2221.3	2182.39	1638.25	1611.3	1575.43	1608.33
5080228	NM_001001486	ATP2C1	ATPase, Ca++ transporting, type 2C, member 1		27032	258.24	969.064	696.936	641.413	1062.03	145.589	921.359	709.661	959.289	80.9881	892.59	644.289	796.737	349.797	870.729	672.421	499.46	443.242	461.034	467.912	350.175	317.186	268.862	312.074
1110377	NM_001687	ATP5D	ATP synthase, H+ transporting, mitochondrial F1 complex, delta subunit	NM_001001975	513	290.435	254.268	237.417	260.707	285.76	507.805	297.613	363.726	233.702	1048.41	383.194	555.1	259.261	227.427	351.796	279.495	777.516	759.715	748.688	761.973	931.683	924.512	990.131	948.775
3190671	NM_001687	ATP5D	ATP synthase, H+ transporting, mitochondrial F1 complex, delta subunit	NM_001001975	513	1705.89	1250.53	1250.95	1402.46	2169.2	2084.76	2044.3	2099.42	1623.63	2060.92	2492.76	2059.1	1536.24	957.108	1701.26	1398.2	3091.68	3217.74	3502.79	3270.74	7022.06	6433.55	6483.57	6646.39
6180088	NM_145230	ATP6V0E2	ATPase, H+ transporting V0 subunit e2	NM_001100592	155066	826.363	1135.95	826.885	929.731	377.277	769.257	449.515	532.016	1321.11	2391.01	1834.08	1848.73	708.518	549.583	811.761	689.954	890.487	821.171	831.862	847.84	4134.47	3861.78	3785.82	3927.36
7510259	NM_000053	ATP7B	ATPase, Cu++ transporting, beta polypeptide	NM_000053	540	277.851	284.599	303.239	288.563	284.939	241.18	281.236	269.119	764.954	519.178	509.136	597.756	2411.12	2370.07	2746.4	2509.2	651.665	604.303	568.319	608.096	299.282	225.031	223.383	249.232
1820270	NM_024837	ATP8B4	ATPase, class I, type 8B, member 4	NM_024837	79895	107.539	149.069	120.798	125.802	121.753	154.31	117.718	131.26	134.545	177.976	116.838	143.12	156.546	158.895	122.219	145.887	439.24	364.542	400.916	401.566	211.852	178.66	201.792	197.435
4890491	NM_022745	ATPAF1	ATP synthase mitochondrial F1 complex assembly factor 1	NM_001042546	64756	1056.04	1142.55	1179.28	1125.96	807.402	784.554	800.688	797.548	696.174	981.358	873.335	850.289	635.022	561.598	702.608	633.076	1274.93	1243.27	1239.68	1252.62	2666.7	2765.03	3075.45	2835.73
5080154	NM_000332	ATXN1	ataxin 1	NM_000332	6310	95.8097	81.8653	132.982	103.552	111.897	108.371	118.522	112.93	209.777	267.467	303.284	260.176	240.601	306.522	467.076	338.066	338.699	468.555	387.106	398.12	225.745	236.578	235.654	232.659
4730605	NM_198436	AURKA	aurora kinase A	NM_003600	6790	3599.09	2357.42	3206.07	3054.19	2831.86	2367.29	2883.46	2694.2	1234.6	921.359	1044.06	1066.67	1015.87	1057.49	862.267	978.543	708.909	592.208	542.863	614.66	304.809	300.12	246.545	283.825
5420309	NM_198434	AURKA	aurora kinase A	NM_003600	6790	3186.1	2055.31	3139.67	2793.7	2889.1	1866.81	2480.53	2412.15	1124.48	858.016	959.825	980.774	907.139	904.004	830.217	880.453	616.685	470.054	566.733	551.157	251.58	248.303	221.103	240.329
6770026	NM_004217	AURKB	aurora kinase B	NM_004217	9212	2176.57	1358.25	1426.09	1653.64	2353.55	2099.08	1936.84	2129.83	514.641	288.512	374.467	392.54	420.827	519.491	534.569	491.629	248.937	189.033	224.873	220.948	90.1872	85.0742	96.221	90.4941
1470762	NM_015570	AUTS2	autism susceptibility candidate 2	NM_001127231	26053	2208.94	2396.91	3006.11	2537.32	1844.17	2121.86	2153.17	2039.73	894.317	1976.7	1223.1	1364.7	1159.68	1618.79	1121.25	1299.91	1013.25	1155.55	1050.5	1073.1	457.092	429.354	394.737	427.061
990500	NM_021732	AVPI1	arginine vasopressin-induced 1	NM_021732	60370	600.213	666.166	586.996	617.792	582.977	836.179	490.021	636.392	315.337	1027.22	344.528	562.361	593.78	470.183	537.83	533.931	1705.89	1464.03	1550.09	1573.34	1193.33	1170.78	1238.02	1200.71
7560041	NM_033027	AXUD1	AXIN1 up-regulated 1	NM_033027	64651	505.145	991.996	453.363	650.168	445.344	1509.01	352.293	768.883	1991.91	4010.32	1880.47	2627.56	3353.39	4462.26	3060.33	3625.33	2420.04	2395.53	2208.94	2341.5	1683.94	1693.88	1654.1	1677.31
7200324	NM_001185	AZGP1	alpha-2-glycoprotein 1, zinc-binding	NM_001185	563	110.608	76.3206	94.9623	93.9637	91.8456	96.4187	87.6931	91.9858	87.6292	120.535	95.8583	101.341	92.1741	70.3537	96.1037	86.2105	90.2563	114.903	109.75	104.97	437.439	519.178	400.916	452.511
4070661	NM_148174	AZIN1	antizyme inhibitor 1	NM_015878	51582	215.452	278.213	411.331	301.665	322.289	436.426	679.307	479.34	144.729	147.338	156.016	149.361	304.731	407.475	359.923	357.376	148.051	170.413	187.095	168.519	96.7553	123.111	114.479	111.448
240195	NM_004048	B2M	beta-2-microglobulin	NM_004048	567	282.034	312.607	375.472	323.371	301.49	357.835	326.142	328.489	719.456	1414.4	829.95	987.937	975.139	739.055	1448.65	1054.28	1535.44	2500.23	2395.53	2143.73	2215.25	2406.23	2458.14	2359.87
4890487	NM_004048	B2M	beta-2-microglobulin	NM_004048	567	532.354	651.225	594.515	592.698	476.674	421.891	473.767	457.444	1484.21	869.863	1944.6	1432.89	1788.22	1501.08	2404.53	1897.94	4193.91	4391.68	4885.63	4490.41	5557.03	6878.85	6893.69	6443.19
580689	NM_033167	B3GALNT1	beta-1,3-N-acetylgalactosaminyltransferase 1 (globoside blood group)		8706	99.7867	97.1416	74.731	90.5531	157.679	135.365	168.509	153.851	85.5561	91.1458	87.6451	88.1157	142.46	146.344	151.719	146.841	775.343	721.849	725.645	740.946	420.35	344.248	398.237	387.612
2970040	NM_033168	B3GALNT1	beta-1,3-N-acetylgalactosaminyltransferase 1 (globoside blood group)		8706	85.4314	83.1847	74.9823	81.1995	318.928	507.065	332.958	386.317	75.4884	85.9949	73.7881	78.4238	535.734	383.716	410.348	443.266	3336.09	3031.72	2914.71	3094.18	1392.39	1327.76	1269.74	1329.96
2000646	NM_003778	B4GALT4	UDP-Gal:betaGlcNAc beta 1,4- galactosyltransferase, polypeptide 4	NM_003778	8702	930.857	832.602	560.011	774.49	984.918	799.109	893.951	892.659	774.217	498.877	633.385	635.493	644.226	415.457	471.903	510.529	266.753	247.731	216.794	243.759	161.746	172.977	128.221	154.315
270431	NM_001024372	BAALC	brain and acute leukemia, cytoplasmic	NM_001024372	79870	103.376	122.044	147.259	124.226	116.546	123.415	121.265	120.409	511.769	233.106	206.605	317.16	175.916	181.788	117.474	158.393	159.26	156.7	140.278	152.079	144.798	139.712	176.962	153.824
7650440	NM_021813	BACH2	BTB and CNC homology 1, basic leucine zipper transcription factor 2	NM_021813	60468	129.117	153.899	127.646	136.887	129.433	84.5859	130.187	114.735	319.441	247.568	358.009	308.339	385.665	486.126	526.358	466.05	268.925	291.25	270.22	276.798	114.582	92.5573	88.7015	98.6135
1340075	NM_004281	BAG3	BCL2-associated athanogene 3	NM_004281	9531	440.088	434.741	472.125	448.984	476.948	353.787	335.196	388.643	1007.94	2079.48	1348.9	1478.77	1074.99	883.525	1815.08	1257.87	2920.2	3139.67	3099.19	3053.02	3980.71	4521.19	3906.7	4136.2
4230632	NM_004874	BAG4	BCL2-associated athanogene 4	NM_004874	9530	407.728	315.033	382.4	368.387	210.603	736.172	356.621	434.465	239.04	485.564	179.573	301.392	131.145	270.02	138.768	179.978	158.172	167.24	155.277	160.23	197.188	208.479	163.573	189.746
5700343	NM_018842	BAIAP2L1	BAI1-associated protein 2-like 1	NM_018842	55971	1362.86	964.158	972.277	1099.77	1156.46	1028.54	864.723	1016.58	361.649	617.012	377.1	451.921	443.684	749.974	564.235	585.964	160.131	176.06	137.187	157.793	128.88	150.079	131.905	136.955
6280605	NM_025045	BAIAP2L2	BAI1-associated protein 2-like 2		80115	419.993	389.729	341.316	383.679	390.439	674.716	344.683	469.946	167.805	225.911	141.451	178.389	182.56	191.176	133.366	169.034	124.959	120.639	109.221	118.273	88.3815	88.6321	96.3199	91.1111
430050	NM_012342	BAMBI	BMP and activin membrane-bound inhibitor homolog (Xenopus laevis)	NM_012342	25805	1384.74	1308.52	1193.33	1295.53	2908.9	1371.99	1556.1	1945.67	13727.9	10734.1	10848.7	11770.2	11378.8	11831	17051	13420.2	2952.92	3515.29	3186.1	3218.1	1156.46	1087.73	1346.91	1197.04
1780075	NM_001189	NKX3-2	NK3 homeobox 2	NM_001189	579	185.743	121.012	196.443	167.733	73.7905	80.3896	94.5595	82.9132	393.408	672.485	387.229	484.374	224.952	183.985	168.509	192.482	77.5833	79.9195	86.7123	81.4051	64.4728	95.3808	89.8057	83.2197
2140121	NM_006317	BASP1	brain abundant, membrane attached signal protein 1	NM_006317	10409	7648.85	9153.1	9818.57	8873.51	8743.5	7439.87	8612.69	8265.35	4918.88	4176.94	5238.18	4778	6780.21	6628.37	5981.24	6463.27	1074.21	1069.43	1101.52	1081.72	716.318	740.081	791.224	749.208
460711	NM_015172	BAT2D1	BAT2 domain containing 1	NM_015172	23215	273.16	2013.21	2038.1	1441.49	2847.32	753.666	1280.59	1627.19	1279.39	298.849	906.857	828.364	1587.22	2138.24	1748.71	1824.72	1250.53	1198.77	1183.64	1210.98	505.557	530.86	487.722	508.047
3520092	NM_138765	BAX	BCL2-associated X protein		581	818.845	758.653	1253.95	943.815	954.042	1924.18	730.725	1202.98	334.516	198.753	456.859	330.043	437.148	309.605	599.698	448.817	260.321	213.062	233.801	235.728	255.081	232.992	213.633	233.902
2470753	NM_033028	BBS4	Bardet-Biedl syndrome 4	NM_033028	585	445.344	376.533	417.926	413.268	448.204	886.184	391.652	575.347	418.392	1031.14	368.018	605.851	421.088	321.583	336.506	359.726	271.582	247.885	250.39	256.619	303.284	227.345	268.071	266.233
1690167	NM_001033604	BBS9	Bardet-Biedl syndrome 9	NM_001033604	27241	274.113	579.099	346.46	399.891	482.349	576.099	298.849	452.432	298.099	271.634	296.663	288.799	295.241	260.89	274.547	276.893	974.807	838.811	865.112	892.91	310.148	334.454	297.166	313.923
4290079	NM_017843	BCAS4	breast carcinoma amplified sequence 4	NM_001010974	55653	728.096	536.324	640.834	635.085	647.52	796.041	431.901	625.154	337.379	647.165	381.066	455.204	265.433	300.185	304.878	290.165	173.762	148	122.228	147.996	279.03	245.578	244.182	256.263
5560193	NM_017843	BCAS4	breast carcinoma amplified sequence 4	NM_001010974	55653	1159.68	972.967	1181.06	1104.57	1039.03	1578.65	820.709	1146.13	523.027	1575.43	617.691	905.383	527.563	476.948	548.748	517.753	201.705	190.361	204.78	198.949	431.258	392.879	357.928	394.022
7650524	NM_005504	BCAT1	branched chain aminotransferase 1, cytosolic		586	1321.59	1975.69	1690.88	1662.72	1092.09	682.785	1375.27	1050.05	688.55	175.037	523.772	462.453	521.726	788.303	716.497	675.508	161.703	160.407	154.411	158.84	96.0728	92.689	82.4982	90.42
990598	NM_078468	BCCIP	BRCA2 and CDKN1A interacting protein	NM_016567	56647	1353.2	2500.23	1852.08	1901.84	2478.83	1845.28	2163.52	2162.55	655.052	755.073	652.359	687.495	933.875	1022.12	919.933	958.642	598.505	638.015	588.191	608.237	771.922	779.48	704.718	752.04
2030414	NM_000055	BCHE	butyrylcholinesterase	NM_000055	590	124.326	78.8395	151.335	118.167	79.1354	80.3451	86.3119	81.9308	444.858	305.131	360.679	370.223	81.058	85.6985	72.7792	79.8453	317.126	319.501	292.448	309.692	100.633	114.903	109.148	108.228
2810296	NM_000709	BCKDHA	branched chain keto acid dehydrogenase E1, alpha polypeptide	NM_000709	593	1083.09	816.012	1027.78	975.628	1080.45	1251.33	900.196	1077.33	1087.73	3502.79	1108.24	1899.59	1122.09	946.382	1354.65	1141.04	2687.11	2683.97	2622.6	2664.56	2856.66	3016.23	3123.14	2998.68
4150201	NM_000633	BCL2	B-cell CLL/lymphoma 2	NM_000633	596	118.665	143.419	127.544	129.876	117.395	84.3708	128.834	110.2	250.314	170.793	209.518	210.208	245.789	267.937	145.005	219.577	476.044	461.764	437.981	458.596	461.034	428.01	389.148	426.064
6420379	NM_001040668	BCL2L12	BCL2-like 12 (proline rich)	NM_001040668	83596	2383.99	2197.05	2150.26	2243.77	2446.12	2963.63	2156.08	2521.94	809.284	1249.41	596.648	885.115	934.222	781.785	620.35	778.786	529.778	436.426	454.155	473.453	407.078	501.909	464.24	457.742
7550753	NM_001040668	BCL2L12	BCL2-like 12 (proline rich)	NM_001040668	83596	1894.82	1721.42	1537.27	1717.84	1878.56	2522.13	1659.13	2019.94	627.733	943.536	560.011	710.427	590.15	654.321	503.369	582.613	382.991	336.748	423.011	380.917	388.563	368.475	358.525	371.854
5050156	NM_004050	BCL2L2	BCL2-like 2	NM_004050	599	367.691	352.075	374.352	364.706	361.847	266.873	287.976	305.565	506.899	524.249	527.715	519.621	476.044	511.435	473.212	486.897	552.715	575.802	608.859	579.125	1082.17	1386.58	1334.65	1267.8
6330725	NM_005178	BCL3	B-cell CLL/lymphoma 3	NM_005178	602	120.605	111.093	122.478	118.059	114.011	117.35	113.452	114.938	164.255	367.609	199.552	243.805	192.847	141.158	232.435	188.813	276.109	270.848	285.76	277.572	641.049	721.849	738.508	700.469
6280458	NM_001706	BCL6	B-cell CLL/lymphoma 6		604	209.256	233.51	334.282	259.016	302.68	222.083	253.998	259.587	492.29	2309.2	624.158	1141.88	503.039	619.889	801.703	641.544	1578.65	1756.91	1761.77	1699.11	1878.56	1723.42	1880.47	1827.48
3870634	NM_014739	BCLAF1	BCL2-associated transcription factor 1	NM_001077440	9774	242.165	986.282	576.979	601.809	847.304	329.722	956.109	711.045	632.161	99.9999	642.587	458.249	753.413	702.187	644.226	699.942	321.758	305.177	323.486	316.807	175.794	148.992	137.07	153.952
5490593	NM_203314	BDH1	3-hydroxybutyrate dehydrogenase, type 1	NM_004051	622	93.1426	76.1641	77.4197	82.2421	168.93	128.954	159.996	152.627	101.077	98.3686	75.0058	91.4837	124.621	96.5851	75.3154	98.8405	166.805	177.014	158.684	167.501	386.437	360.136	388.382	378.318
6940500	NM_000710	BDKRB1	bradykinin receptor B1	NM_000710	623	92.4014	80.4146	78.4341	83.75	101.194	127.032	87.0052	105.077	109.135	296.927	107.311	171.124	294.282	235.747	327.521	285.85	106.499	108.934	115.414	110.283	132.948	112.679	111.295	118.974
4830674	NM_032621	BEX2	brain expressed X-linked 2	NM_032621	84707	1970.18	2666.7	2200.12	2279	1427.93	3374.33	1787.2	2196.49	3687.63	2288.91	2646.64	2874.39	1819.07	1507.83	1245.04	1523.98	892.219	871.465	825.222	862.968	312.754	321.231	335.965	323.316
460767	NM_001711	BGN	biglycan	NM_001711	633	521.137	263.303	347.735	377.392	260.321	432.039	247.787	313.382	2579.26	2618.3	1391.91	2196.49	2008.83	892.937	2555.26	1819.01	10237.1	9593.95	9708.2	9846.44	11569.3	10129.8	10546.5	10748.5
2640735	NM_003670	BHLHB2	basic helix-loop-helix domain containing, class B, 2	NM_003670	8553	153.733	2270.62	233.756	886.036	188.422	678.301	143	336.575	1489.25	4361.5	2931.69	2927.48	3708.49	2993.07	3346.37	3349.31	5238.18	4501.19	4579.03	4772.8	5122.57	4672.53	4826.15	4873.75
1010463	NM_001713	BHMT	betaine-homocysteine methyltransferase	NM_001713	635	88.4382	136.815	116.785	114.013	89.3433	112.694	91.0967	97.7112	454.155	64.3993	153.487	224.014	77.9953	74.6799	77.5804	76.7519	72.664	71.6879	77.4001	73.9173	72.4948	71.525	61.0401	68.3533
1230682	NM_001168	BIRC5	baculoviral IAP repeat-containing 5	NM_001012270	332	691.579	643.504	648.911	661.331	756.807	1212.31	812.68	927.265	346.812	482.11	234.878	354.6	359.474	534.007	376.161	423.214	195.896	222.57	177.218	198.561	86.9974	88.6487	75.9506	83.8656
7550626	NM_001012271	BIRC5	baculoviral IAP repeat-containing 5	NM_001012270	332	208.311	195.396	179.883	194.53	276.822	367.949	260.971	301.914	106.248	110.012	82.8175	99.6926	126.406	111.253	133.859	123.839	103.127	97.8224	96.7828	99.2442	89.9219	81.9735	88.0771	86.6575
2450717	NM_000057	BLM	Bloom syndrome		641	662.227	569.964	629.601	620.597	659.326	621.424	632.028	637.592	223.271	132.868	238.993	198.377	238.153	251.611	193.922	227.895	118.569	87.136	102.479	102.728	128.684	115.544	98.8137	114.347
6130020	NM_003666	BLZF1	basic leucine zipper nuclear factor 1	NM_003666	8548	1814.26	1178.47	1548.89	1513.87	656.529	1969.11	1117.91	1247.85	2053.49	6304.87	3692.18	4016.85	1783.86	2589.97	2618.3	2330.71	2411.12	3063.15	3270.48	2914.92	1355.92	1899.8	1822.38	1692.7
5570324	NM_006129	BMP1	bone morphogenetic protein 1	NM_001199	649	126.692	104.929	151.305	127.642	141.609	165.781	117.081	141.49	277.898	359.603	282.513	306.671	448.316	299.86	623.404	457.194	270.734	265.001	265.227	266.987	245.742	199.986	212.556	219.428
4280577	NM_001200	BMP2	bone morphogenetic protein 2	NM_001200	650	498.549	250.839	711.841	487.076	1290.95	567.278	978.579	945.602	2833.69	2389.55	3314.99	2846.08	3104.09	3171.04	2781.07	3018.73	370.516	305.939	277.353	317.936	335.66	269.363	226.831	277.285
990075	NM_130851	BMP4	bone morphogenetic protein 4	NM_001202	652	704.237	374.57	391.304	490.037	291.501	372.804	245.528	303.278	2770.8	959.289	1582.73	1770.94	1482.33	2768.3	2375.04	2208.56	342.583	334.166	386.713	354.487	386.935	354.705	369.342	370.327
2000471	NM_021073	BMP5	bone morphogenetic protein 5	NM_021073	653	96.9452	96.6593	102.636	98.7468	128.713	80.3189	89.9531	99.6617	1561.82	885.135	2343.53	1596.83	1200.22	943.536	1504.35	1216.04	776.509	805.022	621.601	734.377	87.1423	89.9713	87.247	88.1202
460730	NM_001204	BMPR2	bone morphogenetic protein receptor, type II (serine/threonine kinase)	NM_001204	659	146.897	152.032	141.642	146.857	155.468	124.319	149.171	142.986	668.104	775.112	804.806	749.341	805.923	1021.41	1169.23	998.852	675.252	998.284	1001.38	891.638	332.455	377.014	428.325	379.265
6060475	NM_001204	BMPR2	bone morphogenetic protein receptor, type II (serine/threonine kinase)	NM_001204	659	174.639	127.828	145.376	149.281	144.132	130.631	169.162	147.975	862.941	693.787	1176.84	911.188	986.951	1008.72	1216.59	1070.75	1075.34	910.098	905.338	963.591	427.177	416.029	446.122	429.776
1190717	NM_014753	BMS1	BMS1 homolog, ribosome assembly protein (yeast)	NM_014753	9790	2687.11	2587.71	2161.81	2478.88	1659.97	3314.99	1962.03	2312.33	1170.42	2305.67	1058.39	1511.49	1657.32	1253.95	1056.04	1322.43	966.789	782.544	798.301	849.211	686.507	672.951	716.896	692.118
1260037	NM_001717	BNC1	basonuclin 1	NM_001717	646	77.4776	75.3967	73.5671	75.4805	90.1079	86.1733	79.2881	85.1898	615.173	117.245	245.454	325.958	654.697	392.487	490.021	512.401	79.0602	89.2556	81.7582	83.358	90.2054	86.6546	83.0831	86.6477
4050408	NM_001717	BNC1	basonuclin 1	NM_001717	646	70.0282	84.0326	81.9773	78.6794	79.8584	87.9484	89.1282	85.645	717.433	118.383	258.924	364.913	717.561	681.569	576.979	658.703	93.8755	86.7146	74.4447	85.0116	90.6471	89.0625	80.8441	86.8512
7050010	NM_017637	BNC2	basonuclin 2	NM_017637	54796	506.899	590.307	501.661	532.956	705.373	451.298	654.502	603.724	354.522	186.924	170.604	237.35	446.477	646.314	393.182	495.324	190.801	164.072	167.093	173.988	131.196	140.71	105.763	125.89
2640192	NM_004331	BNIP3L	BCL2/adenovirus E1B 19kDa interacting protein 3-like	NM_004331	665	648.762	741.577	899.902	763.413	956.37	350.611	599.698	635.56	2800.01	713.148	1891.07	1801.41	1976.7	1652.07	1724.39	1784.39	1872.02	1618.79	1601.75	1697.52	533.184	393.348	488.104	471.545
60148	NM_001031827	BOLA2	bolA homolog 2 (E. coli)		552900	1832.75	2451.2	2411.12	2231.69	2378.98	3132.73	2200.12	2570.61	904.612	1557.76	1022.12	1161.5	1432.16	753.666	1155.96	1113.93	625.083	627.228	594.958	615.756	1038.65	947.918	933.56	973.376
6370468	NM_001031827	BOLA2	bolA homolog 2 (E. coli)		552900	4734.14	4734.14	4672.53	4713.6	4984.85	8806.27	4931.23	6240.78	2236.47	5238.18	2090.1	3188.25	3053.54	2375.04	2110.44	2513.01	1350.9	1354.65	1302.59	1336.05	1486.79	1372.56	1545.37	1468.24
1660435	NM_015201	BOP1	block of proliferation 1	NM_015201	23246	2315.4	1683.39	1857.73	1952.17	1325.05	2814.38	1763.09	1967.5	670.424	1292.91	566.872	843.402	662.394	617.196	696.936	658.842	577.611	621.088	595.152	597.951	852.323	981.791	1048	960.706
6270095	NM_015379	BRI3	brain protein I3	NM_015379	25798	1683.94	1481.02	1591.36	1585.44	1711.83	1449.3	1683.94	1615.02	1675.78	2275.73	1820.48	1924	2022.99	1811.27	2135.1	1989.78	3502.79	3279.84	2987.4	3256.68	5316.35	4826.15	5490.5	5211
5550612	NM_015415	BRP44	brain protein 44	NM_015415	25874	865.112	897.384	1358.25	1040.25	740.66	844.177	711.28	765.373	1888.56	1434.28	2126.75	1816.53	1761.77	1459.2	1285.79	1502.25	2812.05	2661.78	3057.51	2843.78	2966.41	3159.47	3431.48	3185.79
1990563	NM_016098	BRP44L	brain protein 44-like	NM_016098	51660	122.02	193.349	187.277	167.549	175.037	163.298	168.135	168.823	385.762	339.636	547.987	424.462	370.009	330.28	457.467	385.919	1950.79	2163.52	2068.98	2061.1	2891.03	3245.19	3262.25	3132.82
4890093	NM_016098	BRP44L	brain protein 44-like	NM_016098	51660	431.258	633.017	495.245	519.84	527.715	802.509	499.46	609.895	1440.82	2637.89	3168.81	2415.84	1304.07	1901.14	2211.61	1805.61	7238.83	9153.1	9847.35	8746.43	8841.48	12449.7	10311.8	10534.3
2000110	NM_032430	BRSK1	BR serine/threonine kinase 1	NM_032430	84446	1384.14	907.499	1042.67	1111.44	1138.18	1856.79	1174.76	1389.91	1184.6	2712.59	1300.55	1732.58	951.37	944.445	789.921	895.245	613.295	617.949	613.295	614.846	484.439	419.7	420.178	441.439
6900224	NM_032667	BSCL2	Bernardinelli-Seip congenital lipodystrophy 2 (seipin)		26580	1619.75	1427.93	1262.97	1436.88	1336.56	3156.53	1624.61	2039.23	1836.35	3771.84	1735.56	2447.92	1332.41	1137.75	1036.54	1168.9	749.489	713.387	730.92	731.266	798.636	806.387	866.916	823.979
20673	NM_198590	BSG	basigin (Ok blood group)		682	1708.62	1059.32	1096.08	1288.01	1405.09	1396.29	2067.54	1622.98	1057.49	576.787	859.257	831.179	831.862	639.721	712.036	727.873	1704.86	1340.39	1403.39	1482.88	5027.73	4687.02	4333.24	4682.66
4900674	NM_004335	BST2	bone marrow stromal cell antigen 2	NM_004335	684	1235.21	638.768	1103.14	992.373	356.558	352.236	341.582	350.125	943.806	1166.71	941.572	1017.36	711.406	670.725	407.728	596.62	279.387	210.849	208.139	232.792	587.43	609.861	561.17	586.154
1010487	NM_006763	BTG2	BTG family, member 2	NM_006763	7832	216.626	168.341	250.022	211.663	299.227	197.222	196.955	231.135	1596.42	727.837	1524.07	1282.78	935.808	1028.54	1403.39	1122.58	2289.98	2270.62	2345.05	2301.88	2270.62	2045.58	2272.07	2196.09
2060364	NM_152547	BTNL9	butyrophilin-like 9	NM_152547	153579	88.4065	73.7381	114.541	92.2286	76.1866	77.8965	76.1091	76.7308	91.4747	86.8464	98.3111	92.2107	84.5239	86.8118	90.8924	87.4094	242.288	309.784	338.629	296.9	251.434	231.59	279.703	254.242
2070224	NM_004336	BUB1	BUB1 budding uninhibited by benzimidazoles 1 homolog (yeast)	NM_004336	699	2272.07	2321.04	3224.07	2605.73	1699.96	1458.26	2637.89	1932.04	544.77	242.373	570.772	452.638	435.444	532.069	478.537	482.016	314.649	307.422	275.339	299.137	86.158	75.2812	90.1212	83.8535
1090047	NM_001211	BUB1B	BUB1 budding uninhibited by benzimidazoles 1 homolog beta (yeast)	NM_001211	701	285.82	285.454	322.37	297.882	206.468	245.412	354.968	268.949	126.28	89.3902	143.981	119.883	96.7471	173.742	125.835	132.108	97.9545	112.122	108.288	106.121	100.124	87.3681	96.5893	94.694
870491	NM_004725	BUB3	BUB3 budding uninhibited by benzimidazoles 3 homolog (yeast)	NM_001007793	9184	6163.86	5044.45	5885.37	5697.89	5833.05	7316.25	5468.48	6205.93	3317.93	2731.7	2491.21	2846.95	3180.4	3217.74	2777.94	3058.7	2156.08	1997.44	1959.38	2037.63	1554.65	1437.4	1494.52	1495.52
7210349	NM_147147	BVES	blood vessel epicardial substance	NM_007073	11149	181.496	246.206	201.15	209.617	175.929	160.607	168.304	168.28	2013.21	3558.95	3712.91	3095.02	2021.57	2342.14	3498.77	2620.83	5200.4	5122.57	5107.87	5143.61	1622.28	1439.5	1585.56	1549.11
2350368	NM_032194	BXDC1	brix domain containing 1	NM_032194	84154	2286.9	2014.75	1777.16	2026.27	1962.03	2310.45	1872.8	2048.43	775.343	1258	791.422	941.588	856.789	846.123	681.987	794.966	657.973	650.566	575.648	628.062	565.563	488	465.634	506.399
1110722	NM_018321	BXDC2	brix domain containing 2	NM_018321	55299	639.528	518.924	603.861	587.438	488.287	483.858	674.906	549.017	266.68	221.188	250.263	246.044	286.746	365.295	251.34	301.127	152.226	164.599	168.815	161.88	91.1761	148.087	129.727	122.997
2120445	NM_018321	BXDC2	brix domain containing 2	NM_018321	55299	1855.67	2555.26	2093.18	2168.04	2581.65	1407.22	2391.01	2126.63	1122.89	508.824	911.627	847.78	1295.86	1334.65	952.086	1194.2	464.896	408.673	360.46	411.343	327.521	290.479	280.519	299.506
2900747	NM_007021	C10orf10	chromosome 10 open reading frame 10	NM_007021	11067	85.8546	91.1908	111.546	96.1972	115.129	97.0879	100.158	104.125	758.885	2336.88	636.749	1244.17	399.988	313.078	694.914	469.327	1151.85	1367.84	1166.22	1228.64	2456.33	2286.9	2238.36	2327.2
7210300	NM_173473	C10orf104	chromosome 10 open reading frame 104	NM_173473	119504	181.45	203.008	191.66	192.04	189.403	224.292	231.109	214.935	371.678	523.492	373.567	422.912	256.348	476.044	374.663	369.018	793.879	788.545	823.283	801.902	828.419	912.491	967.945	902.952
5900020	NM_018470	NA	NA	NA	NA	86.7672	94.5286	96.3382	92.5446	100.106	81.8536	100.323	94.0944	89.4998	88.1607	85.7546	87.8051	97.18	84.3116	84.548	88.6798	108.085	106.628	106.819	107.178	258.896	258.543	276.822	264.754
6290168	NM_006829	C10orf116	chromosome 10 open reading frame 116	NM_006829	10974	86.2467	113.573	112.298	104.039	92.3658	113.384	111.481	105.743	96.7674	147.011	94.9973	112.925	92.8604	111.99	99.1294	101.327	1239.68	1274.93	1279.39	1264.66	5037.97	5117.41	6214.62	5456.67
3990554	XM_944617	NA	NA	NA	NA	69.6451	66.4362	87.718	74.5998	71.6034	71.0146	87.2713	76.6298	102.677	343.68	126.879	191.079	83.637	110.344	97.7386	97.24	92.2563	82.1542	83.5802	85.9969	69.4372	74.6379	76.5967	73.5573
6620292	NM_022153	C10orf54	chromosome 10 open reading frame 54	NM_022153	64115	82.3083	69.5581	69.4969	73.7877	78.0425	77.5619	80.2514	78.6186	93.9357	144.969	85.4398	108.115	132.842	108.939	126.377	122.719	275.127	284.727	280.086	279.98	397.23	391.014	385.762	391.336
6110195	NM_153367	ZCCHC24	zinc finger, CCHC domain containing 24	NM_153367	219654	284.181	171.989	222.132	226.101	210.328	180.399	171.378	187.368	774.548	1254.95	875.815	968.436	792.006	533.184	984.918	770.036	998.915	950.366	910.472	953.251	1173.77	1111.88	1033.69	1106.45
6510368	NM_018121	FAM178A	family with sequence similarity 178, member A	NM_018121	55719	735.322	668.639	807.644	737.202	641.691	1072.09	779.16	830.982	1838.23	2659.91	2156.08	2218.07	1875.13	1984.4	1952.03	1937.19	1507.46	1293.91	1411.37	1404.25	618.115	508.317	557.566	561.333
6660544	NM_138413	C10orf65	chromosome 10 open reading frame 65	NM_001134670	112817	101.616	76.0286	93.8915	90.512	93.5812	71.9858	84.4215	83.3295	104.466	88.2471	105.389	99.3674	95.9824	126.733	87.3717	103.362	253.298	275.62	270.848	266.589	388.746	494.152	434.626	439.175
840044	NM_199459	C10orf71	chromosome 10 open reading frame 71	NM_001135196	118461	79.8792	77.172	69.2678	75.4397	59.9017	65.7834	73.0083	66.2311	71.4547	98.2419	83.3981	84.3649	66.3559	80.5858	95.3227	80.7548	213.514	192.974	210.047	205.512	412.358	474.406	508.661	465.142
730593	NM_024541	C10orf76	chromosome 10 open reading frame 76	NM_024541	79591	289.462	319.087	247.064	285.205	330.37	409.795	319.378	353.181	421.088	493.362	398.716	437.722	438.086	367.855	334.581	380.174	498.549	457.246	457.467	471.087	1597.38	1415.28	1441.53	1484.73
7100280	NM_024099	C11orf48	chromosome 11 open reading frame 48	NM_024099	79081	1303.24	1338.58	1420.29	1354.04	1597.38	1617.24	1269.74	1494.79	495.116	888.285	471.053	618.151	565.563	564.986	699.974	610.174	348.754	356.823	381.897	362.491	559.73	546.335	546.2	550.755
3310228	NM_024684	C11orf67	chromosome 11 open reading frame 67	NM_024684	28971	262.671	334.09	305.429	300.73	327.089	262.22	302.23	297.18	433.967	296.445	363.711	364.707	506.126	327.089	480.46	437.892	721.464	688.836	681.852	697.384	1235.21	1264.39	1325.5	1275.03
5690463	NM_024650	C11orf80	chromosome 11 open reading frame 80	NM_024650	79703	562.784	719.142	449.108	577.011	379.556	837.525	392.487	536.523	322.442	680.393	302.614	435.15	386.935	327.572	295.037	336.515	161.869	149.765	183.816	165.15	118.022	120.923	100.476	113.14
2570019	NM_145018	C11orf82	chromosome 11 open reading frame 82	NM_145018	220042	791.224	984.148	1052.1	942.49	1134.02	799.924	860.15	931.366	312.754	93.689	221.926	209.456	357.136	425.563	265.53	349.41	124.569	105.333	98.4491	109.45	78.1977	91.925	69.5517	79.8914
3290088	NM_013279	C11orf9	chromosome 11 open reading frame 9	NM_001127392	745	96.6418	81.1293	117.406	98.3923	132.96	90.3258	104.11	109.132	553.617	406.498	307.23	422.448	771.449	727.837	636.317	711.868	95.8401	84.3181	109.236	96.4647	99.9045	89.4344	72.6568	87.3319
6400082	NM_018164	C12orf11	chromosome 12 open reading frame 11	NM_018164	55726	1013.58	1157.95	1050.89	1074.14	1095.76	1413.85	1372.56	1294.06	530.116	809.495	533.184	624.265	432.534	535.88	392.606	453.673	372.02	336.876	320.236	343.044	237.321	256.83	186.38	226.843
3180553	NM_031465	C12orf32	chromosome 12 open reading frame 32	NM_031465	83695	985.82	903.282	1053.06	980.722	983.002	723.103	852.031	852.712	522.715	386.096	466.323	458.378	474.987	436.426	432.534	447.982	229.275	238.729	205.998	224.667	239.234	253.369	295.11	262.571
7510424	NM_018169	C12orf35	chromosome 12 open reading frame 35	NM_018169	55196	376.834	343.977	224.144	314.985	144.784	145.157	233.137	174.359	205.033	78.9009	160.876	148.27	102.851	166.265	117.564	128.893	114.913	110.263	96.1431	107.106	92.5026	113.309	89.6312	98.4809
7570477	NM_018169	C12orf35	chromosome 12 open reading frame 35	NM_018169	55196	676.027	930.207	750.791	785.675	778.328	564.986	916.436	753.25	474.014	122.212	364.097	320.108	392.296	391.652	298.367	360.771	122.661	129.527	117.31	123.166	96.4475	98.8137	97.8482	97.7031
7510608	NM_152318	C12orf45	chromosome 12 open reading frame 45	NM_152318	121053	374.352	628.86	572.352	525.188	585.527	578.935	488.104	550.856	206.337	222.601	179.883	202.94	194.623	275.869	200.697	223.73	136.513	126.929	134.277	132.573	181.316	195.27	192.14	189.575
990136	NM_017915	C12orf48	chromosome 12 open reading frame 48	NM_017915	55010	769.014	1030.76	918.17	905.98	708.909	748.688	866.022	774.54	387.017	185.258	271.446	281.24	309.944	392.879	229.931	310.918	169.858	157.506	164.144	163.836	98.1706	105.013	101.718	101.634
6620360	NM_032901	C12orf62	chromosome 12 open reading frame 62	NM_032901	84987	194.623	167.711	198.517	186.95	170.224	281.7	206.114	219.346	218.063	552.868	306.297	359.076	224.832	195.396	333.624	251.284	379.082	432.786	518.53	443.466	513.272	865.457	852.718	743.816
4010554	NM_020456	C13orf1	chromosome 13 open reading frame 1	NM_001127482	57213	93.2683	104.331	106.37	101.323	116.458	121.818	105.823	114.699	128.63	106.337	155.26	130.076	175.848	194.417	219.641	196.635	176.306	194.444	184.515	185.088	380.716	347.065	368.475	365.419
160242	NM_014059	C13orf15	chromosome 13 open reading frame 15	NM_014059	28984	101.807	121.354	117.53	113.564	156.072	141.381	122.333	139.929	149.864	332.25	135.129	205.747	1511.18	994.754	557.236	1021.06	7810.07	6536.13	6388.65	6911.62	4449.48	3911.05	4015.99	4125.51
1260575	NM_025138	C13orf23	chromosome 13 open reading frame 23	NM_025138	80209	1679.34	1930.73	1472.51	1694.19	2047.89	794.96	1836.35	1559.74	1062.47	484.096	947.918	831.494	953.47	1196.35	718.808	956.21	460.781	393.663	438.086	430.843	402.727	404.64	383.521	396.963
6660711	NM_025138	C13orf23	chromosome 13 open reading frame 23	NM_025138	80209	1105.72	1541.1	1267.48	1304.76	1858.61	611.425	1635.87	1368.64	769.812	300.185	722.699	597.565	938.996	935.178	643.014	839.063	363.846	352.551	334.581	350.326	389.887	338.337	306.161	344.795
4200022	XM_931068	NA	NA	NA	NA	262.491	152.189	313.721	242.801	234.194	139.14	298.669	224.001	146.643	106.512	190.574	147.91	109.578	201.827	107.968	139.791	90.9267	97.5146	90.291	92.9108	79.648	89.4624	74.4017	81.1707
4180133	NM_145061	C13orf3	chromosome 13 open reading frame 3	NM_145061	221150	282.841	272.071	240.801	265.238	210.452	260.152	323.352	264.652	127.459	93.8724	131.767	117.7	116.82	154.563	159.801	143.728	92.3188	76.8528	96.4449	88.5388	85.5433	74.7357	81.7906	80.6899
3170288	NM_182508	C13orf30	chromosome 13 open reading frame 30	NM_182508	144809	93.8131	77.9102	75.1423	82.2885	71.1097	79.318	78.1492	76.1923	101.85	68.3709	94.367	88.1959	91.1518	83.5077	74.355	83.0049	285.043	268.537	250.634	268.071	161.703	152.681	142.253	152.212
580719	NM_024808	C13orf34	chromosome 13 open reading frame 34	NM_024808	79866	752.705	773.25	793.23	773.062	525.675	633.205	717.812	625.564	352.989	93.7006	282.841	243.177	297.673	386.361	234.55	306.195	122.135	131.468	130.158	127.92	82.9386	76.5011	86.4743	81.9713
1450603	NM_018353	C14orf106	chromosome 14 open reading frame 106	NM_018353	55320	1274.93	1282.73	1512.36	1356.67	1495.95	1403.39	1903.35	1600.9	543.647	399.745	656.945	533.445	482.871	680.667	518.686	560.741	280.897	342.283	301.213	308.131	159.359	161.065	132.099	150.841
1050088	NM_018228	C14orf115	chromosome 14 open reading frame 115	NM_018228	55237	321.011	273.646	260.673	285.11	284.226	483.446	291.553	353.075	88.5222	97.8224	83.174	89.8395	86.7352	82.6568	96.5739	88.6553	94.9828	74.3732	80.287	83.2143	75.6944	103.641	95.0617	91.4657
5700301	NM_016472	C14orf129	chromosome 14 open reading frame 129	NM_016472	51527	600.964	1398.11	1227.62	1075.56	1424.24	612.328	1162.55	1066.37	694.386	386.626	524.418	535.143	818.582	748.688	657.973	741.748	477.499	464.792	373.876	438.722	330.577	297.166	311.475	313.073
3290209	NM_001100417	UBR7	ubiquitin protein ligase E3 component n-recognin 7 (putative)	NM_001100417	55148	313.6	308.826	263.986	295.471	296.596	364.357	275.248	312.067	182.436	151.585	140.938	158.32	129.684	119.808	128.072	125.855	79.4903	115.811	107.626	100.976	119.863	90.0031	87.6075	99.158
730358	NM_020215	NA	NA	NA	NA	520.241	622.791	919.605	687.546	719.142	728.735	570.488	672.788	1669.87	1013.25	1125.31	1269.47	1417.6	1615.21	1226.96	1419.93	446.899	390.52	419.883	419.101	262.27	252.269	252.373	255.637
7160747	NM_032374	C14orf153	chromosome 14 open reading frame 153	NM_032374	84334	1636.5	598.118	1126.17	1120.26	652.568	636.749	820.34	703.219	1278.33	1545.37	3672.74	2165.48	1564.61	1167.59	1743.28	1491.83	1200.68	1319.47	1552.8	1357.65	1122.09	1230.61	1261.68	1204.79
130020	NM_024952	C14orf159	chromosome 14 open reading frame 159	NM_001102366	80017	356.753	415.765	309.351	360.623	502.58	468.228	414.18	461.663	851.74	1157.95	1289.83	1099.84	899.902	759.97	1089.18	916.351	3173.4	3292.18	3431.48	3299.02	3928.13	3626.44	3956.09	3836.89
4670066	NM_001008404	C14orf180	chromosome 14 open reading frame 180	NM_001008404	400258	75.657	89.2072	80.3156	81.7266	89.6892	76.302	86.6775	84.2229	100.164	91.504	106.454	99.374	82.3476	92.224	97.4191	90.6636	373.345	339.126	326.801	346.424	633.743	521.456	650.566	601.921
3390551	XM_001132404	NA	NA	NA	NA	134.649	138.201	145.304	139.385	120.689	108.831	84.6528	104.724	166.015	687.123	400.634	417.924	191.085	179.854	485.416	285.451	143.88	140.752	138.482	141.038	192.651	192.255	197.702	194.202
360373	NR_002808	C14orf85	chromosome 14 open reading frame 85	NR_002808	319085	1582.73	434.626	1232.61	1083.32	536.324	626.058	841.703	668.028	1157.95	1825.5	3656.97	2213.48	1345.45	1051.72	1692.8	1363.32	1186.97	1616.64	1353.94	1385.85	1089.76	1339.85	1375.27	1268.3
2340528	NM_033286	C15orf23	chromosome 15 open reading frame 23	NM_033286	90417	285.454	425.275	420.266	376.998	439.359	160.547	291.296	297.067	241.487	75.2257	191.202	169.305	198.891	161.219	213.774	191.294	162.255	129.991	156.892	149.713	102.082	103.435	95.0753	100.197
270017	NM_032499	C15orf41	chromosome 15 open reading frame 41	NM_001130010	84529	162.666	286.926	205.166	218.253	368.919	310.779	392.673	357.457	401.524	240.296	436.741	359.52	373.114	363.463	619.587	452.055	1510.4	1413.85	1391.06	1438.44	2566.28	1983.11	2090.1	2213.16
5270402	NM_152259	C15orf42	chromosome 15 open reading frame 42	NM_152259	90381	481.018	255.354	317.77	351.381	243.019	285.661	263.191	263.957	138.36	139.009	126.059	134.476	100.255	109.083	115.644	108.327	85.8813	81.1246	76.3402	81.1153	68.6102	77.5561	78.3109	74.8257
2230156	NM_207380	C15orf52	chromosome 15 open reading frame 52	NM_207380	388115	104.02	100.242	97.3147	100.525	93.6191	95.0781	92.8297	93.8423	372.718	1140.22	839.822	784.252	264.162	218.031	471.777	317.99	1602.25	1492.58	1500.45	1531.76	2585.49	2583.79	2613.29	2594.19
160070	NM_024600	TMEM204	transmembrane protein 204	NM_024600	79652	72.9465	76.178	76.6514	75.2586	78.3586	72.5175	80.9685	77.2815	78.9398	80.819	82.9284	80.8957	86.0714	103.998	105.955	98.6745	510.787	440.088	458.917	469.931	689.632	748.688	692.57	710.296
6560725	NM_025108	C16orf59	chromosome 16 open reading frame 59	NM_025108	80178	637.6	454.574	543.508	545.227	538.456	1043.07	727.057	769.527	204.132	213.33	156.218	191.227	229.825	250.161	194.652	224.879	112.224	92.8818	106.163	103.756	86.7972	76.6847	79.4217	80.9679
4540072	NM_152308	C16orf75	chromosome 16 open reading frame 75	NM_152308	116028	1107.63	1078.71	1305.77	1164.03	2228.8	1316.91	2143.06	1896.26	513.794	421.687	494.987	476.823	613.93	869.657	760.379	747.989	353.787	312.685	345.003	337.158	253.662	254.638	285.389	264.563
6290070	XM_001134002	NA	NA	NA	NA	199.84	282.996	334.332	272.389	160.273	392.606	227.309	260.062	167.711	97.7012	142.771	136.061	111.584	192.384	122.661	142.21	97.8601	88.9389	87.6308	91.4766	75.0313	80.5072	79.4474	78.3286
4570224	NM_024032	C17orf53	chromosome 17 open reading frame 53	NM_024032	78995	992.79	775.112	624.916	797.606	751.211	1149.3	808.086	902.865	347.592	595.358	293.905	412.285	428.837	403.828	387.229	406.631	195.332	168.09	174.798	179.407	183.639	136.091	160.856	160.196
5290161	NM_001001870	C17orf91	chromosome 17 open reading frame 91	NM_001001870	84981	115.325	159.077	127.434	133.946	178.142	130.584	200.826	169.851	633.385	649.651	608.859	630.632	1277.64	1166.22	814.558	1086.14	289.353	434.856	398.166	374.125	1384.14	1219.25	1196.35	1266.58
3140110	NM_015476	C18orf10	chromosome 18 open reading frame 10	NM_015476	25941	733.297	936.214	1072.46	913.99	507.065	350.868	630.6	496.178	654.697	205.968	666.166	508.943	334.938	427.291	396.948	386.392	299.227	373.755	367.541	346.841	225.254	238.292	224.332	229.293
6450097	NM_001044369	C18orf51	chromosome 18 open reading frame 51	NM_001044369	125704	102.168	93.6529	92.3706	96.0637	89.8179	87.8035	89.1298	88.9171	98.4547	89.3977	136.015	107.956	86.54	93.8492	108.302	96.2305	515.607	428.19	498.549	480.782	524.851	442.004	434.242	467.033
6660427	NM_001044369	C18orf51	chromosome 18 open reading frame 51	NM_001044369	125704	111.897	78.4219	89.5146	93.278	79.5421	89.88	84.1319	84.518	81.4685	73.5233	124.363	93.1183	76.8999	85.7748	108.345	90.3399	324.169	332.958	281.766	312.965	238.444	327.707	266.57	277.573
2760520	NM_173529	C18orf54	chromosome 18 open reading frame 54	NM_173529	162681	376.74	436.232	465.275	426.082	337.707	397.511	444.993	393.404	215.929	95.301	162.255	157.828	137.557	251.187	150.436	179.727	148.266	146.107	149.01	147.794	85.2813	84.8362	85.6764	85.2646
4920189	NM_173529	C18orf54	chromosome 18 open reading frame 54	NM_173529	162681	275.511	520.732	492.174	429.472	543.647	227.825	473.537	415.003	218.602	99.7518	180.546	166.3	187.423	257.362	206.563	217.116	183.456	147.219	167.173	165.95	93.4799	108.939	108.411	103.61
1450682	NM_001012716	C18orf56	chromosome 18 open reading frame 56	NM_001012716	494514	1325.5	886.737	1841.6	1351.28	1327.22	2021.57	950.366	1433.05	667.395	633.565	386.529	562.496	359.25	431.779	303.794	364.941	239.426	219.809	172.977	210.737	81.1405	92.7962	80.7711	84.9026
6370377	NM_001031726	C19orf12	chromosome 19 open reading frame 12	NM_001031726	83636	197.513	264.273	259.817	240.534	357.228	342.583	252.833	317.548	280.84	246.177	250.161	259.059	426.604	397.23	364.85	396.228	415.236	388.029	469.35	424.205	1028.18	1024.87	860.15	971.066
630470	NM_033520	C19orf33	chromosome 19 open reading frame 33	NM_033520	64073	75.2185	77.8532	81.542	78.2046	78.659	103.995	79.7354	87.4631	66.2957	79.1096	98.7876	81.3976	88.1136	88.4978	87.7015	88.1043	84.891	99.2619	104.397	96.1832	302.551	277.124	251.049	276.908
1850201	NM_001039876	C19orf46	chromosome 19 open reading frame 46	NM_001039876	163183	354.91	212.591	194.853	254.118	396.694	601.324	379.366	459.128	121.314	80.2375	109.87	103.807	113.726	138.089	86.7332	112.849	88.8555	69.1261	77.2045	78.3954	76.067	72.8044	81.8707	76.914
2850630	NM_199250	C19orf48	chromosome 19 open reading frame 48	NM_199249	84798	2126.75	2213.58	2007.61	2115.98	2026.89	4212.38	2363.08	2867.45	1220.88	1591.36	827.949	1213.4	1534.69	1596.42	1405.09	1512.07	478.032	495.817	457.707	477.185	316.542	351.191	353.651	340.461
1070367	NM_174918	C19orf59	chromosome 19 open reading frame 59	NM_174918	199675	88.9165	66.8724	77.9744	77.9211	78.6215	69.5789	78.4571	75.5525	71.0444	78.5372	82.7898	77.4571	98.944	97.2674	164.631	120.281	266.942	209.45	253.04	243.144	150.676	122.572	117.929	130.392
580066	NM_020156	C1GALT1	core 1 synthase, glycoprotein-N-acetylgalactosamine 3-beta-galactosyltransferase, 1	NM_020156	56913	440.507	425.877	443.684	436.689	235.747	283.833	393.868	304.483	147.303	86.5339	175.436	136.424	115.143	167.393	155.496	146.011	114.975	127.625	154.171	132.257	121.17	95.6484	95.4841	104.101
7100021	NM_018265	C1orf106	chromosome 1 open reading frame 106	NM_018265	55765	1372.56	849.693	1018.18	1080.14	901.825	875.282	802.788	859.965	546.948	253.92	459.584	420.151	523.772	361.649	231.242	372.221	140.793	116.097	128.767	128.552	91.9475	81.5613	85.0266	86.1785
520040	NM_024595	AKIRIN1	akirin 1	NM_024595	79647	2389.55	1699.96	2052.12	2047.21	2004.49	1886.07	2270.62	2053.73	1007.59	1203.15	1053.5	1088.08	1071.86	699.974	809.746	860.526	385.322	370.334	364.456	373.37	813.512	877.988	735.322	808.941
5820133	NM_024595	AKIRIN1	akirin 1	NM_024595	79647	190.85	645.283	580.103	472.079	864.723	199.475	734.431	599.543	386.713	99.0367	415.029	300.26	418.715	221.265	324.367	321.449	185.071	162.496	182.538	176.701	310.845	244.491	258.425	271.254
940240	NM_018186	C1orf112	chromosome 1 open reading frame 112	NM_018186	55732	1061.65	863.864	757.956	894.489	601.838	1036.54	710.889	783.089	519.361	199.84	293.005	337.402	354.968	275.441	220.677	283.695	156.26	129.172	151.815	145.749	100.209	118.609	88.1406	102.319
770564	NM_024709	C1orf115	chromosome 1 open reading frame 115	NM_024709	79762	362.213	351.304	341.659	351.726	511.58	361.166	369.031	413.926	217.465	236.989	195.811	216.755	357.399	398.621	222.244	326.088	1170.05	1006.55	969.401	1048.67	1783.03	1575.43	1605.5	1654.65
940348	XM_001129031	NA	NA	NA	NA	87.1367	74.5474	88.6625	83.4488	77.769	79.6341	88.8847	82.0959	113.355	85.8635	126.434	108.551	87.5097	88.5885	94.4456	90.1813	148.714	185.743	170.441	168.299	377.834	247.864	239.886	288.528
150129	NM_024037	C1orf135	chromosome 1 open reading frame 135	NM_024037	79000	768.321	805.022	719.911	764.418	808.297	975.139	718.938	834.125	202.808	209.186	154.657	188.884	188.45	261.727	156.565	202.247	91.2845	96.9956	90.811	93.0304	79.6691	75.7257	80.5131	78.636
7050719	NM_174896	C1orf162	chromosome 1 open reading frame 162	NM_174896	128346	120.233	96.044	114.569	110.282	116.072	115.5	98.1184	109.897	153.602	445.344	125.976	241.641	111.062	137.985	148.725	132.591	534.402	434.356	422.507	463.755	534.731	494.001	533.044	520.592
770181	XM_372194	NA	NA	NA	NA	101.62	107.4	91.56	100.193	88.9901	111.604	100.796	100.463	104.229	151.473	93.4953	116.399	90.8742	107.957	112.545	103.792	122.004	114.514	126.554	121.024	803.326	881.134	865.457	849.972
4290114	NM_152365	C1orf172	chromosome 1 open reading frame 172	NM_152365	126695	235.242	184.829	193.922	204.665	267.698	237.707	251.252	252.219	101.497	88.8423	80.9269	90.4222	90.6519	111.971	96.2569	99.6265	86.5983	86.4665	89.4338	87.4995	92.2923	74.6762	88.0189	84.9958
6100561	NM_198545	C1orf187	chromosome 1 open reading frame 187	NM_198545	374946	484.685	237.374	408.795	376.951	264.118	201.907	258.376	241.467	99.5377	84.9014	91.54	91.993	88.0763	92.8762	83.5626	88.1717	86.2814	93.0225	83.124	87.476	77.0534	84.7073	77.927	79.8959
4810348	NM_173795	NA	NA	NA	NA	99.1106	101.987	111.697	104.265	117.887	84.2967	103.444	101.876	144.473	156.597	197.438	166.17	436.525	374.782	692.57	501.292	884.873	720.757	702.187	769.272	480.311	378.028	430.494	429.611
3870112	NM_052965	TSEN15	tRNA splicing endonuclease 15 homolog (S. cerevisiae)	NM_001127394	116461	1829.35	1769.97	1566.1	1721.81	836.763	802.099	833.293	824.051	2315.4	732.985	1827.9	1625.43	998.591	1149.3	932.12	1026.67	746.893	732.985	632.303	704.06	578.082	492.174	542.401	537.552
3370768	NM_052966	FAM129A	family with sequence similarity 129, member A	NM_052966	116496	682.554	800.688	534.007	672.417	393.868	545.981	426.815	455.555	340.656	711.28	268.129	440.022	344.024	363.271	567.584	424.96	8350.02	7537.92	7561.32	7816.42	8572.61	7691.34	7705.26	7989.74
990382	NM_001024594	C1orf53	chromosome 1 open reading frame 53	NM_001024594	388722	147.717	142.448	178.412	156.193	139.482	180.616	132.351	150.816	397.673	343.058	415.365	385.365	481.992	345.924	312.453	380.123	127.888	165.955	137.384	143.742	496.063	498.877	458.67	484.537
1710242	NM_144584	C1orf59	chromosome 1 open reading frame 59	NM_001102592	113802	96.7124	68.5788	75.7757	80.3556	519.795	508.955	536.044	521.598	87.9788	78.3156	75.2447	80.513	199.934	137.643	110.069	149.216	375.672	290.435	393.348	353.152	191.501	135.349	148.329	158.393
2320408	NM_207035	NA	NA	NA	NA	99.7422	202.956	281.614	194.771	244.446	115.627	257.477	205.85	565.127	137.843	439.037	380.669	505.88	469.468	585.108	520.152	351.714	335.965	363.936	350.538	176.986	154.369	168.509	166.622
1820731	NM_032884	C1orf94	chromosome 1 open reading frame 94	NM_001134734	84970	394.866	441.116	314.603	383.528	217.88	507.508	273.16	332.849	84.7169	82.6822	87.0781	84.8257	85.3383	84.7353	79.5899	83.2211	75.4244	90.2343	88.3206	84.6598	73.6454	90.4408	87.4091	83.8317
6510360	NM_032705	NA	NA	NA	NA	329.531	294.684	282.128	302.115	467.407	870.091	501.358	612.952	109.788	181.156	109.593	133.512	314.534	312.037	279.44	302.004	198.517	204.06	185.996	196.191	247.487	221.612	204.308	224.469
5910019	NM_000491	C1QB	complement component 1, q subcomponent, B chain		713	89.3357	74.865	96.7394	86.98	95.1834	74.8388	81.4827	83.835	96.7242	88.937	66.6136	84.0916	93.4318	73.0949	77.8956	81.4741	592.035	491.907	568.925	550.955	1614.25	1582.73	1613.42	1603.47
7200392	NM_001212	C1QBP	complement component 1, q subcomponent binding protein	NM_001212	708	4697.23	4585.81	5141.58	4808.21	5930.51	3656.97	5259.06	4948.85	1928.1	1293.91	1938.1	1720.03	1796.98	2148.44	1953.42	1966.28	1408.94	1490	1429.32	1442.75	2313.6	2376.64	2422.48	2370.9
1440341	NM_172369	C1QC	complement component 1, q subcomponent, C chain		714	86.5312	80.1227	75.7388	80.7975	96.2857	78.7048	80.9399	85.3101	80.6041	97.1304	75.8378	84.5241	138.791	90.1212	95.4841	108.132	284.421	269.269	264.533	272.741	870.091	930.207	972.277	924.192
5090079	NM_198594	C1QTNF1	C1q and tumor necrosis factor related protein 1	NM_030968	114897	95.2669	126.505	73.9434	98.5718	113.479	95.6743	93.6767	100.943	150.622	577.611	247.116	325.117	236.396	210.668	275.511	240.858	2658.42	2843.47	2812.05	2771.31	6190.61	6992.89	6074.69	6419.4
6180719	NM_198593	C1QTNF1	C1q and tumor necrosis factor related protein 1	NM_030968	114897	96.7169	79.9537	80.5655	85.7454	76.9447	68.858	84.1158	76.6395	64.2196	64.659	70.3248	66.4012	72.5074	64.4728	82.5175	73.1659	123.756	133.591	145.918	134.422	263.779	289.234	286.873	279.962
7320204	NM_015645	C1QTNF5	C1q and tumor necrosis factor related protein 5	NM_015645	114902	177.242	83.6527	96.5474	119.147	92.9996	89.7715	80.382	87.7177	132.05	80.8127	115.266	109.376	101.492	109.935	173.46	128.296	535.394	509.294	474.406	506.365	577.611	621.812	563.163	587.529
1010446	NM_031910	C1QTNF6	C1q and tumor necrosis factor related protein 6	NM_031910	114904	133.602	93.3227	118.972	115.299	108.515	141.903	116.445	122.288	261.566	413.488	263.673	312.909	419.993	270.363	337.965	342.773	209.45	162.724	179.142	183.772	97.6481	88.054	85.9439	90.5486
2370670	NM_001733	C1R	complement component 1, r subcomponent	NM_001733	715	92.797	92.5048	82.3979	89.2332	88.7513	89.2702	100.075	92.6989	97.5603	73.6254	72.9798	81.3885	81.0708	89.7927	92.2893	87.7176	211.56	189.112	167.328	189.333	343.325	267.876	307.993	306.398
5260474	NM_001733	C1R	complement component 1, r subcomponent	NM_001733	715	90.6435	108.058	85.5237	94.7417	89.5736	88.7677	82.4902	86.9439	83.8985	104.531	76.6903	88.3733	86.99	86.3817	103.467	92.2795	227.996	248.475	251.58	242.684	391.808	368.919	408.886	389.871
7400707	NM_001734	C1S	complement component 1, s subcomponent	NM_001734	716	168.791	174.589	157.728	167.036	211.453	150.095	161.703	174.417	232.334	243.309	242.373	239.338	300.517	249.956	365.454	305.309	1109.54	1086.04	985.562	1060.38	2185	1952.03	2113.67	2083.57
7400195	NM_001080472	C20orf142	chromosome 20 open reading frame 142	NM_001080472	128486	85.8132	78.5312	76.1084	80.151	97.9534	90.5963	87.175	91.9082	92.3998	78.6189	91.8071	87.6086	73.9746	75.6604	92.8439	80.8263	117.347	139.126	129.304	128.592	240.024	271.582	229.528	247.045
6110017	NM_015585	C20orf26	chromosome 20 open reading frame 26	NM_015585	26074	75.1955	78.3793	99.9809	84.5185	82.8116	85.6744	78.7728	82.4196	92.2449	82.4009	80.2714	84.9724	90.6086	82.7343	83.286	85.543	84.4503	73.5753	100.521	86.1821	472.379	512.42	511.009	498.603
2750647	NM_001039140	C20orf27	chromosome 20 open reading frame 27	NM_001039140	54976	949.44	662.881	850.794	821.039	661.194	937.977	757.015	785.395	330.99	479.999	234.162	348.384	336.876	285.595	259.129	293.867	210.382	270.679	218.575	233.212	263.098	332.584	281.766	292.483
1980326	NM_024893	C20orf39	chromosome 20 open reading frame 39	NM_024893	79953	135.219	166.058	185.849	162.375	201.583	175.666	205.524	194.258	184.697	441.406	150.467	258.857	163.465	157.954	197.617	173.012	579.79	601.324	611.425	597.513	838.585	813.827	800.688	817.7
6110102	NM_018354	C20orf46	chromosome 20 open reading frame 46	NM_018354	55321	356.479	299.556	331.26	329.098	183.537	393.287	169.472	248.765	505.557	988.376	655.252	716.395	432.348	433.469	235.018	366.945	226.657	240.48	214.47	227.202	293.959	295.037	327.992	305.663
5960736	NM_052865	C20orf72	chromosome 20 open reading frame 72	NM_052865	92667	1716.06	2389.55	2044.3	2049.97	2133.75	1405.77	1548.89	1696.14	904.973	548.748	830.504	761.408	792.447	1008.39	1107.22	969.351	766.628	624.662	617.475	669.588	526.495	444.858	587.908	519.753
4810398	NM_152611	LRRN4	leucine rich repeat neuronal 4	NM_152611	164312	115.05	117.252	94.5227	108.942	110.563	146.361	127.089	128.005	1439.5	895.226	817.008	1050.58	1261.14	1284.39	1235.21	1260.24	102.474	101.028	115.027	106.176	154.207	161.676	120.689	145.524
5080343	NM_152506	NA	NA	NA	NA	583.646	85.9729	245.327	304.982	337.447	233.988	334.213	301.883	129.835	95.9908	100.987	108.938	213.838	201.005	105.923	173.589	94.8483	79.27	88.3531	87.4905	86.8415	86.434	81.4836	84.9197
10196	NM_004649	C21orf33	chromosome 21 open reading frame 33	NM_004649	8209	360.376	444.467	352.166	385.669	412.358	249.189	392.296	351.281	276.768	194.822	398.166	289.919	240.926	149.154	324.589	238.223	363.161	392.967	414.908	390.345	941.212	828.146	771.704	847.021
5870576	NM_198155	C21orf33	chromosome 21 open reading frame 33	NM_004649	8209	317.303	446.899	333.566	365.923	456.3	269.232	397.967	374.5	325.471	215.825	485.564	342.287	299.119	263.191	437.021	333.111	527.015	524.102	547.057	532.725	1164.25	1003.34	1049.04	1072.21
70368	NM_001005734	C21orf34	chromosome 21 open reading frame 34	NM_001005732	388815	112.199	78.3001	94.5755	95.0248	88.1084	81.1862	82.686	83.9935	237.45	311.105	194.853	247.803	161.108	135.765	154.64	150.504	321.583	385.244	345.638	350.822	398.063	513.125	519.491	476.893
3840553	NM_001005732	C21orf34	chromosome 21 open reading frame 34	NM_001005732	388815	86.3749	102.937	82.1302	90.4807	99.9059	75.8035	87.4488	87.7194	122.423	249.11	133.353	168.295	97.9175	106.978	114.062	106.319	214.265	203.514	191.501	203.094	337.756	302.614	314.534	318.302
160593	NM_018944	C21orf45	chromosome 21 open reading frame 45	NM_018944	54069	381.46	464.586	474.496	440.181	419.327	299.282	513.388	410.666	228.998	113.319	177.313	173.21	190.123	208.169	125.952	174.748	118.343	108.375	92.4066	106.375	121.818	92.1598	99.3715	104.45
7040162	NM_021254	C21orf59	chromosome 21 open reading frame 59	NM_021254	56683	1675.06	2298.56	1740.01	1904.54	2231.95	2030.56	2189.79	2150.77	635.307	883.864	636.536	718.569	865.457	835.311	703.64	801.469	527.273	552.174	466.621	515.356	750.995	793.879	799.109	781.328
3310307	NM_058187	C21orf63	chromosome 21 open reading frame 63	NM_058187	59271	72.4615	95.9062	90.2425	86.2034	115.274	98.5199	123.569	112.454	76.4351	84.9742	85.2436	82.2176	119.015	97.8339	97.5203	104.79	331.117	345.003	369.031	348.384	666.287	743.526	745.965	718.592
3460278	NM_031444	C22orf13	chromosome 22 open reading frame 13	NM_031444	83606	1017.74	836.439	947.918	934.033	934.62	1272.51	999.656	1068.93	915.501	1331.47	995.355	1080.78	1203.7	1109.04	1203.7	1172.15	1939.17	1996.3	2054.27	1996.58	4240.15	4026.61	4109.17	4125.31
940010	NM_213720	CHCHD10	coiled-coil-helix-coiled-coil-helix domain containing 10	NM_213720	400916	2345.05	1891.07	2564.63	2266.92	2167.42	1926.51	2589.97	2227.96	2781.07	4437.46	4703.49	3974.01	2275.73	1388.23	2928.56	2197.51	9634.28	9491.65	9373.85	9499.93	21888.9	20418	19724.4	20677.1
630446	NM_152906	C22orf25	chromosome 22 open reading frame 25	NM_152906	128989	195.103	199.84	152.992	182.645	216.561	215.867	180.125	204.184	184.01	564.849	161.703	303.521	174.463	169.6	178.744	174.269	483.291	490.169	459.584	477.681	1961.09	1650.53	1769.97	1793.87
5860156	NM_173793	C22orf39	chromosome 22 open reading frame 39	NM_173793	128977	137.656	174.034	186.055	165.915	166.538	133.471	161.99	153.999	170.604	227.866	204.807	201.092	164.524	174.965	180.476	173.322	284.332	261.856	256.135	267.441	660.231	745.965	648.911	685.035
1170056	NM_015680	C2orf24	chromosome 2 open reading frame 24	NM_015680	27013	284.796	309.138	193.068	262.334	278.282	466.701	285.043	343.342	230.154	445.162	238.332	304.549	251.093	196.206	292.066	246.455	512.871	564.503	539.106	538.827	996.626	969.401	819.606	928.545
4120356	NM_024766	C2orf34	chromosome 2 open reading frame 34	NM_024766	79823	364.097	386.437	394.737	381.757	467.165	556.036	551.407	524.869	233.106	222.132	202.877	219.371	182.766	236.005	186.024	201.598	160.239	160.918	158.163	159.773	131.863	165.394	187.3	161.519
3140113	NM_032411	C2orf40	chromosome 2 open reading frame 40	NM_032411	84417	93.5545	82.4378	78.1201	84.7041	137.025	180.183	114.048	143.752	80.2146	77.9213	73.1953	77.1104	115.496	80.7098	102.35	99.5189	258.317	242.134	281.614	260.688	412.174	396.373	374.467	394.338
6100154	NM_025203	C2orf44	chromosome 2 open reading frame 44	NM_025203	80304	965.394	651.445	892.937	836.592	674.57	1007.94	826.599	836.369	525.675	552.484	432.786	503.648	311.172	346.543	329.921	329.212	258.586	337.379	312.037	302.667	239.818	233.928	231.454	235.067
620228	NM_001083946	C2orf56	chromosome 2 open reading frame 56	NM_001083946	55471	2288.91	2651.67	2274.1	2404.89	1032.99	1780.84	860.71	1224.85	644.002	680.667	529.048	617.905	551.407	595.152	498.877	548.479	517.197	402.113	416.521	445.277	503.75	459.452	448.204	470.469
730136	NM_144736	C2orf56	chromosome 2 open reading frame 56	NM_001083946	55471	234.429	548.168	492.665	425.087	253.875	143.217	203.711	200.268	158.478	98.6028	165.245	140.775	137.763	124.149	151.285	137.732	139.319	139.939	137.886	139.048	191.037	143.817	118.447	151.1
1170524	NM_032319	C2orf7	chromosome 2 open reading frame 7	NM_032319	84279	147.821	123.846	132.663	134.777	119.563	190.985	121.753	144.101	174.199	306.472	235.1	238.591	147.219	136.735	202.12	162.025	301.272	402.338	412.877	372.162	667.002	608.589	682.188	652.593
6650079	NM_020685	C3orf14	chromosome 3 open reading frame 14	NM_020685	57415	497.833	860.15	826.599	728.194	998.284	866.551	783.54	882.792	365.616	190.284	318.62	291.507	474.406	494.516	279.899	416.274	245.454	227.755	198.474	223.894	284.332	215.929	227.13	242.464
1850040	NM_032898	C3orf34	chromosome 3 open reading frame 34	NM_032898	84984	2812.05	1045.61	1918.25	1925.3	894.95	1025.75	1199.42	1040.04	2378.98	2917.13	6517.79	3937.97	2800.01	1844.17	2758.01	2467.4	2185	2480.53	2398.62	2354.72	1846.12	2248.55	2276.93	2123.87
5570577	NM_173824	C3orf38	chromosome 3 open reading frame 38	NM_173824	285237	194.192	610.813	412.358	405.788	679.307	189.918	561.478	476.901	450.242	78.7566	371.397	300.132	474.86	324.589	472.379	423.943	264.027	212.71	203.755	226.831	237.928	186.201	190.48	204.87
4570091	NM_199069	C3orf60	chromosome 3 open reading frame 60	NM_199069	25915	2300.65	1183.64	1923.45	1802.58	2195.16	2203.74	1994.78	2131.23	4556.97	5885.37	4406.9	4949.75	4318.51	3965.61	4385.41	4223.18	6129.55	6074.69	6304.87	6169.7	9847.35	8502.22	9373.85	9241.14
2650605	NM_016613	C4orf18	chromosome 4 open reading frame 18	NM_001031700	51313	71.9596	107.606	93.4787	91.0147	194.882	84.49	109.53	129.634	425.162	118.095	328.076	290.444	609.087	406.498	464.896	493.493	1310.1	1309.1	1286.95	1302.05	772.495	773.675	776.785	774.318
3460014	NM_016613	C4orf18	chromosome 4 open reading frame 18	NM_001031700	51313	93.5691	68.685	94.3269	85.527	152.016	98.4115	120.418	123.615	413.696	376.248	395.557	395.167	569.274	584.04	560.011	571.108	1265.36	1564.61	1572.73	1467.57	919.605	1056.04	979.103	984.914
5810192	NM_001039717	C4orf29	chromosome 4 open reading frame 29	NM_001039717	80167	127.732	165.889	153.973	149.198	142.413	120.614	160.792	141.273	199.79	137.47	532.783	290.014	228.074	193.948	225.44	215.821	379.645	421.891	368.666	390.068	216.626	174.277	177.123	189.342
1010746	NM_024574	C4orf31	chromosome 4 open reading frame 31	NM_024574	79625	173.113	100.457	218.344	163.971	152.21	88.4221	114.649	118.427	452.676	206.422	265.943	308.347	371.325	605.285	469.255	481.955	184.046	183.586	191.633	186.421	232.57	209.596	291.25	244.472
4590167	NM_152400	C4orf32	chromosome 4 open reading frame 32	NM_152400	132720	103.015	107.368	88.6494	99.6774	88.8341	82.5166	90.1088	87.1531	128.267	92.6806	122.678	114.542	155.701	160.706	171.486	162.631	274.815	383.6	318.62	325.678	342.195	412.621	413.073	389.296
1340241	NM_001735	C5	complement component 5		727	173.762	129.255	176.306	159.774	387.106	401.133	455.496	414.578	362.389	282.465	415.236	353.363	510.108	462.219	225.178	399.169	164.324	157.599	170.224	164.049	142.893	108.332	135.349	128.858
940471	NM_004772	C5orf13	chromosome 5 open reading frame 13	NM_004772	9315	5000.62	6177.26	5707.06	5628.31	7335.31	6028.35	7739.92	7034.53	16355.6	11021.3	22668.5	16681.8	16957.4	18479.9	19469.7	18302.4	18938.9	18135.5	17802.9	18292.4	1159.96	1254.49	1192.9	1202.45
2690037	NM_152409	C5orf24	chromosome 5 open reading frame 24	NM_152409	134553	113.072	181.037	172.502	155.537	217.293	106.337	170.658	164.763	555.599	88.8797	625.083	423.187	403.207	567.38	492.532	487.706	450.463	460.223	408.588	439.758	171.217	186.962	194.461	184.213
4540241	NM_032412	C5orf32	chromosome 5 open reading frame 32	NM_032412	84418	385.244	448.757	470.66	434.887	429.662	538.62	386.361	451.548	419.12	837.818	474.309	577.082	504.023	476.422	480.684	487.043	824.849	938.711	923.275	895.612	1509.72	1388.99	1532.18	1476.96
770102	NM_198566	C5orf34	chromosome 5 open reading frame 34	NM_198566	375444	326.259	349.861	433.854	369.991	430.399	309.84	362.548	367.596	215.894	120.209	216.445	184.183	233.669	209.256	188.636	210.52	111.643	106.4	116.254	111.432	89.0715	90.252	93.2863	90.8699
1690240	NM_032385	C5orf4	chromosome 5 open reading frame 4	NM_016348	10826	146.271	97.5085	115.055	119.612	127.356	103.027	127.952	119.445	272.209	159.774	191.521	207.834	265.162	241.889	229.868	245.639	461.995	443.597	459.702	455.098	475.349	400.194	406.158	427.234
6840491	NM_153607	C5orf41	chromosome 5 open reading frame 41	NM_153607	153222	186.024	256.308	176.694	206.342	135.129	141.622	148.386	141.712	449.515	361.122	355.449	388.696	379.181	378.838	290.022	349.347	728.735	681.852	710.889	707.158	267.062	228.334	245.578	246.992
6860228	NM_153607	C5orf41	chromosome 5 open reading frame 41	NM_153607	153222	196.055	277.23	160.607	211.298	145.935	181.878	141.341	156.385	494.152	473.415	448.983	472.183	313.42	485.564	334.516	377.833	897.149	833.577	900.885	877.204	325.801	338.397	336.28	333.493
6520040	NM_000065	C6	complement component 6	NM_000065	729	99.0207	82.3373	84.7271	88.695	75.4614	82.1972	78.6197	78.7594	125.37	93.5948	112.952	110.639	174.488	112.8	108.705	131.997	219.439	193.6	181.98	198.34	1279.39	1209.75	1148.48	1212.54
2120376	NM_032870	SFRS18	splicing factor, arginine/serine-rich 18	NM_015491	25957	1057.1	1689.07	1538.4	1428.19	1936.84	1030.41	1319.98	1429.08	1309.1	516.897	1325.5	1050.5	1102.23	1122.89	1028.9	1084.67	548.498	467.94	482.503	499.647	258.06	175.64	202.401	212.033
6020681	NM_021243	C6orf115	chromosome 6 open reading frame 115	NM_021243	58527	498.399	651.665	692.963	614.342	384.108	715.439	634.375	577.974	224.519	175.388	209.984	203.297	235.062	398.993	190.882	274.979	103.368	158.23	113.738	125.112	121.161	141.139	173.363	145.221
6040458	NM_138409	MRAP2	melanocortin 2 receptor accessory protein 2	NM_138409	112609	426.708	658.542	346.002	477.084	535.24	608.859	660.076	601.392	550.459	500.834	601.717	551.003	492.174	368.727	393.663	418.188	181.63	174.463	152.681	169.591	125.081	135.66	117.691	126.144
6840370	NM_207409	C6orf126	chromosome 6 open reading frame 126	NM_207409	389383	427.792	248.937	337.756	338.162	238.06	320.414	237.663	265.379	84.331	104.081	89.1375	92.5164	105.887	81.9831	83.1836	90.3514	90.5632	92.4507	74.8521	85.9553	75.917	82.8939	85.0027	81.2712
520201	NM_145029	C6orf136	chromosome 6 open reading frame 136	NM_001109938	221545	474.014	299.503	342.728	372.082	295.552	410.436	320.236	342.075	214.506	921.16	464.792	533.486	257.769	243.7	316.767	272.746	487.247	522.098	441.598	483.647	996.215	1085.57	971.972	1017.92
3450544	NM_138569	C6orf142	chromosome 6 open reading frame 142	NM_138569	90523	87.9654	80.8127	80.3213	83.0331	80.0666	88.0615	76.8989	81.6757	328.076	824.16	1191.34	781.191	378.749	335.051	1003.01	572.269	1986.89	2160.26	2160.26	2102.47	3108.04	3294.71	3303.2	3235.32
670703	NM_001012507	C6orf173	chromosome 6 open reading frame 173	NM_001012507	387103	772.973	991.647	910.792	891.804	658.886	968.283	1013.58	880.249	333	177.342	249.411	253.251	390.342	560.857	330.841	427.347	169.303	196.175	203.612	189.697	96.6887	165.643	125.207	129.18
6550347	NM_001085480	FAM162B	family with sequence similarity 162, member B	NM_001085480	221303	89.0945	162.943	129.077	127.038	414.284	433.854	300.283	382.807	89.7131	70.692	74.9132	78.4394	164.753	144.527	96.062	135.114	1009.9	1036.91	1068.36	1038.39	860.15	749.043	773.25	794.148
2750129	NM_024573	C6orf211	chromosome 6 open reading frame 211	NM_024573	79624	203.711	539.399	471.483	404.864	505.685	190.174	408.279	368.046	187.423	93.5704	189.506	156.833	165.835	227.973	237.707	210.505	176.694	179.022	175.892	177.203	180.451	195.228	143.696	173.125
4490333	NM_024581	FAM184A	family with sequence similarity 184, member A	NM_001100411	79632	733.565	390.724	552.174	558.821	533.044	566.329	410.238	503.204	278.509	436.854	227.866	314.41	221.683	279.603	180.373	227.22	127.978	128.895	119.008	125.293	103.28	97.5444	80.1077	93.6442
3310181	NM_152734	C6orf89	chromosome 6 open reading frame 89	NM_152734	221477	123.377	111.886	105.054	113.439	137.256	117.538	116.326	123.707	136.755	136.573	127.214	133.514	148.403	122.091	152.443	140.979	238.519	171.813	174.965	195.099	409.098	423.261	348.144	393.501
4920221	NM_000587	C7	complement component 7	NM_000587	730	106.945	85.9029	73.3331	88.727	76.1662	81.0827	79.7582	79.0024	224.029	305.177	177.874	235.693	193.862	228.029	409.202	277.031	853.832	1441.53	1562.68	1286.02	704.237	1069.79	905.338	893.122
620187	NM_024051	GGCT	gamma-glutamyl cyclotransferase	NM_024051	79017	79.1322	87.2683	74.955	80.4518	214.894	259.646	363.463	279.334	83.2018	97.9583	97.6973	92.9524	157.578	173.937	127.032	152.849	130.422	151.178	106.415	129.339	104.534	134.343	106.86	115.246
3780056	NM_024051	GGCT	gamma-glutamyl cyclotransferase	NM_024051	79017	91.5774	84.1	99.1779	91.6185	2248.55	1389.65	2084.76	1907.65	132.614	221.824	181.63	178.689	742.815	890.81	874.795	836.14	577.734	597.944	606.424	594.034	556.72	631.419	541.984	576.708
1740458	NM_152793	C7orf41	chromosome 7 open reading frame 41	NM_152793	222166	237.779	300.729	263.821	267.443	286.678	306.813	246.775	280.088	988.376	1552	1435.64	1325.34	690.786	852.718	917.467	820.324	1361.49	1391.06	1428.68	1393.74	903.698	954.042	940.639	932.793
2000286	NM_001014439	C8orf16	chromosome 8 open reading frame 16	NM_001014439	83735	167.989	322.143	124.249	204.794	114.489	428.762	143.355	228.869	287.741	555.004	329.337	390.694	139.833	280.188	152.173	190.731	128.924	105.661	126.136	120.24	96.9787	109.384	96.9352	101.099
5570731	NM_020130	C8orf4	chromosome 8 open reading frame 4	NM_020130	56892	79.566	77.6272	76.8878	78.027	87.2295	89.841	86.6015	87.8907	129.462	87.4854	144.904	120.617	137.371	166.476	173.572	159.14	765.19	785.246	729.961	760.132	338.052	285.389	327.842	317.094
5260075	XM_939697	NA	NA	NA	NA	238.091	194.853	196.293	209.746	161.04	410.682	208.452	260.058	263.43	778.667	271.318	437.805	198.724	311.475	267.541	259.247	263.92	241.689	282.465	262.692	164.021	151.74	170.854	162.205
1990661	NM_001010940	C9orf135	chromosome 9 open reading frame 135	NM_001010940	138255	984.918	1518.74	1780.84	1428.16	5007.71	2157.78	3785.82	3650.44	119.96	81.4524	98.226	99.8795	129.778	144.158	88.345	120.76	100.258	88.8475	93.2915	94.1322	92.9019	79.3631	79.1791	83.8147
1010470	NM_178448	C9orf140	chromosome 9 open reading frame 140	NM_178448	89958	824.849	507.616	465.522	599.329	719.911	595.358	600.614	638.628	197.016	152.517	159.042	169.525	247.157	249.334	244.726	247.072	116.867	107.413	109.643	111.308	68.0997	81.9948	73.6941	74.5962
6280082	NM_182635	C9orf164	chromosome 9 open reading frame 164	NM_182635	349236	100.387	103.269	121.304	108.32	144.473	90.8711	142.941	126.095	163.152	344.248	221.475	242.958	179.697	217.11	276.359	224.389	212.061	159.749	185.502	185.771	636.317	500.342	560.857	565.838
2690035	NM_147168	C9orf24	chromosome 9 open reading frame 24	NM_032596	84688	135.544	142.26	127.234	135.013	111.541	122.486	114.041	116.023	124.173	90.7752	112.55	109.166	101.296	81.62	91.3332	91.4163	347.332	347.436	401.641	365.47	502.021	536.494	478.617	505.711
6650215	NM_147169	C9orf24	chromosome 9 open reading frame 24	NM_032596	84688	105.01	135.159	131.078	123.749	98.8298	128.221	108.206	111.752	137.643	100.532	113.67	117.282	103.061	95.6815	98.8994	99.2138	406.158	412.447	439.747	419.451	558.978	567.873	626.812	584.554
160307	NM_032823	C9orf3	chromosome 9 open reading frame 3	NM_032823	84909	87.2048	112.46	93.8846	97.8498	98.337	86.9071	90.3341	91.8594	120.605	227.973	132.842	160.474	127.202	146.398	185.001	152.867	241.135	289.462	258.151	262.916	515.23	552.338	546.695	538.088
4200204	NM_032937	C9orf37	chromosome 9 open reading frame 37	NM_032937	85026	347.065	226.755	297.225	290.348	241.616	389.416	220.559	283.864	182.593	637.6	183.384	334.526	163.69	165.322	194.417	174.476	142.771	148.879	135.929	142.526	160.107	193.036	199.766	184.303
6520661	NM_018465	C9orf46	chromosome 9 open reading frame 46	NM_018465	55848	426.086	536.044	639.121	533.75	1195.48	763.63	785.246	914.785	497.7	297.973	465.522	420.398	561.31	579.259	539.862	560.144	1309.1	1067.57	1107.63	1161.43	1923.45	1703.63	1611.3	1746.12
5420482	NM_001002260	NA	NA	NA	NA	540.939	496.867	372.403	470.07	528.193	419.7	453.512	467.135	169.976	86.8589	133.967	130.268	145.277	155.173	137.886	146.112	173.618	164.021	134.904	157.514	254.698	301.73	304.68	287.036
2000390	NM_004816	C9orf61	chromosome 9 open reading frame 61	NM_001127608	9413	437.148	322.052	350.077	369.759	251.093	295.355	194.345	246.931	1417.03	2539.01	3114.54	2356.86	1872.8	2886.25	3400.8	2719.95	1492.58	1462.79	1451.07	1468.81	1118.82	1098.5	1006.27	1074.53
4920215	NM_032307	C9orf64	chromosome 9 open reading frame 64	NM_032307	84267	81.2802	76.7746	83.0888	80.3812	94.5849	84.7028	70.6056	83.2978	79.926	77.2312	92.4651	83.2074	76.1305	76.5754	90.2012	80.969	288.902	291.906	258.924	279.911	232.475	257.54	241.794	243.936
5220482	NM_001217	CA11	carbonic anhydrase XI	NM_001217	770	399.309	360.193	308.072	355.858	622.904	801.471	491.542	638.639	181.037	148.835	152.763	160.878	243.214	108.708	191.66	181.194	110.116	99.2324	101.818	103.722	116.334	143.929	154.945	138.403
4200400	NM_012113	CA14	carbonic anhydrase XIV	NM_012113	23632	923.616	586.064	618.115	709.265	739.055	618.926	667.194	675.058	290.757	191.085	313.974	265.272	164.255	265.075	218.157	215.829	628.86	641.268	762.073	677.4	253.04	282.943	281.007	272.33
6380672	NM_000717	CA4	carbonic anhydrase IV	NM_000717	762	207.431	217.465	237.82	220.905	227.223	293.21	139.437	219.957	293.762	234.073	268.537	265.457	514.641	321.362	107.844	314.616	1498.18	1497.6	1600.86	1532.21	1314.42	1212.31	1379.86	1302.19
6220180	NM_020247	CABC1	chaperone, ABC1 activity of bc1 complex homolog (S. pombe)	NM_020247	56997	553.16	323.417	403.722	426.766	344.024	298.91	328.224	323.719	272.761	401.816	342.657	339.078	213.24	204.715	252.628	223.528	1077.18	1005.91	1122.89	1068.66	3872.13	3687.63	3615.75	3725.17
6250131	NM_153768	CABYR	calcium binding tyrosine-(Y)-phosphorylation regulated	NM_012189	26256	511.937	155.067	345.155	337.386	332.669	265.53	256.878	285.026	140.48	95.1514	133.379	123.004	128.285	113.479	112.612	118.126	96.5288	118.522	90.0861	101.712	100.146	78.529	103.801	94.1589
1780482	NM_020925	CACHD1	cache domain containing 1	NM_020925	57685	1068	1295.86	1372.56	1245.47	1274.54	528.733	1138.18	980.483	647.711	344.163	1059.32	683.731	635.655	803.326	840.083	759.688	210.849	225.325	188.721	208.298	158.895	153.733	156.26	156.296
7510670	NM_000719	CACNA1C	calcium channel, voltage-dependent, L type, alpha 1C subunit	NM_000719	775	140.91	83.9502	80.1189	101.66	68.2235	125.386	91.2326	94.9472	502.58	716.497	692.57	637.216	334.77	429.354	782.544	515.556	1409.6	1400.26	1287.4	1365.75	916.676	1008.39	839.618	921.561
6220343	NM_021098	CACNA1H	calcium channel, voltage-dependent, T type, alpha 1H subunit	NM_001005407	8912	972.61	580.927	653.635	735.724	579.945	821.72	594.958	665.541	1490	798.301	879.112	1055.8	523.027	471.272	404.823	466.374	279.508	288.239	315.732	294.493	424.476	372.232	393.663	396.79
2850458	NM_201572	CACNB2	calcium channel, voltage-dependent, beta 2 subunit	NM_000724	783	85.9801	111.44	90.5684	95.9962	148.087	86.7921	109.788	114.889	260.413	92.5629	411.531	254.836	352.989	252.873	479.51	361.791	1335.18	1008.39	918.544	1087.37	390.724	369.342	346.543	368.87
7100154	NM_201597	CACNB2	calcium channel, voltage-dependent, beta 2 subunit	NM_000724	783	116.078	89.6386	86.9575	97.558	103.027	91.0492	84.5487	92.8748	223.679	386.258	347.006	318.981	150.987	184.777	256.308	197.357	495.566	644.002	615.601	585.056	231.454	283.615	228.618	247.896
5080180	NM_031897	CACNG6	calcium channel, voltage-dependent, gamma subunit 6	NM_031897	59285	151.178	99.5743	146.643	132.465	129.991	231.345	120.923	160.753	255.695	394.737	207.657	286.03	157.193	208.69	163.071	176.318	79.551	86.3461	85.0221	83.6397	90.653	94.7874	83.5542	89.6649
3310524	NM_014412	CACYBP	calcyclin binding protein	NM_001007214	27101	567.873	1257.46	1734.27	1186.54	1481.66	308.607	1096.51	962.261	733.297	184.34	590.598	502.745	542.756	303.239	454.827	433.607	348.682	314.089	343.817	335.529	273.782	309.84	288.405	290.676
3360402	NM_004341	CAD	carbamoyl-phosphate synthetase 2, aspartate transcarbamylase, and dihydroorotase	NM_004341	790	835.809	453.878	530.86	606.849	740.081	541.243	664.649	648.658	221.016	194.461	224.676	213.384	222.132	245.578	256.096	241.268	130.887	127.855	160.505	139.749	121.33	115.512	132.11	122.984
6450327	NM_014333	CADM1	cell adhesion molecule 1	NM_001098517	23705	207.975	362.213	297.921	289.37	522.098	663.023	343.578	509.566	1936.84	940.879	1841.6	1573.11	2728.77	2931.69	3279.84	2980.1	2251.17	2324.37	2370.07	2315.2	626.812	669.523	542.756	613.03
3780132	NM_003716	CADPS	Ca++-dependent secretion activator	NM_003716	8618	143.404	173.594	171.299	162.766	192.425	185.135	154.926	177.495	320.349	413.854	669.769	467.991	381.736	524.64	537.713	481.363	234.105	211.949	169.836	205.297	191.598	188.85	159.69	180.046
5860039	NM_007088	CALB2	calbindin 2	NM_001740	794	129.563	192.651	147.096	156.437	150.451	289.696	142.591	194.246	312.255	846.64	169.517	442.804	998.284	715.06	935.808	883.051	140.694	130.599	113.65	128.314	736.369	686.3	727.837	716.835
2140398	NM_020898	CALCOCO1	calcium binding and coiled-coil domain 1	NM_020898	57658	100.801	104.793	96.6787	100.758	128.767	112.485	130.342	123.864	132.029	180.022	190.174	167.408	136.464	170.575	258.586	188.542	285.927	343.435	342.283	323.882	497.096	496.184	516.731	503.337
5820646	NM_005831	CALCOCO2	calcium binding and coiled-coil domain 2	NM_005831	10241	102.324	110.53	123.017	111.957	124.512	150.436	112.496	129.148	147.011	178.903	145.486	157.133	140.411	154.151	159.5	151.354	293.005	266.873	311.539	290.472	694.528	598.505	573.669	622.234
990300	NM_005795	CALCRL	calcitonin receptor-like	NM_005795	10203	87.1521	87.8803	92.889	89.3071	86.0504	84.1991	74.3024	81.5173	168.835	79.7147	108.649	119.066	185.879	171.967	101.62	153.155	415.857	419.226	442.907	425.997	198.365	140.022	177.187	171.858
620750	NM_033140	CALD1	caldesmon 1	NM_004342	800	3704.17	5141.58	3431.48	4092.41	4240.15	2426.21	3439.52	3368.63	3866.5	1124.02	3156.53	2715.68	6825.94	7874.57	8652.3	7784.27	3808.59	3928.13	4000.56	3912.43	1453.69	1190.49	1263.52	1302.57
5890064	NM_033138	CALD1	caldesmon 1	NM_004342	800	286.287	340.575	238.492	288.451	213.87	452.796	237.116	301.261	347.897	2193.29	919.315	1153.5	930.857	832.331	1346.91	1036.7	953.47	1305.77	1692.8	1317.35	421.784	434.187	483.55	446.507
1660477	NM_006888	CALM1	calmodulin 1 (phosphorylase kinase, delta)	NM_006888	801	1976.7	3117.39	2477.16	2523.75	2990.19	2527.73	3071.48	2863.13	4222.98	2831.86	3794.76	3616.53	4494.8	3866.5	3006.11	3789.14	6765.56	5382.63	5400.09	5849.42	9786.98	8522	8115.18	8808.05
4850170	NM_171825	CAMK2A	calcium/calmodulin-dependent protein kinase (CaM kinase) II alpha	NM_015981	815	93.9402	79.0253	75.6954	82.887	77.9894	67.4471	73.0436	72.8267	300.853	93.9595	233.988	209.6	280.263	312.685	211.884	268.277	411.331	333.767	329.794	358.297	346.292	348.552	313.274	336.039
1710131	NM_172078	CAMK2B	calcium/calmodulin-dependent protein kinase (CaM kinase) II beta	NM_001220	816	96.1703	79.7911	90.3783	88.7799	87.235	74.0514	89.6126	83.633	102.843	310.074	131.206	181.374	108.209	92.0147	108.323	102.849	443.353	397.967	431.258	424.193	941.572	797.752	943.536	894.287
3170544	XM_936314	NA	NA	NA	NA	118.269	106.048	110.639	111.652	123.498	166.893	107.514	132.635	107.498	266.44	113.825	162.588	139.524	117.201	135.425	130.717	231.454	302.801	254.227	262.828	565.724	672.738	645.468	627.977
5130593	NM_172080	CAMK2B	calcium/calmodulin-dependent protein kinase (CaM kinase) II beta	NM_001220	816	75.8511	81.7222	89.2391	82.2708	89.3055	73.8274	82.9241	82.019	196.681	1440.82	394.99	677.499	186.186	180.57	270.544	212.433	2094.37	1870.2	1849.26	1937.94	4114.38	3471.53	3206.07	3597.32
6220484	NM_172081	CAMK2B	calcium/calmodulin-dependent protein kinase (CaM kinase) II beta	NM_001220	816	88.3871	114.194	77.3573	93.3128	87.4313	80.9997	78.0557	82.1622	102.667	93.6994	125.723	107.363	112.294	106.639	118.122	112.352	256.437	238.153	225.325	239.972	583.267	488.19	569.767	547.075
6480050	NM_001221	CAMK2D	calcium/calmodulin-dependent protein kinase (CaM kinase) II delta	NM_001221	817	103.312	97.5137	97.7371	99.5208	83.8396	76.5039	88.1142	82.8192	107.089	96.8601	127.564	110.504	93.7872	106.86	133.668	111.438	257.73	297.973	323.814	293.172	233.966	262.952	261.566	252.828
4060008	NM_018584	CAMK2N1	calcium/calmodulin-dependent protein kinase II inhibitor 1	NM_018584	55450	284.371	246.673	256.308	262.45	381.46	397.401	251.922	343.594	701.879	614.811	638.243	651.644	1169.61	793.879	453.295	805.595	469.589	444.59	467.862	460.68	1225.81	1083.94	1122.09	1143.95
5310343	NM_024046	CAMKV	CaM kinase-like vesicle-associated	NM_024046	79012	2731.7	1667.86	2601.15	2333.57	2263.47	3019.2	2518.04	2600.23	159.84	97.9008	126.733	128.158	72.0229	138.117	70.3573	93.499	85.3318	92.8507	71.4351	83.2059	88.3572	60.4417	92.7721	80.5236
5860075	NM_004345	CAMP	cathelicidin antimicrobial peptide	NM_004345	820	88.3824	89.2596	88.772	88.8047	83.2502	74.3937	90.4202	82.688	81.0023	78.1333	67.6764	75.604	63.951	66.4362	83.7318	71.373	375.751	246.64	317.506	313.299	159.485	164.052	156.218	159.918
2970072	NM_012298	CAND2	cullin-associated and neddylation-dissociated 2 (putative)	NM_012298	23066	398.166	313.843	436.657	382.889	426.939	377.54	426.496	410.325	795.59	1107.22	1070.19	991	576.568	514.286	859.866	650.24	1291.51	979.103	1098.5	1123.04	2433.85	2126.75	2241.46	2267.35
3930592	NM_006366	CAP2	CAP, adenylate cyclase-associated protein, 2 (yeast)	NM_006366	10486	615.941	548.638	742.815	635.798	531.233	465.841	580.103	525.726	2788.59	3508.48	4649.04	3648.7	3077.76	3101.69	4201.28	3460.24	5898.88	5821.18	5960.16	5893.41	3117.39	3348.96	3053.54	3173.3
3870441	NM_024344	CAPN3	calpain 3, (p94)	NM_000070	825	96.1008	77.2183	88.6076	87.3089	92.4376	98.4471	85.467	92.1172	590.598	1718.33	1201.93	1170.29	451.187	749.204	655.769	618.72	158.943	132.886	139.566	143.799	118.702	98.775	99.9259	105.801
4180762	NM_173087	CAPN3	calpain 3, (p94)	NM_000070	825	86.186	83.1681	75.7304	81.6948	77.3401	74.9107	82.9772	78.4093	318.377	520.086	441.894	426.786	227.973	301.213	333.702	287.629	117.59	108.371	117.058	114.34	92.3917	92.9027	92.9092	92.7345
6200682	NM_023925	CAPRIN2	caprin family member 2	NM_001002259	65981	499.681	750.791	480.684	577.052	821.72	323.293	579.558	574.857	357.023	143.666	495.412	332.034	302.801	281.173	341.582	308.518	260.152	262.757	205.968	242.959	192.231	162.943	180.982	178.718
1230348	NM_001042476	CARHSP1	calcium regulated heat stable protein 1, 24kDa	NM_001042476	23589	5192.51	3443.73	4605.87	4414.04	4039.41	6765.56	4417.89	5074.29	1374.54	2555.26	1196.98	1708.93	2123.43	1999.49	912.88	1678.6	1958.33	1987.96	1913.6	1953.3	1151.33	1080.83	1151.85	1128.01
7000682	NM_001014438	CARS	cysteinyl-tRNA synthetase	NM_001014437	833	2468.88	2431.92	1674.25	2191.68	1496.83	2803.64	1491.45	1930.64	672.738	2797.72	748.173	1406.21	1140.91	915.226	850.156	968.765	579.558	610.486	589.559	593.201	769.014	819.066	753.413	780.498
4210719	NM_006982	ALX1	ALX homeobox 1	NM_006982	8092	304.359	239.846	325.729	289.978	118.005	86.6864	90.3212	98.3376	1161.04	225.292	445.075	610.468	246.206	258.727	119.024	207.986	65.9514	67.5798	73.4408	68.9907	69.1925	64.5085	70.7244	68.1418
1660424	NM_003688	CASK	calcium/calmodulin-dependent serine protein kinase (MAGUK family)	NM_001126054	8573	741.395	1021.81	1167.59	976.932	573.494	303.671	499.681	458.948	771.227	214.506	749.489	578.407	505.685	385.593	349.423	413.567	241.03	214.698	184.493	213.407	109.831	105.994	141.713	119.179
2260215	NM_032991	CASP3	caspase 3, apoptosis-related cysteine peptidase	NM_004346	836	2566.28	2952.92	1812.44	2443.88	1941.37	4043.53	2936.61	2973.84	1453.07	1996.3	1460.52	1636.63	1084.95	1019.2	1176.05	1093.4	882.078	981.791	937.977	933.949	423.149	487.722	425.275	445.382
3850021	NM_001225	CASP4	caspase 4, apoptosis-related cysteine peptidase	NM_001225	837	65.395	85.8132	80.8758	77.3613	87.8077	77.2875	86.9256	84.0069	74.1216	79.4169	81.9333	78.4906	89.655	105.062	115.433	103.383	302.68	326.392	337.599	322.224	223.653	343.325	316.45	294.476
7150053	NM_001231	CASQ1	calsequestrin 1 (fast-twitch, skeletal muscle)	NM_001231	844	89.8794	101.947	74.5057	88.7773	111.759	125.557	86.7311	108.016	148.941	144.313	143.782	145.679	104.424	133.428	168.392	135.415	298.506	274.815	292.678	288.666	444.993	420.827	439.881	435.234
6620035	NM_001232	CASQ2	calsequestrin 2 (cardiac muscle)	NM_001232	845	85.7698	67.3503	78.4714	77.1972	82.6092	87.7486	73.444	81.2673	94.0878	130.376	134.435	119.633	149.66	158.057	345.552	217.756	13057.3	13182.2	11618	12619.2	16766.7	15036.1	14948	15583.6
1580048	NM_001042443	CAST	calpastatin	NM_001042440	831	91.0682	133.878	135.672	120.206	92.1249	112.545	114.062	106.244	211.008	523.161	316.663	350.277	170.88	192.686	187.095	183.554	273.905	365.922	306.873	315.567	437.635	618.744	537.016	531.132
2450047	NM_017766	CASZ1	castor zinc finger 1	NM_001079843	54897	158.505	249.605	195.612	201.241	180.643	318.255	175.892	224.93	505.249	1657.32	555.264	905.944	490.445	367.783	426.604	428.278	1033.26	985.82	1090.4	1036.49	1884.56	1551.25	1756.91	1730.91
4850184	NM_001079843	CASZ1	castor zinc finger 1	NM_001079843	54897	84.055	77.3033	66.3019	75.8867	82.6703	74.5322	66.4808	74.5611	185.02	313.774	230.238	243.011	159.212	152.125	272.532	194.623	392.212	389.148	392.296	391.218	362.469	334.022	300.794	332.428
1240446	NM_001752	CAT	catalase	NM_001752	847	127.283	117.733	119.111	121.376	123.395	126.985	201.938	150.773	101.106	87.0197	113.589	100.571	114.993	171.52	213.593	166.702	304.491	441.797	431.16	392.482	337.599	516.384	423.011	425.665
4040364	NM_001752	CAT	catalase	NM_001752	847	64.3188	63.3123	78.0727	68.5679	295.355	84.1141	363.711	247.727	78.0393	77.2667	80.9518	78.7526	506.517	272.987	487.583	422.363	1460	1205.21	1455.76	1373.66	1836.35	1706.59	1661.55	1734.83
1070215	NM_001753	CAV1	caveolin 1, caveolae protein, 22kDa	NM_001753	857	808.951	1493.18	914.068	1072.07	648.364	523.027	553.041	574.811	276.585	689.933	472.705	479.741	1033.69	983.351	1344	1120.35	11664.8	10477.5	10129.8	10757.4	8238.14	7874.57	7521.66	7878.12
5550379	NM_001753	CAV1	caveolin 1, caveolae protein, 22kDa	NM_001753	857	100.355	176.795	155.739	144.296	120.418	93.0019	99.5707	104.33	103.28	131.42	96.4357	110.379	115.609	110.685	118.465	114.92	609.543	628.646	687.123	641.771	405.242	422.507	436.741	421.497
620360	NM_001233	CAV2	caveolin 2	NM_001233	858	115.454	221.475	153.314	163.414	148.42	110.469	114.885	124.591	344.528	394.147	510.787	416.487	514.286	395.965	469.695	459.982	2087.79	1850.4	1771.46	1903.21	1104.7	856.021	834.488	931.737
2630577	NM_001233	CAV2	caveolin 2	NM_001233	858	102.267	233.966	139.401	158.545	159.957	100.999	130.063	130.34	284.893	147.881	446.122	292.965	480.311	311.051	439.975	410.446	1862.19	1671.66	1557.01	1696.95	2429.43	2609.09	2324.37	2454.29
3130020	NM_033337	CAV3	caveolin 3	NM_001234	859	81.8979	79.8251	100.054	87.2591	86.2344	67.975	79.5609	77.9234	71.7632	83.1756	91.1216	82.0202	60.8127	73.4897	70.3653	68.2226	213.664	197.536	190.679	200.627	223.05	244.266	190.147	219.154
1230047	NM_000071	CBS	cystathionine-beta-synthase	NM_000071	875	3970.89	4976.97	4217.59	4388.48	2324.37	2925.97	3537.96	2929.43	855.527	899.301	561.768	772.199	575.648	1019.62	537.171	710.812	692.781	764.217	830.217	762.405	343.578	346.677	348.222	346.159
6590278	NM_005189	CBX2	chromobox homolog 2 (Pc class homolog, Drosophila)	NM_005189	84733	3387.56	2725.86	3146.06	3086.49	3956.09	3270.48	3758.4	3661.66	1846.12	653.279	1015.6	1171.67	1176.43	1681.75	676.963	1178.38	536.769	459.702	442.452	479.641	214.961	184.751	196.23	198.648
1400017	NM_016587	CBX3	chromobox homolog 3 (HP1 gamma homolog, Drosophila)	NM_007276	11335	312.192	469.91	445.465	409.189	306.161	1058	384.108	582.757	307.23	755.521	324.169	462.307	323.814	241.966	224.255	263.345	231.242	200.298	197.438	209.659	267.317	272.012	245.14	261.49
3830170	NM_003655	CBX4	chromobox homolog 4 (Pc class homolog, Drosophila)	NM_003655	8535	105.997	134.635	127.383	122.672	149.639	119.783	101.335	123.586	253.298	308.944	298.099	286.78	291.745	270.624	302.945	288.438	534.241	492.532	450.463	492.412	475.241	525.784	503.472	501.499
1500747	NM_175709	CBX7	chromobox homolog 7	NM_175709	23492	216.561	144.09	189.89	183.514	139.986	203.782	184.829	176.199	164.502	189.833	204.346	186.227	137.428	155.872	147.663	146.987	525.915	553.617	558.794	546.109	1362.86	1529.91	1288.45	1393.74
1710026	NM_001040440	CCDC112	coiled-coil domain containing 112	NM_001040440	153733	352.989	424.782	387.531	388.434	422.096	232.791	340.575	331.82	234.329	102.052	263.303	199.895	226.399	200.096	221.926	216.14	149.275	138.436	124.734	137.482	98.0463	79.7317	94.0169	90.5983
6960189	NM_144978	CCDC138	coiled-coil domain containing 138	NM_144978	165055	264.477	491.155	453.071	402.901	554.59	349.617	374.094	426.1	313.843	99.5161	212.161	208.507	268.347	350.689	172.135	263.724	110.205	110.868	106.271	109.114	83.7076	78.8568	85.0058	82.5234
4390612	NM_022757	CCDC14	coiled-coil domain containing 14	NM_022757	64770	1577.05	1708.62	1747.72	1677.8	1683.94	1893.92	1957.5	1845.12	1533.95	1028.9	1950.79	1504.55	1384.14	2010.04	1716.06	1703.42	683.436	748.688	677.709	703.277	166.319	196.501	171.71	178.177
3360082	NM_173648	CCDC141	coiled-coil domain containing 141	NM_173648	285025	86.391	77.0673	84.9191	82.7925	82.1286	81.9402	84.263	82.7773	296.555	166.723	445.344	302.874	186.327	271.186	293.338	250.284	322.604	427.706	411.331	387.214	209.984	252.794	233.702	232.16
6110095	NM_025004	CCDC15	coiled-coil domain containing 15	NM_025004	80071	299.811	320.414	274.336	298.187	270.094	479.51	216.086	321.896	235.34	166.499	151.74	184.526	176.56	216.298	138.805	177.221	105.176	116.852	94.5931	105.54	94.7722	80.058	89.9946	88.2749
780341	NM_031455	CCDC3	coiled-coil domain containing 3	NM_031455	83643	101.343	148.137	102.494	117.324	118.949	164.502	111.321	131.591	642.445	738.508	394.476	591.81	1550.09	979.103	1350.9	1293.37	481.374	563.163	515.969	520.168	509.294	495.684	515.969	506.982
3450408	NM_030771	CCDC34	coiled-coil domain containing 34	NM_030771	91057	533.184	432.635	665.26	543.693	549.422	518.686	598.859	555.656	419.327	268.184	260.152	315.888	235.139	780.536	796.737	604.137	220.847	188.233	189.052	199.377	96.1979	88.0806	86.5004	90.2596
7040184	NM_030771	CCDC34	coiled-coil domain containing 34	NM_030771	91057	2781.07	2121.86	2156.08	2353	2291.59	4649.04	2386.09	3108.91	1214.43	2562.1	1052.63	1609.72	1895.78	2183.66	2849.94	2309.79	1035.52	805.595	824.352	888.488	309.679	297.921	257.976	288.525
1780730	NM_014167	CCDC59	coiled-coil domain containing 59	NM_014167	29080	2351.47	2613.29	2289.98	2418.25	2364.59	2453	1911.9	2243.16	1522.65	995.047	1093.59	1203.76	1909.31	2329.91	1299.96	1846.39	1058.91	883.864	938.335	960.371	461.187	386.361	446.477	431.342
3850291	NM_032358	CCDC77	coiled-coil domain containing 77	NM_001130146	84318	1148.96	1039.03	1095.41	1094.47	1063.99	1490	1014.11	1189.37	615.601	376.533	399.309	463.814	401.133	676.027	383.194	486.784	229.152	241.18	244.024	238.119	141.77	136.176	162.863	146.937
1470148	NM_021827	CCDC81	coiled-coil domain containing 81	NM_021827	60494	698.175	108.318	233.269	346.587	332.379	384.108	347.436	354.641	140.493	191.176	137.158	156.276	166.843	140.455	160.052	155.784	95.6561	107.735	103.013	102.135	94.1193	84.6197	88.3691	89.0361
5290026	NM_001080433	CCDC85A	coiled-coil domain containing 85A	NM_001080433	114800	78.1911	109.328	85.3086	90.9426	86.9987	85.2782	71.0647	81.1139	113.857	112.628	116.558	114.348	164.79	160.19	191.546	172.175	545.794	521.844	550.585	539.408	374.874	346.212	304.731	341.939
650300	NM_024098	CCDC86	coiled-coil domain containing 86	NM_024098	79080	743.047	857.446	827.484	809.326	1240.91	1192.33	1180.52	1204.59	376.652	444.345	265.914	362.304	613.295	471.903	420.827	502.008	381.46	327.349	295.72	334.843	539.284	498.399	526.827	521.503
4830682	NM_025140	CCDC92	coiled-coil domain containing 92	NM_025140	80212	209.066	129.628	193.512	177.402	233.106	239.978	188.521	220.535	1337.18	2422.48	1368.24	1709.3	1771.46	1139.76	1703.05	1538.09	1806.63	1834.08	1841.6	1827.44	3071.48	2893.59	2615.78	2860.28
520528	NM_017785	CCDC99	coiled-coil domain containing 99	NM_017785	54908	649.104	1086.54	998.915	911.52	1123.27	906.375	919.605	983.084	545.215	367.271	448.853	453.779	948.933	889.707	1012.75	950.462	276.879	227.726	267.698	257.434	109.643	79.7816	90.0474	93.1572
2070201	NM_176875	CCKBR	cholecystokinin B receptor	NM_176875	887	1671.66	561.001	754.051	995.571	946.382	621.25	1022.58	863.404	133.871	91.1679	173.762	132.933	213.135	203.909	130.279	182.441	86.245	78.1446	73.5365	79.3087	77.7298	84.1359	85.331	82.3989
380600	NM_032964	CCL15	chemokine (C-C motif) ligand 15		6359	79.5644	115.661	96.7739	97.3331	94.5343	108.179	112.753	105.155	84.2289	203.266	103.256	130.25	86.4479	94.4488	96.4592	92.4519	429.457	361.043	418.631	403.044	533.858	568.925	530.575	544.453
1030333	NM_002982	CCL2	chemokine (C-C motif) ligand 2	NM_002982	6347	410.436	138.043	240.396	262.959	183.282	137.256	147.552	156.03	459.157	732.279	783.887	658.441	1805.47	1145.36	1672.59	1541.14	836.439	866.388	792.726	831.851	2231.95	2244.73	2261.76	2246.15
1340626	NM_002989	CCL21	chemokine (C-C motif) ligand 21	NM_002989	6366	93.5655	91.7792	95.3941	93.5796	92.2211	90.0227	95.7454	92.663	86.7111	99.4045	109.488	98.5345	85.9958	84.1693	90.8999	87.0217	312.255	296.094	326.392	311.58	301.972	260.321	328.7	296.997
2810010	NM_001001437	CCL3L3	chemokine (C-C motif) ligand 3-like 3		414062	86.2073	83.4349	110.956	93.5328	105.923	86.8464	99.5465	97.4385	99.4513	398.552	107.524	201.842	296.927	145.734	152	198.22	173.088	193.166	158.912	175.055	215.153	197.072	242.932	218.386
7570408	NM_002985	CCL5	chemokine (C-C motif) ligand 5	NM_002985	6352	92.4326	84.9643	89.5496	88.9821	90.7316	96.4681	98.0077	95.0691	89.0462	89.2034	109.384	95.8778	90.9947	103.329	94.6045	96.3094	263.43	214.014	219.586	232.343	445.665	455.787	470.054	457.169
6620121	NM_005623	CCL8	chemokine (C-C motif) ligand 8	NM_005623	6355	118.031	100.663	87.8876	102.194	75.9202	81.814	92.0889	83.2743	89.91	96.8351	95.4214	94.0555	85.6361	78.2021	74.6229	79.487	142.836	119.899	114.194	125.643	391.141	357.928	372.718	373.929
2650608	NM_001237	CCNA2	cyclin A2	NM_001237	890	1238.49	2378.98	2236.47	1951.31	2928.56	1442.19	2595.39	2322.05	823.607	282.283	569.964	558.618	611.987	666.484	712.221	663.564	322.23	287.148	314.382	307.92	90.7132	85.7802	96.8101	91.1011
4590040	NM_031966	CCNB1	cyclin B1	NM_031966	891	418.102	449.382	454.344	440.609	460.085	435.003	575.648	490.246	252.59	123.12	246.64	207.45	200.86	353.532	274.815	276.402	116.043	132.155	130.09	126.096	94.2625	90.0336	87.2492	90.5151
5360070	NM_004701	CCNB2	cyclin B2	NM_004701	9133	3829.37	2620.31	2993.07	3147.58	2700.42	2905.84	2439.34	2681.87	1124.02	454.894	936.214	838.375	923.917	1009.5	785.054	906.156	350.817	355.333	341.887	349.345	90.167	76.4778	91.9484	86.1977
1770397	NM_005190	CCNC	cyclin C	NM_001013399	892	86.2293	446.052	337.707	289.996	317.186	87.0452	334.09	246.107	238.519	116.59	196.903	184.004	237.276	107.169	187.368	177.271	133.635	118.941	118.086	123.554	151.929	140.263	119.36	137.184
2370204	NM_001013399	CCNC	cyclin C	NM_001013399	892	258.543	1089.18	898.252	748.658	1006.55	159.042	884.609	683.402	506.274	83.1523	605.12	398.182	520.732	340.714	397.305	419.584	248.562	220.11	200.946	223.206	280.037	252.873	270.848	267.919
4230653	NM_005190	CCNC	cyclin C	NM_001013399	892	407.475	413.854	572.52	464.616	315.613	335.66	529.378	393.55	186.594	106.888	238.643	177.375	239.542	286.799	243.173	256.504	107.946	147.717	153.455	136.373	138.378	139.789	154.04	144.069
1570348	NM_001759	CCND2	cyclin D2	NM_001759	894	1393.56	1367.13	1621.42	1460.7	3626.44	1215.51	2530.05	2457.33	3415.07	1013.58	2822.54	2417.06	4612.02	4871.33	7577.52	5686.95	7107.96	5432.02	5781.96	6107.31	7039.96	6245.48	6053.12	6446.19
870497	NM_057182	CCNE1	cyclin E1	NM_001238	898	209.219	446.811	303.598	319.876	428.1	212.263	413.073	351.145	186.924	79.5963	164.052	143.524	184.066	149.993	182.185	172.082	90.1123	95.2962	92.6837	92.6974	98.9412	98.8779	116.162	104.66
2070131	NM_057182	CCNE1	cyclin E1	NM_001238	898	696.457	637.836	500.496	611.596	743.047	588.024	536.656	622.576	256.935	202.68	214.781	224.799	316.154	237.537	267.605	273.765	96.0363	103.768	126.483	108.763	134.607	117.805	124.183	125.532
3990026	NM_001238	CCNE1	cyclin E1	NM_001238	898	981.791	1040.61	993.972	1005.46	923.07	1375.88	914.838	1071.26	480.899	705.969	390.932	525.934	413.587	348.602	387.867	383.352	110.816	109.852	128.043	116.237	179.194	190.388	144.49	171.357
3130541	NM_001761	CCNF	cyclin F	NM_001761	899	1725.65	783.54	1148.48	1219.23	1146.33	1105.23	1126.63	1126.06	545.981	302.801	380.501	409.761	423.572	448.067	384.742	418.794	208.929	180.86	192.738	194.175	114.284	136.642	145.573	132.166
3170110	NM_199246	CCNG1	cyclin G1	NM_004060	900	3180.4	2260.18	3487.03	2975.87	2150.26	1751.57	3672.74	2524.85	2075.3	1053.99	2482.52	1870.6	1689.07	2310.45	1666.88	1888.8	871.712	1268.58	1301.82	1147.37	305.177	366.284	264.327	311.929
450554	NM_020307	CCNL1	cyclin L1	NM_020307	57018	674.284	1262.97	661.514	866.257	924.157	707.568	622.608	751.444	1462.79	623.664	1001.38	1029.28	1155.05	1602.25	1268.58	1341.96	621.812	586.736	627.733	612.094	230.705	206.422	183.03	206.719
6220674	NM_020739	CCPG1	cell cycle progression 1	NM_004748	9236	202.956	215.686	228.334	215.659	245.618	264.805	175.916	228.779	732.727	928.754	619.088	760.19	532.639	478.811	551.407	520.952	1059.32	906.857	974.061	980.079	919.933	919.605	816.468	885.336
1820739	NM_012119	CCRK	cell cycle related kinase	NM_001039803	23552	165.207	158.399	151.381	158.329	186.427	240.248	167.733	198.136	712.435	1255.58	530.435	832.816	553.16	370.178	511.435	478.258	178.827	201.039	182.28	187.382	239.349	181.471	205.797	208.872
3930170	NM_178432	CCRK	cell cycle related kinase	NM_001039803	23552	103.776	94.9018	105.618	101.432	131.787	93.3628	108.614	111.255	275.869	558.175	230.986	355.01	216.086	218.189	227.462	220.579	113.083	121.696	116.525	117.101	137.693	138.075	128.704	134.824
460484	NM_012118	CCRN4L	CCR4 carbon catabolite repression 4-like (S. cerevisiae)	NM_012118	25819	404.385	581.268	306.754	430.802	349.038	973.624	307.938	543.533	149.291	428.837	169.447	249.191	241.228	273.16	221.972	245.453	180.125	164.882	154.223	166.41	218.602	196.23	182.13	198.987
7100288	NM_006431	CCT2	chaperonin containing TCP1, subunit 2 (beta)	NM_006431	10576	4612.02	4618.93	4162.01	4464.32	5305.98	3080.9	3683.4	4023.43	3901.9	2251.17	2516.33	2889.8	3196.85	2185	3071.48	2817.78	1270.31	1032.99	1010.34	1104.55	923.275	796.544	880.048	866.622
7650484	NM_005998	CCT3	chaperonin containing TCP1, subunit 3 (gamma)	NM_001008800	7203	4137.82	3667.47	3199.67	3668.32	5182.07	3276.26	4201.28	4219.87	1830.31	1396.29	1936.84	1721.15	1972.4	1108.71	2090.1	1723.74	1176.84	1162.13	1150.63	1163.2	1239.16	1253.95	1315.03	1269.38
2600630	NM_001762	CCT6A	chaperonin containing TCP1, subunit 6A (zeta 1)	NM_001009186	908	275.395	839.354	758.198	624.315	950.913	257.976	1026.8	745.229	510.398	112.117	402.909	341.808	466.165	363.571	524.64	451.458	196.799	227.61	300.474	241.628	198.658	212.397	256.878	222.644
5420053	NR_003110	CCT6P1	chaperonin containing TCP1, subunit 6 (zeta) pseudogene 1	NR_003110	643253	1322.17	1532.18	1854.42	1569.59	1513.17	1024.87	2433.85	1657.29	1055.03	528.323	1107.63	896.993	1160.39	1367.84	1131.16	1219.8	595.152	803.851	707.036	702.013	380.317	456.073	416.029	417.473
7160719	NM_006429	CCT7	chaperonin containing TCP1, subunit 7 (eta)	NM_001009570	10574	472.284	1142.05	828.419	814.249	1036.91	174.882	952.086	721.292	550.585	127.493	609.691	429.256	419.12	244.35	666.627	443.366	368.475	322.479	340.262	343.739	493.105	470.774	497.437	487.105
3520156	NM_006585	CCT8	chaperonin containing TCP1, subunit 8 (theta)	NM_006585	10694	8743.5	8612.69	10266.2	9207.48	8461.69	5323.68	9398.53	7727.96	8166.01	3746.45	6558.96	6157.14	5000.62	5670.7	4765.39	5145.57	3068.96	2792.59	3083.67	2981.74	2129.3	2068.98	2047.89	2082.06
6370369	NM_001040021	CD14	CD14 molecule	NM_000591	929	84.6548	113.168	107.936	101.919	104.848	126.644	97.5203	109.671	140.324	593.629	149.516	294.49	1925.38	585.233	982.555	1164.39	3002.49	2416.46	2494.28	2637.75	4902.04	4119.16	4521.19	4514.13
7000369	NM_000591	CD14	CD14 molecule	NM_000591	929	90.399	79.4032	71.4874	80.4299	73.0215	91.1544	91.7719	85.3159	95.5108	117.368	82.1508	98.3433	236.792	120.887	177.905	178.528	300.664	347.982	343.003	330.549	824.352	917.467	896.805	879.541
6330474	NM_139030	CD151	CD151 molecule (Raph blood group)		977	5574.49	3180.4	3063.15	3939.35	3656.97	4672.53	3431.48	3920.33	4457.54	10159.6	5509.51	6708.89	5520.38	5400.09	6214.62	5711.7	8166.01	8140.41	8115.18	8140.53	13416.6	14142.7	12683.6	13414.3
20593	NM_203416	CD163	CD163 molecule	NM_004244	9332	86.4795	100.391	88.9619	91.9443	111.942	110.339	105.465	109.249	92.1631	104.823	102.818	99.9348	148.596	103.244	96.5244	116.121	686.96	734.191	678.12	699.757	1114.25	1027.22	1020.17	1053.88
2680092	NM_203416	CD163	CD163 molecule	NM_004244	9332	77.9516	82.7707	87.4854	82.7359	73.2939	72.2434	77.4206	74.3193	93.0683	95.2625	76.0685	88.1331	109.446	86.7212	81.4491	92.5389	796.041	831.6	820.003	815.881	1094.21	1162.95	1142.05	1133.07
7560487	NM_004244	CD163	CD163 molecule	NM_004244	9332	80.4907	84.2249	74.7689	79.8282	79.6307	83.736	72.7104	78.6924	78.3253	99.4612	72.615	83.4672	103.39	78.7974	82.1556	88.1142	244.266	283.453	250.839	259.52	286.21	297.673	287.455	290.446
2640037	NM_021155	CD209	CD209 molecule	NM_021155	30835	91.8007	90.6694	87.6537	90.0413	82.1246	85.2875	88.9507	85.4543	69.9972	135.365	92.134	99.1655	93.2274	73.4424	79.5453	82.0717	122.219	127.04	139.11	129.456	610.355	515.969	504.023	543.449
610437	NM_013230	CD24	CD24 molecule	XM_001725629	100133941	27900.8	30970.5	36562.4	31811.2	35675.9	25414.8	30970.5	30687.1	13182.2	4050.68	7833.91	8355.59	9373.85	14080.1	7238.83	10230.9	1062.47	983.351	984.148	1009.99	344.6	296.508	296.927	312.678
5090347	NM_013230	CD24	CD24 molecule	XM_001725629	100133941	845.01	1868.73	1796.13	1503.29	2604.9	1102.64	2090.1	1932.54	239.846	91.9966	218.901	183.581	260.561	250.634	234.845	248.68	98.474	84.2563	99.4706	94.0669	86.5582	89.3494	82.7707	86.2261
2490113	NM_020404	CD248	CD248 molecule, endosialin	NM_020404	57124	128.302	108.042	126.639	120.994	131.352	183.48	123.095	145.976	531.801	448.316	252.794	410.97	893.704	485.167	882.357	753.743	653.635	610.355	637.155	633.715	1236.54	1113.2	1223.64	1191.13
4040341	NM_145273	CD300LG	CD300 molecule-like family member g	NM_145273	146894	125.044	150.622	153.554	143.073	136.066	134.755	151.644	140.822	112.893	107.443	124.319	114.885	109.477	151.778	119.309	126.855	1983.11	2001.47	2102.9	2029.16	1497.6	1552	1469.67	1506.43
2340327	NM_016579	CD320	CD320 molecule	NM_016579	51293	935.808	476.814	487.121	633.248	575.477	897.384	571.779	681.546	249.984	429.267	203.83	294.361	281.614	195.27	279.03	251.971	250.77	233.106	246.249	243.375	700.129	658.886	711.406	690.14
4040706	NM_001773	CD34	CD34 molecule	NM_001025109	947	96.199	111.805	92.4548	100.153	169.303	156.199	122.962	149.488	111.866	89.5071	102.222	101.198	342.283	530.575	138.75	337.203	3727.13	3980.71	3479.74	3729.19	3448.22	3508.48	3471.53	3476.08
4150669	NM_001773	CD34	CD34 molecule	NM_001025109	947	75.6873	74.8554	80.2094	76.9174	151.74	151.698	114.848	139.429	107.052	84.3742	80.9485	90.7917	355.152	423.425	105.763	294.78	3717.11	3339.3	3400.8	3485.74	3259.75	2838.23	2642.74	2913.57
1010592	NM_001001548	CD36	CD36 molecule (thrombospondin receptor)		948	78.2502	103.855	83.4967	88.5341	84.7211	86.4507	106.312	92.4945	83.7203	89.037	95.2849	89.3474	183.03	116.929	121.753	140.571	3317.93	3120.09	2765.03	3067.68	3791.16	3615.75	3276.26	3561.05
3310538	NM_000072	CD36	CD36 molecule (thrombospondin receptor)		948	80.9009	86.4151	83.2869	83.5343	88.9865	76.5988	104.397	89.994	125.944	103.867	107.358	112.39	355.078	220.677	254.933	276.896	3884.33	4289.21	3785.82	3986.45	4741.17	5370.32	5018.72	5043.4
6400307	NM_001001547	CD36	CD36 molecule (thrombospondin receptor)		948	75.1944	88.6646	82.4542	82.1044	76.8374	69.8841	76.1542	74.2919	99.9983	76.7038	81.9663	86.2228	79.2919	73.0226	86.8148	79.7097	98.3877	101.958	96.5366	98.9608	430.722	519.939	517.958	489.539
5860152	NM_001001391	CD44	CD44 molecule (Indian blood group)	NM_000610	960	259.728	291.128	206.114	252.323	199.519	195.585	183.515	192.873	203.683	720.757	349.038	424.493	1449.3	1007.28	1113.63	1190.07	1312.39	1246.19	1250.11	1269.56	1588.84	1352.15	1429.86	1456.95
2120451	NM_172358	CD46	CD46 molecule, complement regulatory protein	NM_002389	4179	1066.46	1056.04	1914.66	1345.72	1268.09	438.776	1224.37	977.079	2238.36	381.066	2792.59	1804.01	1537.27	1263.91	1268.09	1356.42	1037.77	956.109	849.933	947.936	690.525	653.905	651.859	665.429
4150193	NM_198793	CD47	CD47 molecule	NM_001025079	961	106.337	167.878	173.937	149.384	199.934	230.95	164.502	198.462	490.169	334.166	354.15	392.828	679.978	792.006	987.957	819.98	1092.88	929.959	1082.6	1035.15	1009.5	850.794	827.484	895.925
1410201	NM_000611	CD59	CD59 molecule, complement regulatory protein		966	129.597	107.804	122.142	119.848	122.36	106.415	109.401	112.725	219.586	213.593	200.096	211.092	313.721	239.122	292.885	281.909	695.374	669.113	686.139	683.542	1021.81	994.754	877.488	964.685
3120370	NM_001251	CD68	CD68 molecule	NM_001040059	968	131.409	110.304	117.15	119.621	118.236	124.288	112.773	118.432	147.148	378.028	165.981	230.386	583.386	295.282	214.995	364.554	1063.3	1221.99	1155.05	1146.78	2077.87	2380.58	2115.71	2191.39
1240070	NM_001025159	CD74	CD74 molecule, major histocompatibility complex, class II invariant chain	NM_001025158	972	157.459	158.823	129.694	148.659	233.801	272.686	241.572	249.353	104.014	79.8875	102.79	95.5637	130.74	207.936	122.369	153.682	824.352	880.727	1005.13	903.402	3990.74	4342.92	4697.23	4343.63
4560047	NM_001025159	CD74	CD74 molecule, major histocompatibility complex, class II invariant chain	NM_001025158	972	90.75	80.488	75.0672	82.1017	82.7489	74.8789	76.4298	78.0192	94.2697	75.8062	67.534	79.2033	75.047	74.5656	88.7311	79.4479	78.3567	82.0619	81.6985	80.7057	240.981	152.359	237.663	210.334
7040008	NM_004355	CD74	CD74 molecule, major histocompatibility complex, class II invariant chain	NM_001025158	972	110.804	103.465	94.5924	102.954	151.983	217.235	140.311	169.843	85.4901	97.2779	98.0512	93.6064	101.617	130.269	86.2068	106.031	499.999	618.285	557.919	558.734	2114.6	2324.37	2338.8	2259.26
770167	NM_001039933	CD79B	CD79b molecule, immunoglobulin-associated beta		974	184.423	150.97	175.069	170.154	149.211	255.787	136.781	180.593	118.819	254.388	143.73	172.312	111.697	142.591	149.944	134.744	263.517	276.768	272.071	270.785	547.987	638.96	648.202	611.717
2340768	NM_001024844	CD82	CD82 molecule	NM_001024844	3732	74.0685	87.3808	117.519	92.9896	106.408	172.135	100.73	126.424	124.257	92.676	151.381	122.771	194.673	158.172	188.123	180.322	145.023	176.223	133.274	151.506	391.014	342.137	372.804	368.652
6100615	NM_012072	CD93	CD93 molecule	NM_012072	22918	88.3005	92.4384	86.3171	89.0187	75.8639	121.408	83.6025	93.6247	421.222	144.616	187.56	251.133	167.464	192.457	98.5877	152.836	3346.37	3311.7	3387.56	3348.54	1949.37	1920.96	1970.18	1946.84
6960630	NM_078481	CD97	CD97 molecule	NM_001025160	976	176.06	84.3598	108.889	123.103	127.618	139.939	94.239	120.599	134.663	114.321	133.23	127.405	182.202	113.633	121.721	139.185	557.028	472.125	519.178	516.11	1215.51	1102.64	926.952	1081.7
1780079	NM_134445	CD99L2	CD99 molecule-like 2	NM_031462	83692	339.809	149.765	248.475	246.016	152.379	103.815	135.99	130.728	393.182	774.217	558.467	575.288	286.873	174.565	299.119	253.519	391.652	395.638	332.878	373.389	896.805	845.276	813.512	851.864
5420358	NM_134445	CD99L2	CD99 molecule-like 2	NM_031462	83692	1501.08	898.252	1771.46	1390.26	490.984	588.191	518.038	532.404	4494.8	5331.22	4758.25	4861.42	2129.3	1704.86	1898.93	1911.03	3292.18	2990.19	2760.67	3014.34	4718.36	5323.68	4805.1	4949.05
1050706	NM_001786	CDC2	cell division cycle 2, G1 to S and G2 to M	NM_001130829	983	829.435	1189.41	1942.13	1320.32	1310.92	767.795	1538.4	1205.71	709.476	153.455	555.119	472.683	731.746	851.223	773.675	785.548	298.604	360.272	335.125	331.334	93.8007	90.9807	95.0299	93.2705
1500010	NM_001255	CDC20	cell division cycle 20 homolog (S. cerevisiae)	NM_001255	991	5355.45	5238.18	6588	5727.21	6153.9	7721.63	5081.91	6319.15	2005.91	1174.27	966.097	1382.09	1235.89	1548.31	1167.09	1317.1	566.484	614.173	606.282	595.646	122.283	133.366	110.112	121.92
2480341	NM_001789	CDC25A	cell division cycle 25 homolog A (S. pombe)	NM_001789	993	1067.2	1318.14	924.512	1103.28	1648.92	1081.57	1224.76	1318.42	378.296	256.617	274.299	303.071	405.362	449.646	336.28	397.096	151.456	126.96	144.549	140.988	101.624	97.3368	88.2073	95.7228
4670670	NM_001789	CDC25A	cell division cycle 25 homolog A (S. pombe)	NM_001789	993	232.174	226.56	270.363	243.032	335.432	197.59	313.665	282.229	109.906	98.0954	116.766	108.256	144.49	191.352	100.374	145.405	84.1335	89.2219	85.6034	86.3196	88.6214	75.735	73.6848	79.3471
3460152	NM_022809	CDC25C	cell division cycle 25 homolog C (S. pombe)	NM_001790	995	414.18	413.073	364.169	397.141	417.926	551.756	367.121	445.601	196.767	113.158	152.226	154.05	221.302	319.896	200.376	247.191	104.234	104.705	97.7448	102.228	90.9347	88.0654	89.4701	89.4901
4200451	NM_001790	CDC25C	cell division cycle 25 homolog C (S. pombe)	NM_001790	995	248.698	291.324	242.668	260.897	326.259	269.527	271.944	289.243	185.712	80.5102	135.502	133.908	172.399	161.348	148.854	160.867	92.2016	89.615	89.6404	90.4857	71.1353	84.3693	73.7175	76.4074
3930452	NM_015076	CDC2L6	cell division cycle 2-like 6 (CDK8-like)	NM_015076	23097	435.702	324.169	371.844	377.238	272.209	413.396	320.89	335.498	852.718	1454.96	903.698	1070.46	1005.13	897.714	903.001	935.28	776.273	759.442	675.252	736.989	287.095	267.698	288.183	280.992
1070047	NM_012121	CDC42EP4	CDC42 effector protein (Rho GTPase binding) 4	NM_012121	23580	1150	808.51	930.475	962.994	703.415	998.591	785.414	829.14	1417.6	1679.34	883.025	1326.66	1322.17	1089.76	914.068	1108.67	2101.87	1883.56	2207.04	2064.16	3311.7	2753.19	3292.18	3119.03
3370730	NM_145057	CDC42EP5	CDC42 effector protein (Rho GTPase binding) 5	NM_145057	148170	95.565	81.0055	109.282	95.2842	160.092	222.348	130.41	170.95	695.621	1316.91	395.965	802.83	962.484	677.601	1061.65	900.578	649.281	676.697	711.841	679.273	501.767	544.512	536.155	527.478
2320170	NM_003504	CDC45L	CDC45 cell division cycle 45-like (S. cerevisiae)	NM_003504	8318	1119.64	1270.31	1204.69	1198.21	1286.36	1642.06	1056.04	1328.15	507.21	329.665	409.586	415.487	680.393	821.171	469.589	657.051	178.903	168.791	203.072	183.588	86.0183	100.275	82.3884	89.5604
4900044	NM_003503	CDC7	cell division cycle 7 homolog (S. cerevisiae)	NM_001134419	8317	648.911	674.284	731.305	684.833	485.281	484.237	620.628	530.049	266.57	145.215	264.273	225.353	204.452	311.255	173.342	229.683	118.733	174.67	158.561	150.655	90.2304	79.0871	88.0196	85.779
2940398	NM_152562	CDCA2	cell division cycle associated 2	NM_152562	157313	690.786	430.281	567.999	563.022	486.741	418.102	478.032	460.958	194.932	105.649	141.668	147.416	218.95	192.206	189.439	200.198	148.42	162.896	203.11	171.475	124.428	139.305	96.8088	120.18
6370474	NM_031299	CDCA3	cell division cycle associated 3	NM_031299	83461	505.88	388.119	481.894	458.631	414.073	486.235	571.181	490.497	227.642	203.514	209.312	213.489	218.381	237.225	261.965	239.19	156.744	181.548	203.553	180.615	87.8198	87.1885	84.6401	86.5495
290333	NM_145701	CDCA4	cell division cycle associated 4	NM_017955	55038	996.947	837.251	838.052	890.75	739.666	939.346	741.826	806.946	420.827	434.741	253.559	369.709	461.187	390.439	426.393	426.006	203.809	212.902	179.499	198.737	140.822	159.516	135.873	145.403
130022	NM_080668	CDCA5	cell division cycle associated 5	NM_080668	113130	3272.15	3387.56	2849.94	3169.88	3521.48	3767.43	3410.47	3566.46	1064.44	570.488	602.7	745.875	984.148	1353.94	983.351	1107.15	320.349	335.811	319.836	325.332	131.748	121.869	124.342	125.986
2070520	NM_031942	CDCA7	cell division cycle associated 7	NM_031942	83879	3917.08	4863.02	4006.62	4262.24	4430.36	3750.46	4222.98	4134.6	1869.48	368.875	926.952	1055.1	1381.97	2244.73	1102.64	1576.45	359.547	314.382	330.28	334.736	149.956	150.294	155.657	151.969
3800753	NM_018719	CDCA7L	cell division cycle associated 7-like	NM_001127370	55536	370.983	791.224	596.523	586.243	1005.91	316.609	782.737	701.751	254.303	90.484	190.23	178.339	308.541	156.934	227.309	230.928	356.621	384.837	313.665	351.708	284.796	246.914	261.17	264.293
4830634	NM_018101	CDCA8	cell division cycle associated 8	NM_018101	55143	1213.95	860.362	1053.5	1042.6	1309.1	962.785	954.042	1075.31	507.616	176.335	343.325	342.425	431.901	524.102	424.874	460.292	195.196	179.599	189.439	188.078	125.06	109.788	106.426	113.758
1300113	NM_004360	CDH1	cadherin 1, type 1, E-cadherin (epithelial)		999	2627.98	3934.33	2365.86	2976.06	5331.22	1424.24	4097.18	3617.55	680.917	291.189	1049.51	673.873	1969.11	1936.84	806.647	1570.87	99.7768	102.467	101.006	101.083	96.7291	87.8126	88.4779	91.0065
2260424	NM_006727	CDH10	cadherin 10, type 2 (T2-cadherin)	NM_006727	1008	100.2	96.9053	144.023	113.709	79.544	93.93	86.1844	86.5528	363.631	511.435	393.979	423.015	91.1057	90.4647	82.2681	87.9462	142.213	173.342	139.47	151.675	99.9828	92.2994	80.3573	90.8798
2650709	NM_001797	CDH11	cadherin 11, type 2, OB-cadherin (osteoblast)	NM_001797	1009	172.399	172.822	205.234	183.485	146.494	151.414	117.651	138.52	1591.36	633.205	953.176	1059.25	2900.71	3872.13	4508.07	3760.3	614.586	609.691	556.036	593.438	251.795	288.668	321.653	287.372
5820563	NM_001257	CDH13	cadherin 13, H-cadherin (heart)	NM_001257	1012	91.4252	87.4205	88.1422	88.9959	116.413	85.0043	104.057	101.825	164.983	101.922	124.818	130.574	148.554	206.497	173.937	176.329	596.397	665.26	665.442	642.366	936.536	950.366	1038.65	975.184
7050673	NM_004063	CDH17	cadherin 17, LI cadherin (liver-intestine)	NM_004063	1015	86.9671	78.4663	84.6216	83.3517	72.57	77.9606	73.0787	74.5364	226.121	256.184	348.552	276.952	778.328	235.34	234.762	416.143	76.1406	90.8215	75.6278	80.8633	119.699	91.6622	81.0104	97.4573
2760541	NM_021153	CDH19	cadherin 19, type 2	NM_021153	28513	73.9185	90.1468	91.0556	85.0403	81.671	94.7131	81.7847	86.0563	102.558	109.083	75.9671	95.8693	92.9308	93.8631	89.7252	92.173	420.266	332.455	353.163	368.628	190.059	177.687	190.23	185.992
7610338	NM_001793	CDH3	cadherin 3, type 1, P-cadherin (placental)	NM_001793	1001	1997.44	1561.82	999.228	1519.5	2193.29	1731.51	1475.09	1799.96	2133.75	760.936	1327.22	1407.3	2270.62	2849.94	2010.04	2376.87	107.638	100.242	97.7981	101.893	90.2473	97.6556	87.6969	91.8666
4730482	NM_001795	CDH5	cadherin 5, type 2 (vascular endothelium)	NM_001795	1003	75.1456	66.7367	89.1952	77.0258	76.4937	83.1649	69.0198	76.2261	595.358	155.408	220.761	323.842	340.779	486.382	126.913	318.025	3537.96	3183.5	3088.38	3269.95	1985.76	1894.82	2022.99	1967.86
3800241	NM_004932	CDH6	cadherin 6, type 2, K-cadherin (fetal kidney)	NM_004932	1004	110.888	391.141	297.973	266.667	322.77	175.286	228.235	242.097	803.326	355.214	1106.71	755.083	387.531	522.359	200.632	370.174	211.072	182.379	159.732	184.394	122.619	116.724	110.603	116.649
2100411	NM_005851	CDK2AP2	CDK2-associated protein 2	NM_005851	10263	146.159	166.241	183.384	165.261	209.021	249.878	230.238	229.713	155.514	133.978	147.283	145.592	140.53	152.517	186.401	159.816	331.433	328.555	372.306	344.098	539.985	666.484	636.317	614.262
670286	NM_001259	CDK6	cyclin-dependent kinase 6	NM_001259	1021	408.673	678.506	512.42	533.2	251	242.571	321.442	271.671	1731.51	1369.05	1316.91	1472.49	1459.2	2113.67	2637.89	2070.25	1010.88	1092.09	917.032	1006.67	162.557	176.904	171.632	170.364
4280520	NM_001260	CDK8	cyclin-dependent kinase 8	NM_001260	1024	124.528	250.451	234.762	203.247	261.404	80.3829	213.774	185.187	347.512	104.953	425.275	292.58	208.029	208.198	305.617	240.615	137.748	128.599	145.09	137.146	93.8654	106.223	104.331	101.473
4230201	NM_000389	CDKN1A	cyclin-dependent kinase inhibitor 1A (p21, Cip1)	NM_000389	1026	550.459	388.746	705.373	548.193	636.981	604.633	280.746	507.453	3599.09	14211.4	4950.55	7587	4391.68	3357.22	6723.62	4824.17	3256.96	3253.1	3019.2	3176.42	1601.75	1977.68	1922.19	1833.87
130309	NM_004064	CDKN1B	cyclin-dependent kinase inhibitor 1B (p27, Kip1)	NM_004064	1027	228.774	461.187	418.29	369.417	496.614	256.387	400.916	384.639	543.054	304.222	451.029	432.768	615.173	796.041	598.692	669.969	1405.09	1158.96	1224.37	1262.81	651.859	651.032	647.52	650.137
1030348	NM_004064	CDKN1B	cyclin-dependent kinase inhibitor 1B (p27, Kip1)	NM_004064	1027	279.761	264.935	320.236	288.311	202.091	207.464	265.384	224.979	400.111	360.77	337.379	366.087	299.663	630.397	420.178	450.079	710.678	966.466	804.595	827.246	310.977	406.727	306.522	341.409
620487	NM_078487	CDKN2B	cyclin-dependent kinase inhibitor 2B (p15, inhibits CDK4)	NM_004936	1030	151.201	111.584	134.444	132.41	126.144	122.345	138.844	129.111	196.27	541.112	295.822	344.401	869.657	681.337	2080.64	1210.54	118.522	119.297	118.044	118.621	102.867	166.454	169.976	146.433
7610735	NM_004936	CDKN2B	cyclin-dependent kinase inhibitor 2B (p15, inhibits CDK4)	NM_004936	1030	98.2557	111.355	96.3771	101.996	110.732	133.428	104.807	116.322	184.469	840.083	260.748	428.433	655.404	417.129	1495.27	855.935	96.5112	104.531	83.7672	94.9365	93.6537	96.0452	94.6334	94.7775
7050326	NM_079421	CDKN2D	cyclin-dependent kinase inhibitor 2D (p19, inhibits CDK4)	NM_001800	1032	153.336	146.803	127.952	142.697	127.006	110.291	97.1066	111.468	131.755	415.135	207.027	251.306	152.421	152.016	140.05	148.162	455.184	470.66	458.587	461.477	390.439	336.506	414.596	380.514
5260014	NM_005192	CDKN3	cyclin-dependent kinase inhibitor 3	NM_001130851	1033	606.424	441.479	529.048	525.65	425.162	518.449	586.408	510.006	365.025	144.276	197.751	235.684	242.932	258.638	257.81	253.127	230.986	232.056	233.552	232.198	82.4888	110.372	98.4369	97.0993
5860010	NM_001263	CDS1	CDP-diacylglycerol synthase (phosphatidate cytidylyltransferase) 1	NM_001263	1040	619.587	725.863	460.9	602.117	472.379	966.466	671.817	703.554	278.711	378.22	261.238	306.056	354.705	413.955	271.582	346.747	487.826	454.272	477.681	473.26	96.6275	88.3622	122.142	102.377
2630433	NM_030928	CDT1	chromatin licensing and DNA replication factor 1		81620	1234.21	1072.46	968.679	1091.78	862.267	1350.29	966.097	1059.55	235.926	260.21	198.014	231.383	314.691	361.122	271.251	315.688	108.718	128.792	118.999	118.837	58.9846	94.856	82.5977	78.8128
7400377	NM_002483	CEACAM6	carcinoembryonic antigen-related cell adhesion molecule 6 (non-specific cross reacting antigen)	NM_002483	4680	74.8101	68.5217	61.8506	68.3942	69.6254	59.245	69.3637	66.0781	74.6127	65.4425	65.4346	68.4966	131.658	101.137	93.1175	108.637	214.894	188.928	175.615	193.145	77.7405	75.7102	65.6709	73.0405
1430280	NM_004364	CEBPA	CCAAT/enhancer binding protein (C/EBP), alpha	NM_004364	1050	168.615	140.05	189.947	166.204	131.767	91.2949	102.35	108.471	265.162	181.061	181.852	209.358	244.541	168.639	108.38	173.853	127.089	115.215	125.67	122.658	462.219	486.012	472.508	473.58
5490408	NM_005195	CEBPD	CCAAT/enhancer binding protein (C/EBP), delta	NM_005195	1052	231.495	282.403	209.957	241.285	192.174	383.256	224.418	266.616	676.697	2720.76	1137.75	1511.74	2825.29	1814.26	2658.42	2432.66	5885.37	5877.78	4960.31	5574.49	5850.98	6495.21	6448.73	6264.97
4760373	NM_005760	CEBPZ	CCAAT/enhancer binding protein (C/EBP), zeta	NM_005760	10153	6684.24	6765.56	7618.9	7022.9	3186.1	6103.01	3676.01	4321.71	1600.19	1963.94	1587.22	1717.12	1635.87	2038.1	1370.36	1681.45	951.688	939.624	840.653	910.655	241.966	303.551	267.156	270.891
6200064	NM_177405	CECR1	cat eye syndrome chromosome region, candidate 1	NM_017424	51816	2742.06	2094.37	2338.8	2391.74	1768.92	1208.39	1572.73	1516.68	1370.79	639.914	1494.04	1168.25	283.058	408.045	231.075	307.393	2198.11	2077.87	2005.91	2093.96	4664.4	3941.72	4240.15	4282.09
1780274	XM_927968	NA	NA	NA	NA	142.632	117.58	125.723	128.645	149.894	176.017	128.935	151.615	117.295	146.603	135.718	133.206	180.26	234.762	212.061	209.028	340.779	317.598	370.427	342.934	440.344	392.109	450.574	427.676
6350437	NM_001407	CELSR3	cadherin, EGF LAG seven-pass G-type receptor 3 (flamingo homolog, Drosophila)	NM_001407	1951	1282.73	642.799	948.253	957.927	824.16	1128.18	1100.48	1017.61	454.827	607.289	368.799	476.972	318.496	490.291	306.101	371.629	107.84	106.084	103.456	105.793	88.0072	85.8591	77.9648	83.9437
2600392	NM_001042426	CENPA	centromere protein A	NM_001042426	1058	514.641	489.59	546.695	516.975	662.227	466.895	476.674	535.266	309.605	135.187	234.979	226.59	265.726	300.853	221.51	262.696	175.535	176.531	176.821	176.296	118.228	108.017	104.006	110.084
2510639	NM_001813	CENPE	centromere protein E, 312kDa	NM_001813	1062	170.923	206.958	310.594	229.492	168.064	255.528	269.269	230.954	99.8751	91.0324	116.68	102.529	101.163	185.102	153.158	146.475	89.8909	78.4324	79.4952	82.6062	62.2286	80.1515	81.9672	74.7824
6100564	NM_001813	CENPE	centromere protein E, 312kDa	NM_001813	1062	900.196	849.933	1018.66	922.929	640.628	685.404	890.306	738.779	360.064	159.378	394.737	304.726	375.913	475.349	385.109	412.124	131.89	111.395	128.444	123.91	82.5729	96.791	77.4589	85.6076
4780129	NM_016343	CENPF	centromere protein F, 350/400ka (mitosin)	NM_016343	1063	1617.24	1867.65	1617.24	1700.71	1325.5	1871.02	1539.02	1578.51	1164.25	591.505	963.538	906.431	940.879	1234.6	918.544	1031.34	432.972	375.751	373.426	394.05	82.4166	78.4068	86.1686	82.3307
460561	NM_018451	CENPJ	centromere protein J	NM_018451	55835	395.744	314.261	399.988	369.998	301.73	316.718	369.177	329.208	216.561	97.831	289.277	201.223	181.878	252.715	214.192	216.262	105.915	148.854	159.5	138.09	85.6723	71.5073	59.6017	72.2604
5700086	NM_022145	CENPK	centromere protein K	NM_022145	64105	480.765	1073.73	1109.99	888.161	1201.22	432.23	864.091	832.512	440.507	123.395	342.283	302.062	411.897	723.534	469.91	535.114	191.967	154.466	148.51	164.981	87.7448	89.0836	87.3043	88.0442
1450192	NM_001002876	CENPM	centromere protein M	NM_001002876	79019	627.228	530.116	584.499	580.614	515.741	957.75	638.439	703.977	186.079	308.294	209.852	234.742	226.477	277.288	240.48	248.081	153.899	168.366	142.448	154.904	91.353	113.744	118.031	107.709
3890475	NM_018455	CENPN	centromere protein N	NM_001100624	55839	1492.58	1486.79	1152.31	1377.23	1557.01	2016.07	1417.03	1663.37	521.726	501.271	445.162	489.386	725.645	738.787	541.984	668.806	276.468	242.495	287.455	268.806	186.546	196.955	199.351	194.284
830735	NM_006869	ADAP1	ArfGAP with dual PH domains 1	NM_006869	11033	232.57	424.975	214.125	290.556	280.519	745.473	261.11	429.034	267.27	1139.38	352.364	586.337	338.832	318.996	378.122	345.317	346.292	339.226	304.108	329.876	764.954	677.881	748.688	730.508
3990433	NM_018404	ADAP2	ArfGAP with dual PH domains 2	NM_018404	55803	106.523	119.847	95.864	107.411	108.375	112.079	86.9828	102.479	114.582	113.406	93.8565	107.282	106.11	116.196	92.804	105.037	297.279	289.865	283.233	290.126	324.44	360.581	388.938	357.986
3890431	NM_001042535	AGAP3	ArfGAP with GTPase domain, ankyrin repeat and PH domain 3	NM_001042535	116988	233.928	195.228	164.811	197.989	154.699	263.866	217.144	211.903	190.949	1088.16	234.676	504.594	273.481	234.032	327.149	278.221	265.075	249.984	283.738	266.266	376.057	428.19	424.476	409.574
7510709	NM_018131	CEP55	centrosomal protein 55kDa	NM_001127182	55165	576.099	609.691	859.564	681.785	998.915	583.267	800.935	794.372	385.593	209.066	333.436	309.365	345.826	515.347	500.834	454.002	278.914	232.57	273.092	261.525	107.863	93.386	109.093	103.447
4640242	NM_024491	CEP70	centrosomal protein 70kDa	NM_024491	80321	438.529	388.938	365.117	397.528	462.635	385.429	494.516	447.527	336.748	279.162	383.35	333.087	206.769	203.11	225.368	211.749	121.575	143.144	130.287	131.668	94.8774	115.865	101.222	103.988
770632	NM_005454	CER1	cerberus 1, cysteine knot superfamily, homolog (Xenopus laevis)	NM_005454	9350	532.923	183.655	296.854	337.811	212.685	265.995	990.618	489.766	76.4285	75.9602	83.2293	78.5393	58.9098	97.7479	82.2251	79.6276	76.317	75.7378	82.4457	78.1668	74.1675	66.361	68.5904	69.7063
4780242	NM_005454	CER1	cerberus 1, cysteine knot superfamily, homolog (Xenopus laevis)	NM_005454	9350	940.008	271.002	527.563	579.524	398.716	307.153	2072.76	926.211	88.5821	89.4808	109.269	95.7774	124.578	123.739	113.341	120.553	99.6206	85.7761	94.7682	93.3883	88.8012	86.1753	99.5592	91.5119
2680056	NM_001025195	CES1	carboxylesterase 1 (monocyte/macrophage serine esterase 1)	NM_001025194	1066	86.8185	82.1501	71.822	80.2635	131.836	134.369	117.772	127.992	81.9815	75.3167	74.5211	77.2731	204.69	133.577	153.721	163.996	120.822	101.657	100.944	107.808	777.041	855.019	806.886	812.982
3520372	NM_003869	CES2	carboxylesterase 2 (intestine, liver)	NM_003869	8824	443.452	307.281	372.718	374.484	383.35	411.897	364.357	386.535	650.393	1496.83	672.738	939.986	744.184	626.383	745.473	705.347	678.719	580.318	613.006	624.014	2659.91	2552.81	2537.41	2583.38
7510079	NM_000078	CETP	cholesteryl ester transfer protein, plasma	NM_000078	1071	90.0211	100.319	96.7674	95.7025	117.87	118.388	107.293	114.517	96.1021	105.926	108.421	103.483	113.695	125.101	114.201	117.666	343.977	356.621	347.592	349.397	146.788	129.41	151.507	142.568
3370349	NM_001710	CFB	complement factor B		629	90.1249	85.2713	82.6939	86.03	79.0261	75.3811	80.9758	78.461	221.302	162.844	350.342	244.829	386.178	162.475	118.648	222.434	249.605	218.443	226.271	231.44	636.536	596.648	602.194	611.793
1240152	NM_001928	CFD	complement factor D (adipsin)		1675	177.75	137.025	112.714	142.496	120.521	116.638	115.406	117.522	114.078	87.4437	117.785	106.435	103.797	148.596	109.764	120.719	460.223	606.424	585.527	550.725	7760.18	9095.03	9223.62	8692.95
380424	NM_001014975	CFH	complement factor H		3075	82.023	94.284	67.215	81.174	85.1174	75.2701	78.4219	79.6031	93.7947	90.5567	113.899	99.4168	104.3	106.465	106.898	105.888	414.284	316.252	387.718	372.751	379.181	309.896	324.689	337.922
3360279	NM_001014975	CFH	complement factor H		3075	90.7685	113.863	104.566	103.066	103.914	126.209	105.162	111.762	120.114	178.268	137.133	145.172	150.933	124.662	140.234	138.61	556.376	514.286	533.184	534.615	553.16	467.407	494.987	505.185
6250484	NM_001014975	CFH	complement factor H		3075	113.03	80.6304	90.9751	94.8785	78.0532	88.7807	86.5556	84.4632	81.9586	80.1308	80.5711	80.8868	90.7408	78.2367	94.4333	87.8036	185.712	216.209	292.954	231.625	216.94	303.996	251.488	257.475
1240593	NM_003879	CFLAR	CASP8 and FADD-like apoptosis regulator	NM_001127183	8837	157.084	82.7995	121.511	120.465	259.986	289.922	332.584	294.164	98.337	86.5471	90.2138	91.6993	220.487	237.779	185.531	214.599	2082.11	2282.28	2373.44	2245.94	1607.07	1993.55	2071.76	1890.79
1980670	NM_020770	CGN	cingulin	NM_020770	57530	1134.54	997.662	685.556	939.253	1202.57	1225.81	1362.29	1263.56	297.166	270.261	315.613	294.347	850.156	752.705	307.794	636.885	86.2859	92.5426	85.3789	88.0691	91.4264	94.6842	91.1888	92.4331
2120097	NM_005483	CHAF1A	chromatin assembly factor 1, subunit A (p150)	NM_005483	10036	342.195	302.765	285.987	310.316	279.967	376.344	330.898	329.07	148.554	137.187	123.783	136.508	164.072	146.73	136.623	149.142	128.722	86.9987	95.4796	103.733	104.446	125.346	104.231	111.341
4610731	NM_005441	CHAF1B	chromatin assembly factor 1, subunit B (p60)	NM_005441	8208	539.106	448.204	544.039	510.45	429.13	485.564	448.853	454.516	203.577	96.7739	170.466	156.939	260.413	245.789	200.826	235.676	118.884	155.701	113.037	129.207	103.529	110.541	96.4034	103.491
3440168	XM_928381	NA	NA	NA	NA	1092.09	1179.28	1274.54	1181.97	1021.81	427.397	954.908	801.372	906.857	1088.81	891.159	962.276	1896.61	1351.45	1551.25	1599.77	2140.66	2310.45	2470.82	2307.31	2610.76	3129.05	3227.65	2989.15
1230441	NM_001005271	CHD3	chromodomain helicase DNA binding protein 3	NM_001005271	1107	305.545	88.1396	101.101	164.928	84.1335	84.7141	81.8223	83.5566	116.669	76.2397	81.3357	91.4147	83.3733	83.3561	81.2339	82.6544	72.8163	90.0581	70.7359	77.8701	94.1455	83.65	80.5325	86.1093
7200270	NM_001274	CHEK1	CHK1 checkpoint homolog (S. pombe)	NM_001114121	1111	1027.22	1781.75	1298.64	1369.2	1500.45	1309.1	1492.58	1434.05	313.974	175.328	309.01	266.104	460.686	480.311	335.811	425.603	145.411	129.335	150.814	141.853	112.952	97.1723	102.658	104.261
5260685	NM_007194	CHEK2	CHK2 checkpoint homolog (S. pombe)		11200	884.279	519.617	605.606	669.834	908.71	540.939	674.284	707.978	225.067	247.32	198.341	223.576	142.413	203.266	193.186	179.621	116.371	130.543	115.311	120.742	118.055	100.06	95.3217	104.479
7380376	NM_007194	CHEK2	CHK2 checkpoint homolog (S. pombe)		11200	406.498	719.911	493.664	540.024	906.375	141.737	740.081	596.064	193.541	93.0193	179.194	155.251	234.762	179.928	203.755	206.148	99.5119	123.467	108.726	110.568	95.8924	93.1294	90.948	93.3233
6200348	NM_001275	CHGA	chromogranin A (parathyroid secretory protein 1)	NM_001275	1113	224.873	310.148	142.749	225.924	242.165	681.113	420.178	447.819	114.659	102.264	94.1679	103.697	88.5715	122.391	87.3145	99.4256	97.6171	93.8826	89.9623	93.8207	79.7147	99.5364	91.7313	90.3274
6420356	NM_001819	CHGB	chromogranin B (secretogranin 1)	NM_001819	1114	125.778	151.473	122.3	133.184	137.233	123.994	107.957	123.061	102.102	80.0272	96.6887	92.9392	180.294	146.551	109.449	145.431	106.735	88.8598	83.4151	93.0034	508.573	401.737	488.287	466.199
610598	NM_004000	CHI3L2	chitinase 3-like 2	NM_001025197	1117	72.7372	90.5529	88.6026	83.9642	85.778	103.962	82.0309	90.5903	100.337	88.3063	93.398	94.0137	94.5522	89.3387	84.8871	89.5927	113.373	112.271	109.973	111.872	267.497	249.928	233.106	250.177
3190246	NM_004067	CHN2	chimerin (chimaerin) 2	NM_001039936	1124	120.346	91.7075	98.1451	103.4	115.478	115.927	193.249	141.551	332.526	736.881	470.925	513.444	380.595	341.497	401.737	374.61	481.992	429.13	445.946	452.356	372.718	358.815	394.385	375.306
5690241	NM_024944	CHODL	chondrolectin	NM_024944	140578	541.531	165.711	440.589	382.61	124.183	152.715	117.556	131.485	146.159	195.299	127.078	156.178	90.3089	116.697	180.097	129.034	166.866	209.219	192.813	189.633	140.62	173.618	207.334	173.857
380528	NM_012124	CHORDC1	cysteine and histidine-rich domain (CHORD)-containing 1	NM_012124	26973	232.382	479.392	358.525	356.766	363.375	208.198	552.059	374.544	195.952	104.833	287.941	196.242	175.871	284.226	227.151	229.083	281.007	280.897	193.135	251.68	106.751	101.511	93.1469	100.47
2260600	NM_020244	CHPT1	choline phosphotransferase 1	NM_020244	56994	186.809	248.475	197.408	210.897	167.805	155.762	203.645	175.737	179.824	141.87	176.354	166.016	215.894	210.078	217.194	214.388	316.821	616.489	427.859	453.723	590.808	928.754	966.789	828.783
2630687	NM_020244	CHPT1	choline phosphotransferase 1	NM_020244	56994	439.359	678.12	555.707	557.729	766.628	315.732	708.711	597.024	532.639	360.193	443.684	445.505	575.327	581.268	586.408	581.001	1365.48	1440.82	1309.59	1371.96	4150.68	3740.72	4361.5	4084.3
7100689	NM_015424	CHRDL2	chordin-like 2	NM_015424	25884	92.4962	79.382	76.9356	82.9379	75.9728	71.468	82.5778	76.6729	77.1548	68.83	68.5904	71.5251	81.1096	67.2201	83.4405	77.2567	59.954	71.808	69.692	67.1514	345.359	410.183	379.366	378.303
4280180	NM_000743	CHRNA3	cholinergic receptor, nicotinic, alpha 3	NM_000743	1136	254.047	171.421	202.575	209.348	189.918	135.425	180.836	168.727	455.787	307.535	471.272	411.532	477.681	332.526	244.024	351.41	129.516	124.22	146.289	133.342	163.413	160.407	139.847	154.556
7380767	NM_005769	CHST4	carbohydrate (N-acetylglucosamine 6-O) sulfotransferase 4	NM_005769	10164	632.653	672.951	500.642	602.082	682.785	972.277	645.07	766.711	72.806	77.8736	75.6257	75.4351	81.6964	81.7606	69.7284	77.7285	84.736	65.4783	77.8515	76.0219	70.6198	77.2421	137.985	95.2824
20445	NM_021615	CHST6	carbohydrate (N-acetylglucosamine 6-O) sulfotransferase 6	NM_021615	4166	381.227	333.077	359.603	357.969	350.611	470.054	324.314	381.66	106.423	89.5146	112.36	102.766	103.027	118.695	111.487	111.069	123.421	98.5371	116.064	112.674	108.842	112.753	112.535	111.377
5900452	NM_019886	CHST7	carbohydrate (N-acetylglucosamine 6-O) sulfotransferase 7	NM_019886	56548	890.487	1044.97	733.783	889.745	759.442	1239.16	624.916	874.505	271.405	481.271	251.58	334.752	306.428	357.023	396.373	353.275	1681.01	1744.33	1831.4	1752.25	1979.59	1826.77	1862.19	1889.52
4760390	NM_031422	CHST9	carbohydrate (N-acetylgalactosamine 4-0) sulfotransferase 9	NM_031422	83539	296.791	303.551	263.247	287.863	330.99	331.056	310.845	324.297	153.314	97.7498	132.287	127.783	180.275	217.257	132.11	176.547	74.2528	76.7917	85.4272	78.8239	112.967	108.389	114.637	111.998
4250328	NM_175856	CHSY3	chondroitin sulfate synthase 3	NM_175856	337876	119.87	109.882	89.5878	106.447	125.429	139.494	159.516	141.48	297.512	505.99	298.162	367.221	565.428	378.451	439.881	461.253	285.33	313.144	338.832	312.435	159.166	139.046	125.363	141.192
1770689	NM_022092	CHTF18	CTF18, chromosome transmission fidelity factor 18 homolog (S. cerevisiae)	NM_022092	63922	946.642	620.212	577.611	714.822	681.569	848.585	747.622	759.258	249.11	291.866	362.389	301.122	306.522	362.961	262.671	310.718	162.956	151.007	126.226	146.73	126.059	103.862	118.208	116.043
6370612	NM_145165	CHURC1	churchill domain containing 1	NM_145165	91612	125.122	148.329	196.175	156.542	234.845	187.752	199.475	207.357	343.817	287.873	477.581	369.757	346.393	311.539	533.431	397.121	650.393	723.337	746.893	706.874	653.635	714.019	676.245	681.299
3890020	NM_182894	VSX2	visual system homeobox 2	NM_182894	338917	92.8611	87.8598	90.9411	90.554	90.5081	74.1455	79.491	81.3815	137.777	92.4992	307.535	179.27	83.8638	79.8124	78.725	80.8004	115.591	97.6356	85.8679	99.6981	88.777	92.7903	111.373	97.6467
10048	NM_001279	CIDEA	cell death-inducing DFFA-like effector a	NM_001279	1149	78.528	76.9677	74.6717	76.7224	82.2342	88.6338	83.0127	84.6269	73.5993	80.7711	78.461	77.6105	90.6708	81.4137	87.1423	86.409	92.1962	106.072	89.5005	95.9229	1430.92	1251.95	1176.43	1286.43
780309	NM_022094	CIDEC	cell death-inducing DFFA-like effector c	NM_022094	63924	75.1449	70.2747	63.5757	69.6651	70.9505	72.1238	72.8218	71.9654	83.6688	92.3667	96.6732	90.9029	82.8335	77.2073	74.1839	78.0749	100.775	105.179	107.818	104.591	1690.88	1669.87	1787.2	1715.98
1440709	NM_003613	CILP	cartilage intermediate layer protein, nucleotide pyrophosphohydrolase	NM_003613	8483	93.364	100.546	118.628	104.179	111.09	116.28	102.898	110.089	122.546	403.492	194.584	240.208	269.89	171.232	418.784	286.635	511.435	493.213	486.235	496.961	977.461	1020.17	910.472	969.369
6400427	NM_003613	CILP	cartilage intermediate layer protein, nucleotide pyrophosphohydrolase	NM_003613	8483	82.7456	77.5581	80.121	80.1416	65.9782	79.27	86.0476	77.0986	95.5605	239.28	112.122	148.988	122.163	113.718	193.512	143.131	233.928	222.779	246.019	234.242	437.254	410.537	370.334	406.042
4920064	NM_145071	CISH	cytokine inducible SH2-containing protein	NM_013324	1154	103.696	75.3273	87.399	88.8075	87.5647	76.4427	76.2773	80.0949	109.542	181.953	129.923	140.473	109.079	109.973	155.067	124.706	165.781	158.42	178.66	167.62	499.007	518.202	544.18	520.463
7550112	NM_006079	CITED2	Cbp/p300-interacting transactivator, with Glu/Asp-rich carboxy-terminal domain, 2	NM_006079	10370	391.652	316.542	505.397	404.53	424.476	335.125	414.436	391.345	503.472	287.148	641.049	477.223	489.237	586.996	840.653	638.962	1478.2	1764.29	1586.45	1609.65	604.937	942.756	844.177	797.29
5810142	NM_133467	CITED4	Cbp/p300-interacting transactivator, with Glu/Asp-rich carboxy-terminal domain, 4	NM_133467	163732	402.997	193.068	253.04	283.035	289.634	272.33	287.873	283.279	361.21	710.889	421.973	498.024	212.71	198.753	320.007	243.824	328.323	329.844	314.985	324.384	800.935	969.668	845.58	872.061
1050672	NM_001098525	CKAP2	cytoskeleton associated protein 2	NM_001098525	26586	575.477	1273.51	1285.79	1044.93	1096.51	501.767	1013.25	870.511	1096.08	250.501	917.467	754.684	682.188	829.108	622.904	711.4	507.508	446.36	415.857	456.575	163.071	132.324	150.828	148.741
6380324	NM_152515	CKAP2L	cytoskeleton associated protein 2-like	NM_152515	150468	641.268	429.457	801.241	623.989	423.149	718.034	539.106	560.096	328.839	223.679	280.519	277.679	480.46	373.345	270.094	374.633	151.305	149.026	169.09	156.474	75.5712	79.0626	81.7098	78.7812
1580592	NM_001824	CKM	creatine kinase, muscle	NM_001824	1158	83.2582	88.9846	70.456	80.8996	83.5518	98.0579	76.5836	86.0645	1230.61	2470.82	2876.04	2192.49	778.126	727.44	1037.77	847.778	16443.3	16766.7	15736	16315.4	19724.4	24537.1	26328.9	23530.2
3420661	NM_001015001	CKMT1A	creatine kinase, mitochondrial 1A		548596	494.152	372.474	498.059	454.895	421.687	458.082	398.166	425.978	105.256	111.967	104.854	107.359	92.305	102.012	105.11	99.8088	86.9	92.9656	93.6619	91.1758	119.563	112.567	91.6227	107.918
5570021	NM_020990	CKMT1B	creatine kinase, mitochondrial 1B		1159	233.702	232.519	213.966	226.729	200.145	270.406	243.639	238.064	76.8917	69.8019	91.353	79.3489	106.263	85.2623	80.7178	90.7478	76.5473	77.6056	85.4714	79.8747	72.0134	105.631	82.8999	86.848
3830315	NM_001825	CKMT2	creatine kinase, mitochondrial 2 (sarcomeric)	NM_001099735	1160	92.4979	130.93	111.56	111.662	106.059	144.473	109.406	119.98	247.225	967.945	664.146	626.439	237.779	198.891	373.031	269.9	10477.5	10546.5	10546.5	10523.5	20266.2	19842.9	20687.2	20265.5
2450358	NM_001826	CKS1B	CDC28 protein kinase regulatory subunit 1B	NM_001826	1163	3135.22	2411.12	2781.07	2775.81	2760.67	4190.04	2781.07	3243.92	1166.22	926.952	834.488	975.886	841.054	1356.45	1017.38	1071.63	442.809	461.867	449.382	451.353	313.223	312.607	339.809	321.88
4210088	NM_001826	CKS1B	CDC28 protein kinase regulatory subunit 1B	NM_001826	1163	6038.63	5762.42	5937.36	5912.8	7304.95	5408.16	5382.63	6031.91	2458.14	970.811	1826.77	1751.91	2373.44	2398.62	2176.57	2316.21	849.142	782.312	774.548	802.001	594.515	588.921	560.729	581.388
780528	NM_001827	CKS2	CDC28 protein kinase regulatory subunit 2	NM_001827	1164	3861.78	4836.62	4734.14	4477.51	5027.73	4605.87	5323.68	4985.76	1608.62	566.872	1314.42	1163.3	1289.83	2029.31	1565.42	1628.19	976.846	896.805	874.795	916.149	225.711	228.451	203.809	219.324
6200468	NM_001827	CKS2	CDC28 protein kinase regulatory subunit 2	NM_001827	1164	1167.09	2256.93	2309.2	1911.07	2014.75	1648.92	2007.61	1890.43	821.171	227.427	624.662	557.753	663.449	728.532	640.628	677.536	409.011	370.816	340.714	373.513	133.703	130.985	136.803	133.83
3930523	NM_004070	CLCNKA	chloride channel Ka	NM_001042704	1187	302.614	255.528	290.388	282.843	323.417	359.923	231.027	304.789	1111.37	1473.17	836.439	1140.33	647.165	858.626	660.786	722.192	960.255	795.59	834.237	863.361	365.454	381.066	324.25	356.923
5820195	NM_001042704	CLCNKA	chloride channel Ka	NM_001042704	1187	329.337	252.833	281.523	287.898	317.303	358.289	266.146	313.913	1109.04	1670.5	799.757	1193.1	694.914	916.436	678.719	763.356	1030.76	872.727	865.457	922.981	412.621	329.972	355.858	366.151
840324	NM_006984	CLDN10	claudin 10	NM_006984	9071	923.275	1051.26	1108.24	1027.59	930.475	1004.75	850.528	928.583	215.278	81.759	172.226	156.421	99.0191	163.831	108.977	123.942	134.558	148.776	114.109	132.481	93.2482	134.107	103.139	110.165
6650477	NM_006984	CLDN10	claudin 10	NM_006984	9071	250.161	330.424	320.952	300.512	339.959	194.774	212.945	249.226	120.339	104.045	120.469	114.951	88.9957	94.0301	77.4816	86.8358	103.346	91.9278	96.2622	97.1787	94.8414	80.9138	89.0222	88.2591
3400431	NM_005602	CLDN11	claudin 11	NM_005602	5010	73.5304	79.0404	106.202	86.2575	144.844	101.119	156.837	134.267	94.7874	138.998	97.3368	110.374	112.607	104.987	124.165	113.919	421.526	549.583	539.523	503.544	270.581	373.031	301.551	315.054
5570037	NM_016369	CLDN18	claudin 18	NM_001002026	51208	109.314	85.2726	101.46	98.6825	93.5367	114.582	94.9726	101.03	86.6894	89.5397	84.0672	86.7654	84.4121	93.9414	74.9774	84.4436	306.754	282.171	261.11	283.345	134.594	105.49	91.0581	110.381
1850156	NM_194284	CLDN23	claudin 23	NM_194284	137075	542.233	566.031	428.472	512.245	372.474	376.834	328.379	359.229	194.27	107.077	177.661	159.67	149.026	202.051	114.704	155.261	120.993	106.583	107.606	111.727	183.313	165.711	177.144	175.389
5130382	NM_003277	CLDN5	claudin 5	NM_001130861	7122	101.36	100.012	78.9094	93.4271	76.7279	99.9999	101.042	92.5898	113.247	90.9591	98.2448	100.817	143.031	109.457	81.7366	111.408	1944.6	2042.98	2101.87	2029.82	959.825	1013.58	1024.05	999.151
1450274	NM_021195	CLDN6	claudin 6	NM_021195	9074	406.158	352.739	338.995	365.964	617.475	708.518	501.271	609.088	113.589	159.127	125.682	132.799	151.929	150.771	165.394	156.031	88.2529	80.2248	83.1388	83.8722	92.4223	81.4728	76.4285	83.4412
5080373	NM_001307	CLDN7	claudin 7	NM_001307	1366	896.359	805.31	333.25	678.306	1054.59	1097.42	1102.64	1084.88	160.206	187.779	181.061	176.349	240.092	170.413	154.223	188.242	87.2119	83.4917	87.5373	86.0803	93.2345	92.0609	93.2948	92.8634
610154	NM_152353	CLDND2	claudin domain containing 2		125875	420.743	391.304	560.857	457.634	265.433	606.424	256.673	376.177	381.15	1036.91	347.982	588.68	277.732	288.473	240.875	269.027	238.564	210.3	206.809	218.558	334.454	351.087	355.92	347.154
3310747	NM_175060	CLEC14A	C-type lectin domain family 14, member A	NM_175060	161198	53.5203	84.53	76.2625	71.4376	86.4956	88.1922	81.0857	85.2578	93.3148	88.746	71.5903	84.5504	126.493	102.558	84.6416	104.564	1117.23	1098.5	1141.65	1119.13	1327.22	1626.78	1789.56	1581.19
7320348	NM_016511	CLEC1A	C-type lectin domain family 1, member A	NM_016511	51267	93.5202	85.0479	72.7567	83.7749	70.9538	73.4456	79.1791	74.5262	84.4082	73.3887	78.5798	78.7923	89.0231	113.466	77.5776	93.3558	264.718	255.206	261.238	260.387	194.212	182.642	179.697	185.517
4590717	NM_013269	CLEC2D	C-type lectin domain family 2, member D	NM_001004419	29121	20120.3	23505.6	25784.5	23136.8	16247.8	19842.9	32018.4	22703.1	18688.1	12136	12733.2	14519.1	19319.6	18688.1	17139.4	18382.3	7499.09	7691.34	7618.9	7603.11	3550.91	4033.69	3896.54	3827.04
4260441	NM_003278	CLEC3B	C-type lectin domain family 3, member B	NM_003278	7123	92.066	67.43	64.8777	74.7912	88.4367	80.0638	73.7804	80.7603	83.9243	75.2948	79.5585	79.5926	77.1113	87.9085	80.4798	81.8332	344.325	531.967	538.62	471.637	606.137	656.529	721.685	661.45
1170196	NM_198492	CLEC4G	C-type lectin superfamily 4, member G	NM_198492	339390	92.8194	101.842	89.7475	94.8031	148.051	235.603	146.603	176.752	86.1176	87.7152	78.18	84.0043	78.9086	75.0228	82.3777	78.7697	79.6434	91.2193	84.8607	85.2412	299.605	203.755	236.578	246.646
6650327	NM_004362	CLGN	calmegin	NM_001130675	1047	130.761	102.519	125.307	119.529	103.368	90.1883	100.675	98.0773	157.901	158.036	166.538	160.825	119.914	146.122	129.965	132	311.427	340.491	355.449	335.789	126.929	152.956	134.017	137.967
6020132	NM_016929	CLIC5	chloride intracellular channel 5	NM_001114086	53405	98.0921	106.632	95.4727	100.065	96.3066	94.8011	93.5769	94.8949	229.108	1088.5	462.219	593.277	319.441	224.292	468.228	337.32	689.933	620.35	618.553	642.945	3019.2	2689.12	2695.2	2801.17
3930424	NM_053277	CLIC6	chloride intracellular channel 6	NM_053277	54102	283.125	236.396	220.11	246.544	216.679	138.02	146.398	167.032	288.718	287.259	306.587	294.188	217.816	206.605	149.864	191.428	133.831	141.075	138.467	137.791	1329.12	1323.21	1239.68	1297.33
650689	NM_015526	CLIP3	CAP-GLY domain containing linker protein 3	NM_015526	25999	1218.3	846.64	1129.98	1064.97	1027.22	1224.76	808.951	1020.31	3365.59	4150.68	1998.74	3171.67	2150.26	1939.17	2487.06	2192.16	1062.03	947.313	978.579	995.976	607.421	565.724	584.329	585.825
3310672	NM_024692	CLIP4	CAP-GLY domain containing linker protein family, member 4	NM_024692	79745	107.75	107.186	113.748	109.561	116.359	112.26	117.523	115.381	228.535	227.309	255.39	237.078	223.511	182.62	224.178	210.103	352.739	332.379	284.796	323.304	709.476	571.879	588.921	623.425
3440138	NM_004071	CLK1	CDC-like kinase 1	NM_004071	1195	474.702	1289.23	875.282	879.739	526.495	433.706	799.356	586.519	1775.32	1128.18	1516.21	1473.24	1968.02	1532.18	2023.98	1841.39	2903.23	2579.26	2338.8	2607.09	683.063	574.482	581.394	612.98
4640041	NM_003992	CLK3	CDC-like kinase 3	NM_001130028	1198	793.571	583.137	734.03	703.579	543.508	944.012	598.118	695.213	889.075	3279.84	750.995	1639.97	901.519	877.747	781.451	853.573	1136.95	1004.03	1058.39	1066.45	1093.59	931.147	995.815	1006.85
4050288	NM_022131	CLSTN2	calsyntenin 2	NM_022131	64084	144.904	104.939	134.396	128.079	94.7627	112.041	87.9801	98.2612	366.03	410.348	233.227	336.535	215.115	298.604	347.332	287.017	128.399	110.695	104.39	114.495	231.873	221.265	189.245	214.128
1110095	NM_007097	CLTB	clathrin, light chain (Lcb)	NM_001834	1212	777.516	679.978	634.215	697.236	532.475	1244.5	692.963	823.312	1034.24	3615.75	1354.65	2001.55	1392.39	1047.62	1540.57	1326.86	2712.59	2814.38	2707.89	2744.95	3342.79	3842.42	3546.83	3577.35
5810564	NM_138809	CMBL	carboxymethylenebutenolidase homolog (Pseudomonas)	NM_138809	134147	657.433	481.374	989.099	709.302	769.812	584.713	433.706	596.077	444.002	328.435	357.527	376.655	322.442	303.147	260.358	295.316	1021.81	976.846	973.215	990.625	1470.47	1598.13	1367.84	1478.81
3060020	NM_153610	CMYA5	cardiomyopathy associated 5	NM_153610	202333	107.305	137.539	136.164	127.003	112.906	104.66	125.961	114.509	234.735	181.852	379.288	265.291	497.096	615.941	959.289	690.775	3550.91	3704.17	3533.56	3596.21	7459.48	8238.14	7739.92	7812.51
7570494	NM_032488	CNFN	cornifelin	NM_032488	84518	648.364	698.864	605.747	650.992	573.669	1211.83	577.734	787.743	183.985	240.657	139.181	187.941	159.077	174.463	140.467	158.003	148.609	138.844	127.459	138.304	156.597	149.944	144.364	150.302
670398	NM_182553	CNIH2	cornichon homolog 2 (Drosophila)	NM_182553	254263	226.71	227.61	207.625	220.649	261.11	407.925	281.347	316.794	178.439	104.434	144.386	142.42	192.738	127.772	151.007	157.172	86.6782	93.9264	80.3085	86.971	88.5969	91.5624	95.8827	92.014
5420731	NM_173515	CNKSR3	CNKSR family member 3	NM_173515	154043	310.492	415.365	496.962	407.606	487.009	441.894	338.337	422.413	670.121	754.051	602.338	675.503	1015.27	1102.23	1241.43	1119.64	2678.95	2424.13	2530.05	2544.38	1301.82	1178.14	1144.19	1208.05
4850630	NM_001299	CNN1	calponin 1, basic, smooth muscle	NM_001299	1264	255.081	223.511	179.55	219.381	216.589	253.506	168.997	213.031	605.975	1100.9	945.942	884.274	724.834	383.35	1564.61	890.933	1151.33	1148.96	1146.33	1148.87	871.465	791.788	868.696	843.983
6560487	NM_001842	CNTFR	ciliary neurotrophic factor receptor	NM_001842	1271	105.443	76.6419	173.318	118.468	91.0292	92.425	82.1579	88.5374	640.628	272.871	420.178	444.559	198.791	239.501	146.344	194.878	199.475	160.792	201.393	187.22	256.878	272.581	278.213	269.224
1400520	NM_014141	CNTNAP2	contactin associated protein-like 2		26047	4805.1	5642.12	6376.26	5607.83	4395.59	2439.34	5037.97	3957.63	1860.91	817.481	1398.11	1358.83	1327.76	1045.24	504.551	959.185	566.031	549.893	552.174	556.033	90.0171	95.3097	102.359	95.8954
610189	NM_015198	COBL	cordon-bleu homolog (mouse)	NM_015198	23242	894.95	1302.59	1285.13	1160.89	1587.22	1255.58	1426.09	1422.96	266.089	128.335	196.27	196.898	445.162	392.109	200.596	345.956	664.649	647.976	656.729	656.451	416.94	468.228	500.496	461.888
5080601	NM_014900	COBLL1	COBL-like 1	NM_014900	22837	461.034	447.167	469.789	459.33	428.325	460.686	501.499	463.504	1917.13	1633.26	1372.56	1640.98	3866.5	5249.66	2933.72	4016.63	1594.73	1315.59	1366.41	1425.58	727.262	680.917	629.233	679.137
4120424	NM_004086	COCH	coagulation factor C homolog, cochlin (Limulus polyphemus)		1690	443.684	680.667	420.178	514.843	793.23	656.945	666.755	705.643	165.592	85.7802	126.682	126.018	115.253	191.037	118.809	141.7	110.219	99.8254	103.272	104.439	107.804	93.1924	109.089	103.362
3460743	NM_001854	COL11A1	collagen, type XI, alpha 1		1301	323.937	383.101	333.177	346.738	229.577	274.113	176.484	226.725	1273.51	844.755	1135.95	1084.74	1468.21	1563.47	4190.04	2407.24	278.213	245.358	286.989	270.186	69.2438	83.8721	77.9925	77.0361
5560739	NM_080629	COL11A1	collagen, type XI, alpha 1		1301	107.073	138.497	135.3	126.957	104.752	105.537	101.83	104.039	244.182	98.235	192.686	178.368	299.605	298.91	866.022	488.179	148.835	125.755	136.513	137.034	79.5129	76.352	95.1802	83.6817
3060095	NM_080645	COL12A1	collagen, type XII, alpha 1	NM_004370	1303	119.775	249.454	161.004	176.745	159.098	101.927	140.833	133.953	100.259	72.8044	136.755	103.273	272.467	329.722	450.574	350.921	1034.24	941.212	969.668	981.707	283.453	385.665	353.035	340.718
3870228	NM_080805	COL13A1	collagen, type XIII, alpha 1	NM_001130103	1305	184.104	134.852	180.958	166.638	157.542	102.574	130.822	130.313	314.443	364.357	493.503	390.768	235.209	341.999	209.482	262.23	124.22	144.399	122.79	130.47	145.059	141.264	108.674	131.666
5090026	NM_001855	COL15A1	collagen, type XV, alpha 1	NM_001855	1306	79.2691	74.1617	80.5758	78.0022	73.6141	87.6666	72.5037	77.9281	172.926	91.4796	149.381	137.929	287.259	330.157	185.849	267.755	3879.02	3303.2	3183.5	3455.24	1934.61	1874.06	1760.65	1856.44
5360743	NM_001856	COL16A1	collagen, type XVI, alpha 1	NM_001856	1307	190.639	181.701	140.62	170.986	158.561	172.636	167.904	166.367	332.324	553.16	408.588	431.357	542.863	386.529	779.48	569.624	569.274	575.327	644.375	596.326	280.646	344.42	297.225	307.43
6960142	NM_000088	COL1A1	collagen, type I, alpha 1		1277	632.028	573.074	558.978	588.027	352.989	618.553	264.935	412.159	4542.5	4190.04	1993.55	3575.36	8743.5	6684.24	12136	9187.92	18791.8	17139.4	16443.3	17458.2	1056.04	870.414	959.289	961.913
4040671	NM_000089	COL1A2	collagen, type I, alpha 2		1278	571.34	625.862	780.536	659.246	715.872	353.163	417.65	495.562	4984.85	911.627	3357.22	3084.57	6878.85	5567.47	10760.3	7735.55	12449.7	9191.79	9971.74	10537.7	2900.71	3035.92	2849.94	2928.86
6060612	NM_000089	COL1A2	collagen, type I, alpha 2		1278	665.26	556.72	878.617	700.199	469.91	435.927	396.519	434.119	4618.93	1939.17	3490.88	3349.66	6628.37	8652.3	10344.9	8541.85	10344.9	12291.2	12402.1	11679.4	1022.12	1159.96	1052.1	1078.06
3440747	NM_030820	COL21A1	collagen, type XXI, alpha 1	NM_030820	81578	76.3754	79.6671	86.9715	81.0047	90.0521	91.3901	72.2626	84.5682	106.166	119.049	109.861	111.692	116.382	137.242	187.887	147.17	359.161	379.741	426.939	388.614	171.916	151.835	169.55	164.434
4250408	NM_152888	COL22A1	collagen, type XXII, alpha 1	NM_152888	169044	186.962	130.669	104.674	140.768	108.017	157.117	129.462	131.532	703.195	889.075	1254.95	949.072	589.726	1046.74	541.712	726.06	104.647	122.401	97.3876	108.145	90.2931	84.0344	78.6989	84.3421
4010136	NM_001844	COL2A1	collagen, type II, alpha 1		1280	134.002	121.106	145.604	133.571	125.378	97.8956	118.535	113.936	1516.21	665.644	1679.34	1287.07	761.406	889.912	677.709	776.342	93.5665	101.253	102.843	99.2208	77.8044	90.0819	82.013	83.2998
2120021	NM_000090	COL3A1	collagen, type III, alpha 1		1281	85.9	94.1171	81.5222	87.1797	76.147	108.039	82.9235	89.0364	14305.6	4566.34	7597.41	8823.13	22263.2	24156.8	27532	24650.7	14887.3	16563.1	15941.8	15797.4	1340.39	1543.6	1251.33	1378.44
5910431	NM_001845	COL4A1	collagen, type IV, alpha 1	NM_001845	1282	3679.29	1535.44	2998.37	2737.7	2470.82	1683.94	2160.26	2105.01	3065.88	3439.52	3262.25	3255.88	7274.3	5592.15	10004.9	7623.79	12683.6	11831	12291.2	12268.6	3941.72	3829.37	3866.5	3879.2
6760475	NM_001846	COL4A2	collagen, type IV, alpha 2	NM_001846	1284	304.491	150.467	224.332	226.43	214.335	152.421	187.502	184.752	236.128	107.484	343.058	228.89	461.034	260.076	938.711	553.274	641.691	775.112	818.337	745.047	333.767	362.469	350.689	348.975
270706	NM_000495	COL4A5	collagen, type IV, alpha 5	NM_000495	1287	2728.77	2333.28	2955.09	2672.38	1591.36	1490.7	1532.18	1538.08	10760.3	7208.57	10477.5	9482.15	6723.62	7107.96	6038.63	6623.41	2541.35	2210.22	2074.05	2275.21	302.68	290.996	337.648	310.441
5310333	NM_033380	COL4A5	collagen, type IV, alpha 5	NM_000495	1287	125.604	404.34	372.02	300.655	330.424	93.6358	283.288	235.783	1620.56	235.926	1683.39	1179.96	827.749	360.871	919.605	702.742	243.309	198.517	229.733	223.853	92.8697	89.7627	110.655	97.7623
6480433	NM_001847	COL4A6	collagen, type IV, alpha 6	NM_001847	1288	778.667	349.564	838.585	655.606	583.137	273.782	412.877	423.265	2809.26	736.623	3311.7	2285.86	1440.82	1729.65	1738.16	1636.21	474.702	452.29	439.133	455.375	301.6	262.118	279.387	281.035
4920369	NM_000093	COL5A1	collagen, type V, alpha 1		1289	319.501	235.559	338.629	297.896	385.016	316.542	281.939	327.832	1609.65	1532.18	1302.59	1481.47	5259.06	3960.2	8350.02	5856.43	3687.63	3994.63	3550.91	3744.39	946.642	1002.7	1012.75	987.362
4490292	NM_000393	COL5A2	collagen, type V, alpha 2	NM_000393	1290	1237.47	824.16	574.882	878.837	1024.05	1193.33	1000.45	1072.61	2998.37	2873.67	2825.29	2899.11	8305.51	9934.51	10976.9	9738.97	4585.81	4931.23	4612.02	4709.69	550.691	582.787	545.215	559.564
2470114	NM_004369	COL6A3	collagen, type VI, alpha 3	NM_004369	1293	95.8469	123.026	115.885	111.586	106.721	90.2054	94.1924	97.0395	582.977	594.515	453.156	543.55	2028.18	3353.39	2945.11	2775.56	5346.65	4826.15	5210.6	5127.8	2693.4	2492.76	2770.8	2652.32
6250192	NM_057165	COL6A3	collagen, type VI, alpha 3	NM_004369	1293	114.768	173.393	111.487	133.216	149.498	116.946	119.074	128.506	880.727	1456.65	657.086	998.153	3284.54	4342.92	4826.15	4151.2	8283.45	7618.9	8238.14	8046.83	4893.47	4585.81	4475.8	4651.69
2490593	NM_000094	COL7A1	collagen, type VII, alpha 1		1294	567.152	443.353	299.86	436.788	227.688	495.245	223.623	315.519	408.279	1016.59	907.499	777.455	398.237	418.631	378.028	398.299	280.519	243.309	253.998	259.275	230.478	211.949	198.394	213.607
2510091	NM_020351	COL8A1	collagen, type VIII, alpha 1	NM_001850	1295	169.303	143.217	109.464	140.661	172.822	301.972	210.768	228.521	146.093	220.002	144.984	170.36	195.612	152.659	242.244	196.838	318.017	317.375	338.946	324.779	646.998	652.359	708.311	669.223
3360452	NM_020351	COL8A1	collagen, type VIII, alpha 1	NM_001850	1295	74.3295	95.0238	74.7731	81.3755	81.4337	121.849	119.008	107.43	94.0093	78.0476	98.0342	90.0304	98.8761	110.141	116.204	108.407	130.609	144.904	161.525	145.679	253.095	289.065	282.003	274.721
6940114	NM_001851	COL9A1	collagen, type IX, alpha 1	NM_001851	1297	603.27	594.142	653.905	617.106	562.289	535.734	445.665	514.563	362.821	305.746	420.649	363.072	311.81	347.735	374.957	344.834	869.657	896.597	825.764	864.006	115.353	110.846	122.091	116.097
6380040	NM_001852	COL9A2	collagen, type IX, alpha 2		1298	407.366	175.513	289.865	290.915	1189.89	1017.74	465.06	890.898	289.025	85.7078	329.844	234.859	138.58	230.341	94.1077	154.343	111.975	120.855	128.834	120.555	106.383	97.2086	99.3572	100.983
7050372	NM_024027	COLEC11	collectin sub-family member 11	NM_024027	78989	109.346	86.4434	104.318	100.036	94.2109	93.8868	81.8674	89.9884	100.839	86.0397	85.6997	90.8595	176.644	128.177	229.373	178.065	468.228	517.958	364.85	450.345	226.477	237.583	276.585	246.881
2100767	NM_130386	COLEC12	collectin sub-family member 12	NM_130386	81035	373.235	132.287	431.258	312.26	903.282	268.071	609.543	593.632	1165.44	475.592	777.866	806.299	1910.6	2313.6	1574.28	1932.83	933.875	932.12	908.71	924.902	783.54	665.644	636.14	695.108
2030400	NM_080544	COLQ	collagen-like tail subunit (single strand of homotrimer) of asymmetric acetylcholinesterase	NM_005677	8292	116.133	95.8957	92.1354	101.388	83.1428	99.8681	108.17	97.0603	256.571	1110.42	736.007	701	338.561	383.6	646.084	456.082	279.899	350.868	315.798	315.522	428.762	505.249	425.877	453.296
4290288	NM_080539	COLQ	collagen-like tail subunit (single strand of homotrimer) of asymmetric acetylcholinesterase	NM_005677	8292	89.6624	89.9878	88.1269	89.259	91.0351	88.5177	98.5354	92.696	267.317	271.186	557.123	365.208	268.725	214.226	529.56	337.504	266.613	257.181	274.943	266.246	527.273	483.291	423.908	478.157
1230523	NM_012071	COMMD3	COMM domain containing 3	NM_012071	23412	321.159	324.314	363.711	336.395	446.122	368.403	314.443	376.323	2858.51	2007.61	2512.02	2459.38	1719.17	1949.37	2498.05	2055.53	2900.71	2674.61	2691.25	2755.52	2861.3	2677.02	2620.31	2719.54
2370093	NM_017828	COMMD4	COMM domain containing 4	NM_017828	54939	1189.89	1137.75	965.753	1097.8	1301.13	2530.05	1316.19	1715.79	644.226	864.091	543.305	683.874	1020.5	673.107	789.294	827.632	502.304	498.059	593.629	531.331	807.402	665.04	708.909	727.117
2360148	NM_000095	COMP	cartilage oligomeric matrix protein		1311	94.2406	81.0312	79.3572	84.8763	76.2833	80.0545	86.2669	80.8682	94.6334	78.7974	81.3562	84.929	75.5002	83.3422	78.7089	79.1838	138.285	139.046	113.197	130.176	281.523	319.836	296.352	299.237
6940243	NM_007310	COMT	catechol-O-methyltransferase	NM_000754	1312	250.314	361.649	157.526	256.497	982.555	1495.27	1037.44	1171.76	201.877	209.626	171.736	194.413	2465.28	1390.43	2017.21	1957.64	2453	2088.71	2191.53	2244.41	3294.71	3137.46	3101.69	3177.95
6980170	NM_016451	COPB1	coatomer protein complex, subunit beta 1	NM_016451	1315	1967.13	1859.78	2083.35	1970.09	1584.66	1260.18	1415.28	1420.04	3361.84	1039.94	2709.97	2370.58	3099.19	2627.98	2589.97	2772.38	1566.1	1086.76	1159.68	1270.85	526.218	474.596	501.358	500.724
2630008	NM_144576	COQ10A	coenzyme Q10 homolog A (S. cerevisiae)	NM_001099337	93058	681.337	537.307	495.321	571.322	492.665	542.593	402.113	479.123	437.021	994.754	461.642	631.139	370.263	487.351	463.578	440.398	2443.22	1906.06	2251.17	2200.15	3137.46	2966.41	3033.83	3045.9
6620315	NM_182476	COQ6	coenzyme Q6 homolog, monooxygenase (S. cerevisiae)	NM_182476	51004	454.827	426.708	399.309	426.948	389.501	477.499	384.456	417.152	682.785	933.56	839.354	818.566	737.779	727.262	732.985	732.675	1226.96	1174.27	1042.67	1147.97	1872.8	1632.02	1808.95	1771.26
6660600	NM_020312	COQ9	coenzyme Q9 homolog (S. cerevisiae)	NM_020312	57017	726.847	518.83	506.126	583.934	684.071	676.963	675.252	678.762	877.488	711.406	1044.43	877.773	540.629	652.107	972.967	721.901	1732.5	1903.35	1621.42	1752.42	4000.56	3708.49	4228.63	3979.23
5810592	NM_006587	CORIN	corin, serine peptidase	NM_006587	10699	86.2129	83.5779	68.4191	79.4033	82.777	83.7076	88.4697	84.9848	577.611	857.734	1531.23	988.859	917.873	494.275	1313.92	908.69	1757.56	1786.18	1796.98	1780.24	1263.52	1164.85	1096.95	1175.11
1410609	NM_003389	CORO2A	coronin, actin binding protein, 2A	NM_003389	7464	1364.8	705.146	1128.18	1066.04	718.561	500.238	638.96	619.253	430.343	291.296	264.935	328.858	282.765	301.272	183.384	255.807	133.577	111.368	119.969	121.638	94.0998	105.638	95.3161	98.3513
870022	NM_032854	CORO6	coronin 6	NM_032854	84940	111.923	81.0932	104.74	99.2519	106.624	78.4547	107.474	97.5174	307.486	791.224	572.915	557.208	326.142	317.126	479.392	374.22	613.93	641.924	661.514	639.123	752.253	749.776	726.085	742.705
3930053	NM_001303	COX10	COX10 homolog, cytochrome c oxidase assembly protein, heme A: farnesyltransferase (yeast)		1352	1194.55	950.913	1100.9	1082.12	1202.15	1062.03	1051.26	1105.15	792.006	1377.04	1114.25	1094.43	960.255	982.119	800.688	914.354	1377.88	1592.3	1594.73	1521.64	3819.12	3385.23	3427.36	3543.9
1450255	NM_001031617	COX19	COX19 cytochrome c oxidase assembly homolog (S. cerevisiae)	NM_001031617	90639	563.602	329.221	410.856	434.56	335.125	539.106	335.262	403.164	531.384	1507.83	521.726	853.647	588.336	678.12	461.187	575.881	524.64	504.023	483.858	504.173	332.324	311.105	412.621	352.016
1190220	NM_001862	COX5B	cytochrome c oxidase subunit Vb	NM_001862	1329	3013.85	2760.67	3002.49	2925.67	2737.03	3262.25	2431.92	2810.4	2912.09	3303.2	4054.38	3423.23	3019.2	1933.59	3259.75	2737.51	6388.65	6006.44	5930.51	6108.53	11246.7	9746.06	11144.2	10712.3
1990437	NM_005205	COX6A2	cytochrome c oxidase subunit VIa polypeptide 2	NM_005205	1339	93.3287	70.497	70.2984	78.0414	76.0491	82.416	84.7289	81.0647	104.534	120.787	93.8435	106.388	87.6477	75.556	96.7739	86.6592	620.805	572.352	599.196	597.451	1749.43	1649.75	1831.4	1743.53
4250095	NM_001863	COX6B1	cytochrome c oxidase subunit Vib polypeptide 1 (ubiquitous)	NM_001863	1340	629.41	746.893	736.007	704.103	732.409	824.16	763.983	773.517	1115.98	715.439	1316.19	1049.2	994.301	621.424	807.908	807.878	1180.52	1117.23	1100.04	1132.6	2211.61	2360.52	2413.07	2328.4
5390138	NM_001864	COX7A1	cytochrome c oxidase subunit VIIa polypeptide 1 (muscle)	NM_001864	1346	111.497	99.449	81.5895	97.5117	98.5261	108.576	93.6537	100.252	94.2635	92.1509	77.5973	88.0039	80.4354	69.1421	72.8028	74.1268	4893.47	6085.73	5802.58	5593.92	11976.1	14742.4	14142.7	13620.4
520682	NM_016352	CPA4	carboxypeptidase A4	NM_016352	51200	79.6898	70.0944	88.6956	79.4933	72.7067	74.4719	80.9853	76.0546	112.322	319.694	128.1	186.705	205.771	214.738	947.055	455.855	100.977	95.8859	88.8277	95.2301	162.209	170.39	133.484	155.361
5390687	NM_001873	CPE	carboxypeptidase E	NM_001873	1363	424.703	252.683	296.352	324.579	365.922	237.417	403.722	335.687	1177.64	617.347	1516.92	1103.97	900.885	1846.12	1218.3	1321.77	1102.23	1342.14	1388.23	1277.53	750.228	1172.94	948.253	957.141
4830382	NM_182646	CPEB2	cytoplasmic polyadenylation element binding protein 2	NM_182485	132864	83.0876	229.194	140.56	150.947	169.133	134.888	130.543	144.855	283.453	92.9142	394.638	257.002	335.196	294.214	389.8	339.736	589.726	523.492	429.662	514.293	510.108	471.777	457.615	479.834
3610386	NM_014912	CPEB3	cytoplasmic polyadenylation element binding protein 3	NM_014912	22849	126.902	155.312	124.881	135.698	129.823	183.56	148.051	153.811	299.282	329.276	341.247	323.269	196.633	246.206	260.152	234.33	1029.36	929.27	993.579	984.071	814.558	766.109	685.913	755.527
1500131	NM_030627	CPEB4	cytoplasmic polyadenylation element binding protein 4	NM_030627	80315	109.282	151.02	135.393	131.898	118.383	104.671	141.92	121.658	539.686	242.335	835.596	539.206	298.669	199.575	208.69	235.645	605.606	524.64	500.238	543.495	370.009	336.958	329.531	345.5
2680746	NM_006651	CPLX1	complexin 1	NM_006651	10815	84.8109	93.4079	76.5664	84.9284	132.506	81.7982	103.411	105.905	98.6367	76.2617	107.63	94.1761	82.6677	92.8677	82.8706	86.1353	89.2973	91.1491	96.8583	92.4349	262.437	236.484	229.327	242.749
2510152	NM_001005502	CPM	carboxypeptidase M	NM_001005502	1368	195.642	551.923	435.927	394.497	728.532	428.837	427.086	528.152	143.941	115.627	92.1927	117.254	115.818	187.56	123.987	142.455	79.0912	74.5829	91.754	81.8094	72.8324	102.153	84.335	86.44
7570215	NM_003909	CPNE3	copine III	NM_003909	8895	1009.9	1274.54	1565.42	1283.29	1406.54	1152.31	1364.03	1307.63	2252.66	1401.91	2900.71	2185.09	2309.2	2568.94	2581.65	2486.6	5461.57	4625.73	4741.17	4942.82	3249.95	3040.14	2678.95	2989.68
2120064	NM_130808	CPNE4	copine IV	NM_130808	131034	93.1092	127.471	101.495	107.358	142.357	102.577	116.697	120.544	97.122	84.8548	115.081	99.0191	93.5805	77.6818	103.326	91.5295	342.342	325.078	270.144	312.521	467.94	450.365	432.039	450.114
580592	NM_153634	CPNE8	copine VIII	NM_153634	144402	183.676	263.866	305.807	251.116	68.3786	71.6568	75.7987	71.9447	221.265	83.5259	188.45	164.414	87.6372	68.1232	81.2708	79.0104	311.051	301.73	337.251	316.677	244.182	209.256	215.361	222.933
6110044	NM_001875	CPS1	carbamoyl-phosphate synthetase 1, mitochondrial		1373	331.763	391.215	319.441	347.473	260.7	286.558	262.87	270.043	2018.66	1097.42	1279.39	1465.15	820.709	1075.83	918.924	938.487	98.775	131.365	126.94	119.027	157.526	127.367	117.318	134.07
5720564	NM_016207	CPSF3	cleavage and polyadenylation specific factor 3, 73kDa	NM_016207	51692	2613.29	1820.48	2524.31	2319.36	2154.83	1859.78	2275.73	2096.78	1239.68	957.108	1270.93	1155.9	952.086	1093.27	990.92	1012.09	490.169	536.494	527.715	518.126	280.263	286.616	277.353	281.411
5360500	NM_152246	CPT1B	carnitine palmitoyltransferase 1B (muscle)		1375	344.528	201.619	230.705	258.95	174.173	163.239	168.683	168.698	167.975	321.296	222.9	237.39	128.834	163.573	167.279	153.229	1698.31	1440.3	1773.21	1637.28	3129.05	3879.02	3746.45	3584.84
7560647	NM_152359	CPT1C	carnitine palmitoyltransferase 1C	NM_152359	126129	882.666	730.92	737.409	783.665	626.812	956.109	591.334	724.752	694.22	1091.59	565.127	783.645	423.425	338.128	313.223	358.259	177.082	129.381	163.554	156.672	148.42	113.24	124.842	128.834
730577	NM_019609	CPXM1	carboxypeptidase X (M14 family), member 1	NM_019609	56265	794.235	382.88	538.62	571.912	355.61	564.102	347.332	422.348	767.51	663.023	474.014	634.849	670.725	314.649	584.499	523.291	158.301	147.752	162.587	156.213	116.752	121.849	126.572	121.724
5890139	NM_198148	CPXM2	carboxypeptidase X (M14 family), member 2	NM_198148	119587	341.075	293.905	228.235	287.738	220.033	347.735	193.777	253.848	128.659	250.022	133.138	170.607	146.14	112.366	132.731	130.412	289.503	254.388	266.942	270.277	592.843	516.571	506.397	538.604
2510132	NM_004378	CRABP1	cellular retinoic acid binding protein 1	NM_004378	1381	1781.75	1127.24	1268.09	1392.36	2343.53	1683.39	2836.47	2287.79	1473.17	452.29	1652.07	1192.51	244.764	530.116	125.354	300.078	87.8658	89.6482	96.4374	91.3172	74.5944	84.1111	97.5728	85.4261
3400296	NM_001878	CRABP2	cellular retinoic acid binding protein 2	NM_001878	1382	1452.35	645.07	1388.99	1162.14	1751.57	1323.21	1053.99	1376.25	3842.42	3292.18	2576.45	3237.02	3153.8	2829.08	4631.43	3538.11	180.836	207.464	188.185	192.162	125.354	113.656	100.277	113.096
1990291	NM_003805	CRADD	CASP2 and RIPK1 domain containing adaptor with death domain	NM_003805	8738	220.975	335.866	274.59	277.144	257.81	310.074	213.807	260.564	377.203	370.084	378.375	375.221	331.347	308.891	364.267	334.835	661.35	631.833	672.738	655.307	1014.87	996.215	1073.73	1028.27
3120437	NM_000755	CRAT	carnitine acetyltransferase	NM_000755	1384	92.1899	84.6813	108.694	95.1884	125.689	87.8883	106.512	106.697	132.534	275.288	204.372	204.065	146.248	173.639	214.125	178.004	261.566	245.578	309.138	272.094	464.079	474.014	479.621	472.571
7400524	NM_139161	CRB3	crumbs homolog 3 (Drosophila)	NM_139161	92359	385.429	419.327	312.832	372.529	360.581	818.337	391.014	523.311	138.345	228.41	147.064	171.273	208.393	166.559	135.365	170.106	92.8031	99.6716	79.0853	90.52	144.748	101.615	112.639	119.667
6200577	NM_182898	CREB5	cAMP responsive element binding protein 5	NM_001011666	9586	118.628	193.837	128.302	146.922	138.212	163.782	137.013	146.336	315.685	392.109	288.013	331.936	606.282	572.352	581.268	586.634	630.6	713.832	705.373	683.268	248.343	242.373	251.135	247.283
1090497	NM_003851	CREG1	cellular repressor of E1A-stimulated genes 1	NM_003851	8804	458.475	428.472	497.096	461.348	423.261	287.095	383.428	364.595	1696.57	467.293	1497.6	1220.49	1069.79	1062.47	1116.93	1083.06	527.715	627.9	574.588	576.734	893.345	1003.01	932.515	942.955
3400619	NM_001031717	CRELD1	cysteine-rich with EGF-like domains 1	NM_001031717	78987	577.611	338.769	391.995	436.125	358.009	402.446	350.55	370.335	977.461	1464.03	1157.6	1199.7	669.314	693.185	867.842	743.447	1247.23	1071.86	1157.21	1158.77	1886.07	1652.91	1962.03	1833.67
2690414	NM_001882	CRHBP	corticotropin releasing hormone binding protein	NM_001882	1393	86.2108	93.8666	91.7724	90.6166	130.063	103.898	110.034	114.665	256.617	282.171	335.367	291.385	483.996	403.492	368.475	418.655	123.446	109.764	98.919	110.71	109.307	132.936	130.876	124.373
1170047	NM_001311	CRIP1	cysteine-rich protein 1 (intestinal)	NM_001311	1396	86.1189	108.691	116.064	103.625	148.975	159.885	104.161	137.674	565.563	801.241	632.161	666.321	620.043	465.841	659.036	581.64	2725.86	3187.92	3129.05	3014.28	2123.43	2993.07	2993.07	2703.19
5340246	NM_001312	CRIP2	cysteine-rich protein 2	NM_001312	1397	109.424	111.284	116.662	112.457	120.596	193.485	90.7652	134.949	2097.49	4556.97	2541.35	3065.27	1606.09	1345.45	2620.31	1857.28	7537.92	6347.34	6433.55	6772.94	7739.92	8010.2	8140.41	7963.51
4180079	NM_031476	CRISPLD2	cysteine-rich secretory protein LCCL domain containing 2	NM_031476	83716	161.791	166.773	153.336	160.634	146.551	198.891	137.47	160.971	434.356	612.78	200.145	415.76	2386.09	2272.07	2955.09	2537.75	1846.12	1676.72	1707.6	1743.48	2136.49	1718.33	1857.73	1904.18
4760095	NM_004750	CRLF1	cytokine receptor-like factor 1	NM_004750	9244	84.5323	144.773	106.512	111.939	115.454	159.536	84.6344	119.875	104.25	81.2681	108.619	98.0458	92.9925	109.861	99.1448	100.666	105.714	122.204	103.648	110.522	320.414	324.925	333.702	326.347
360296	NM_001014809	CRMP1	collapsin response mediator protein 1	NM_001014809	1400	2467.18	2238.36	1977.68	2227.74	2936.61	2917.13	3031.72	2961.82	660.231	683.292	574.588	639.37	1164.85	1452.35	1175.24	1264.15	443.164	441.406	421.973	435.515	169.928	158.253	178.336	168.839
3140047	NM_016424	CROP	cisplatin resistance-associated overexpressed protein	NM_006107	51747	273.092	362.045	503.369	379.502	239.04	248.894	311.703	266.545	485.564	247.443	651.445	461.484	271.251	672.302	536.155	493.236	276.585	349.945	341.247	322.592	97.9369	119.343	116.506	111.262
1190193	NM_021117	CRY2	cryptochrome 2 (photolyase-like)	NM_001127457	1408	289.594	229.477	308.607	275.893	219.509	264.369	231.663	238.514	325.256	946.642	494.863	588.92	376.444	370.718	444.993	397.385	892.59	1030.76	904.267	942.538	1468.21	1586.45	1603.08	1552.58
6510068	NM_000394	CRYAA	crystallin, alpha A	NM_000394	1409	99.3339	94.2121	99.4369	97.661	92.1664	95.3267	82.4039	89.9656	338.699	74.11	140.822	184.543	80.2465	89.0859	79.7822	83.0382	79.7339	95.7974	79.5476	85.0263	89.2877	76.8917	95.1948	87.1248
6110079	NM_001885	CRYAB	crystallin, alpha B	NM_001885	1410	433.071	250.961	180.399	288.144	338.337	406.845	176.039	307.074	1020.5	3872.13	1543.6	2145.41	814.883	772.187	2145.69	1244.25	23972.1	25072.3	32650.4	27231.6	33946.7	39703.1	37616.9	37088.9
1780369	NM_000496	CRYBB2	crystallin, beta B2	NM_000496	1415	114.457	161.568	117.356	131.127	409.202	338.279	310.148	352.543	133.749	149.347	141.724	141.607	283.615	194.774	337.707	272.032	126.513	137.738	125.856	130.036	146.174	115.885	107.611	123.224
3940458	NM_015974	CRYL1	crystallin, lambda 1	NM_015974	51084	106.895	113.905	96.6951	105.832	174.437	144.364	155.913	158.238	271.76	208.426	200.068	226.751	224.873	195.738	180.183	200.265	297.973	295.282	306.947	300.067	522.265	453.878	508.168	494.77
1980608	NM_001888	CRYM	crystallin, mu	NM_001014444	1428	135.804	101.562	150.743	129.369	116.534	133.691	133.127	127.784	100.286	80.9446	90.6371	90.6226	101.313	85.6195	85.605	90.8459	131.132	137.233	134.888	134.418	768.06	1254.95	1162.55	1061.85
2470187	NM_004077	CS	citrate synthase	NM_004077	1431	276.273	324.367	261.358	287.333	451.554	163.618	574.11	396.428	351.796	118.334	376.161	282.097	399.807	272.871	394.99	355.889	575.648	447.673	509.939	511.087	1096.95	887.596	1028.54	1004.36
2320129	NM_003651	CSDA	cold shock domain protein A	NM_003651	8531	5288.5	6214.62	6214.62	5905.91	6638.42	3861.78	6861.73	5787.31	3578.75	3928.13	5773.19	4426.69	4976.97	4642.49	6153.9	5257.79	12336.7	14570.7	12625.6	13177.7	15460.1	19469.7	17914.7	17614.9
2490224	NM_014460	CSDC2	cold shock domain containing C2, RNA binding	NM_014460	27254	83.1543	124.555	85.9333	97.881	107.103	110.464	101.268	106.278	169.577	437.148	148.975	251.9	238.564	206.69	252.178	232.477	218.28	232.475	204.308	218.354	1805.47	1994.78	2213.58	2004.61
5130674	NM_001316	CSE1L	CSE1 chromosome segregation 1-like (yeast)	NM_001316	1434	4765.39	4114.38	4885.63	4588.47	3825.02	3439.52	4508.07	3924.2	1595.33	1144.19	1513.17	1417.56	1369.05	1519.55	1269.13	1385.91	618.44	521.456	643.189	594.361	412.248	417.705	380.237	403.397
7000634	NM_001316	CSE1L	CSE1 chromosome segregation 1-like (yeast)	NM_001316	1434	8937.14	7410.34	8238.14	8195.21	7254.48	7667.03	8410.06	7777.19	3028.46	1659.13	2579.26	2422.28	2522.13	2543.73	2068.98	2378.28	1171.31	1015.27	938.996	1041.86	598.692	582.684	557.123	579.5
1070014	NM_005211	CSF1R	colony stimulating factor 1 receptor	NM_005211	1436	79.7792	86.7985	74.4896	80.3558	80.7113	72.0579	70.3269	74.3654	86.1678	91.9094	85.046	87.7077	325.131	120.521	121.394	189.015	804.392	830.217	901.825	845.478	926.334	944.012	946.382	938.91
6270114	NM_172313	CSF3R	colony stimulating factor 3 receptor (granulocyte)	NM_000760	1441	80.0373	84.7591	76.2656	80.354	80.2051	76.6526	82.3876	79.7485	194.524	224.676	205.456	208.219	171.832	196.27	115.837	161.313	316.718	322.289	370.178	336.395	279.387	293.959	248.192	273.846
5860519	NM_001897	CSPG4	chondroitin sulfate proteoglycan 4	NM_001897	1464	177.531	83.6408	106.696	122.623	101.927	85.0299	101.154	96.0371	127.867	419.61	116.227	221.234	169.813	127.426	157.25	151.496	480.1	516.897	532.069	509.689	283.058	349.861	327.896	320.271
6370397	NM_004078	CSRP1	cysteine and glycine-rich protein 1	NM_004078	1465	81.2228	89.3308	81.7727	84.1087	82.2314	79.7351	77.875	79.9471	92.1764	74.7576	94.1305	87.0215	94.0169	77.2786	84.9285	85.408	733.565	753.139	675.056	720.587	1103.69	1014.49	1058.91	1059.03
1990152	NM_001321	CSRP2	cysteine and glycine-rich protein 2	NM_001321	1466	598.118	868.081	887.37	784.523	656.945	870.729	1087.36	871.679	1020.17	587.716	1290.54	966.145	1353.94	1491.98	1648.92	1498.28	405.826	571.181	581.661	519.556	193.068	375.991	268.963	279.341
770669	NM_003476	CSRP3	cysteine and glycine-rich protein 3 (cardiac LIM protein)	NM_001127656	8048	73.7145	78.554	66.6136	72.9607	75.8364	69.923	85.2894	77.0163	402.113	1925.38	1200.68	1176.06	487.583	495.935	1663.18	882.232	1954.72	2658.42	2460.84	2357.99	1611.3	1824.61	1890.11	1775.34
6370541	NM_001898	CST1	cystatin SN		1469	1319.98	101.384	849.142	756.834	3630.02	1893.05	1330.76	2284.61	97.9545	88.0486	89.3194	91.7742	82.7014	85.4877	83.6408	83.9433	74.8521	60.1898	71.7774	68.9398	81.516	92.0244	81.3169	84.9524
6450543	NM_000099	CST3	cystatin C		1471	1168.33	483.858	757.317	803.169	1327.76	1270.31	1217.51	1271.86	1961.09	1293.52	2593.9	1949.5	2404.53	1586.45	1746.42	1912.47	2441.01	2275.73	2310.45	2342.4	7721.63	7721.63	8502.22	7981.83
650598	NM_001033505	CSTF3	cleavage stimulation factor, 3' pre-RNA, subunit 3, 77kDa	NM_001033505	1479	923.917	1454.96	1673.26	1350.71	911.3	1539.72	850.794	1100.6	799.757	789.721	742.222	777.233	875.504	958.118	709.694	847.772	531.967	485.416	480.899	499.427	320.093	298.218	271.944	296.752
1010367	NM_001033506	CSTF3	cleavage stimulation factor, 3' pre-RNA, subunit 3, 77kDa	NM_001033505	1479	174.304	564.503	373.426	370.744	189.463	437.362	221.788	282.871	191.716	269.95	140.769	200.812	194.652	236.484	182.888	204.675	193.036	182.888	191.967	189.297	103.335	99.5023	122.71	108.516
1570754	NM_001326	CSTF3	cleavage stimulation factor, 3' pre-RNA, subunit 3, 77kDa	NM_001033505	1479	1410.15	1681.01	2086.47	1725.88	2100.33	1613.42	1983.11	1898.95	1816.01	1177.29	1439.5	1477.6	1186.6	1852.81	1329.63	1456.35	677.709	497.096	694.528	623.111	334.395	296.927	274.378	301.9
60138	NM_153742	CTH	cystathionase (cystathionine gamma-lyase)		1491	618.115	992.456	695.374	768.648	571.181	456.543	499.165	508.963	209.921	103.541	185.233	166.232	235.459	263.866	153.795	217.707	247.443	221.103	225.745	231.43	147.653	162.587	140.432	150.224
4860546	NM_138455	CTHRC1	collagen triple helix repeat containing 1	NM_138455	115908	86.481	88.5427	90.8959	88.6399	230.455	192.457	197.666	206.859	92.9019	87.6509	96.7947	92.4492	136.242	127.978	107.436	123.885	971.698	1009.5	928.346	969.848	244.491	256.268	244.446	248.402
6370273	NM_001905	CTPS	CTP synthase	NM_001905	1503	1488.63	1754.22	1715.13	1652.66	2319.14	1319.47	2488.84	2042.48	818.042	587.259	735.546	713.616	832.331	1208.39	688.55	909.758	287.873	298.506	289.735	292.038	281.7	283.738	315.393	293.61
2000064	NM_175859	CTPS2	CTP synthase II	NM_019857	56474	4636.56	4234.76	2936.61	3935.98	2097.49	2355.01	2303.76	2252.09	3833.31	2393.42	2925.97	3050.9	1532.18	1330.16	1163.4	1341.92	828.146	693.391	761.186	760.908	291.501	285.33	277.999	284.943
6510576	NM_175859	CTPS2	CTP synthase II	NM_019857	56474	570.772	664.649	549.893	595.104	487.247	288.902	505.99	427.38	582.054	183.961	531.967	432.66	265.266	259.44	240.355	255.02	183.48	163.858	191.57	179.636	85.0258	95.5901	99.3069	93.3076
6840246	NM_000308	CTSA	cathepsin A		5476	301.051	210.934	178.092	230.026	330.898	312.832	321.296	321.676	185.258	273.612	288.473	249.114	346.212	172.776	402.817	307.268	375.991	388.174	380.974	381.713	881.134	809.495	998.591	896.407
60121	NM_001908	CTSB	cathepsin B	NM_001908	1508	1056.37	605.486	589.371	750.408	744.03	1219.81	665.26	876.367	3146.06	17914.7	3387.56	8149.45	6163.86	4114.38	5642.12	5306.79	3053.54	3099.19	3193.87	3115.53	5132.56	4910.96	4758.25	4933.92
240309	NM_147780	CTSB	cathepsin B	NM_001908	1508	296.508	183.051	228.705	236.088	290.072	197.536	237.068	241.559	811.49	1302.59	859.866	991.314	1818.13	849.933	1608.62	1425.56	810.86	651.225	723.819	728.635	1877.8	1790.39	1511.87	1726.69
3450138	NM_001814	CTSC	cathepsin C		1075	2891.03	3256.96	3387.56	3178.51	4077.29	2509.08	3578.75	3388.37	796.041	342.342	573.669	570.684	726.461	758.488	576.211	687.053	538.911	587.43	488.287	538.209	586.996	633.017	614.811	611.608
5270367	NM_001814	CTSC	cathepsin C		1075	1876.25	2319.14	2630.78	2275.39	1831.4	1669.87	2920.2	2140.49	665.644	237.45	386.935	430.01	561.478	486.619	384.017	477.371	322.143	329.465	353.316	334.975	400.194	402.215	438.086	413.499
1110092	NM_001909	CTSD	cathepsin D	NM_001909	1509	193.287	185.258	168.73	182.425	180.57	239.886	263.05	227.835	175.412	294.35	165.004	211.589	184.536	158.23	192.335	178.367	196.23	198.591	200.973	198.598	677.404	706.248	682.554	688.736
3930020	NM_003793	CTSF	cathepsin F	NM_003793	8722	152.462	119.8	178.188	150.15	244.892	456.145	273.221	324.753	99.2059	215.115	111.445	141.922	189.587	247.285	351.191	262.687	403.207	450.574	456.997	436.926	881.397	806.886	745.473	811.252
1500735	NM_001911	CTSG	cathepsin G	NM_001911	1511	92.2144	68.0462	73.8451	78.0353	92.0834	74.4422	75.1852	80.5703	90.4963	87.7973	84.5864	87.6266	81.2535	80.1509	68.6462	76.6835	1230.07	1122.58	1197.91	1183.52	354.783	408.379	381.293	381.485
1980288	NM_004390	CTSH	cathepsin H	NM_004390	1512	631.544	635.879	543.901	603.775	630.397	622.608	473.085	575.363	556.195	673.498	571.491	600.394	1468.87	1010.34	1271.92	1250.38	1443.54	1382.58	1458.26	1428.13	2020.19	2211.61	2454.75	2228.85
1430477	NM_001333	CTSL2	cathepsin L2	NM_001333	1515	1740.01	1012.75	1350.29	1367.68	1454.24	1136.46	1675.06	1421.92	1061.65	542.593	906.375	836.872	839.618	1362.29	894.95	1032.29	78.5338	102.969	89.9772	90.4935	92.2067	99.2769	92.5891	94.6909
4220259	NM_001336	CTSZ	cathepsin Z	NM_001336	1522	158.619	149.483	183.345	163.816	144.008	219.89	130.387	164.761	108.943	80.6957	106.561	98.7332	133.138	111.031	74.9787	106.383	346.677	315.613	319.173	327.154	542.593	530.725	506.763	526.693
360114	NM_206833	CTXN1	cortexin 1	NM_206833	404217	2275.73	2261.76	2783.49	2440.33	2313.6	3785.82	2088.71	2729.38	3471.53	3325.53	2095.52	2964.19	3253.1	2097.49	2178.14	2509.58	272.33	232.707	264.162	256.4	209.124	193.318	224.029	208.824
1300228	NM_017949	CUEDC1	CUE domain containing 1	NM_017949	404093	368.594	287.455	384.577	346.875	245.358	427.706	263.35	312.138	1371.34	1748.71	1264.89	1461.65	999.656	810.49	1008.72	939.623	1373.92	1410.82	1423.31	1402.68	2161.81	2014.75	2068.98	2081.85
1300220	NM_001079872	CUL4B	cullin 4B	NM_001079872	8450	500.142	391.741	469.35	453.744	188.889	319.087	244.892	250.956	433.706	729.704	370.178	511.196	172.696	236.792	224.061	211.183	172.669	164.391	158.301	165.121	94.2088	104.212	106.217	101.546
5860368	NM_001079872	CUL4B	cullin 4B	NM_001079872	8450	160.971	308.541	319.836	263.116	241.307	97.9248	247.731	195.654	344.683	158.741	369.737	291.054	180.523	125.634	166.454	157.537	111.343	129.671	120.138	120.384	82.6004	84.1893	87.2303	84.6733
6940402	NM_181552	CUX1	cut-like homeobox 1	NM_001913	1523	529.56	540.939	646.084	572.194	611.779	546.335	615.941	591.352	1422.76	580.318	1020.5	1007.86	1724.39	1369.05	1626.78	1573.41	2176.57	2331.64	2126.75	2211.65	1388.99	1541.74	1435.06	1455.26
5130192	NM_022034	CUZD1	CUB and zona pellucida-like domains 1	NM_022034	50624	523.027	451.187	356.009	443.408	157.901	280.746	286.989	241.879	80.0193	83.0658	91.4898	84.8583	93.0339	82.1994	94.8292	90.0208	81.9276	87.6964	79.2104	82.9448	82.9277	91.1237	84.3099	86.1204
1580296	NM_152434	CWF19L2	CWF19-like 2, cell cycle control (S. pombe)	NM_152434	143884	738.508	657.736	729.704	708.65	558.646	468.062	544.039	523.582	346.393	209.596	300.972	285.654	250.39	292.678	250.591	264.553	234.979	279.639	248.071	254.23	162.413	151.802	145.795	153.337
630521	NM_002996	CX3CL1	chemokine (C-X3-C motif) ligand 1	NM_002996	6376	100.202	143.129	111.985	118.439	100.058	107.37	96.2732	101.234	99.6322	205.547	105.202	136.794	122.513	96.0555	103.358	107.309	389.148	455.388	382.725	409.087	571.34	653.635	657.086	627.354
870161	NM_001338	CXADR	coxsackie virus and adenovirus receptor	NM_001338	1525	2653.57	3994.63	3196.85	3281.68	2880.68	2607.06	3196.85	2894.86	1592.3	769.812	1607.07	1323.06	1072.86	1573.51	1144.19	1263.52	1197.91	1425.55	1113.2	1245.55	843.461	934.62	1008.72	928.935
4560020	NM_199168	CXCL12	chemokine (C-X-C motif) ligand 12 (stromal cell-derived factor 1)	NM_000609	6387	317.77	514.005	364.95	398.908	996.215	602.7	845.276	814.73	789.53	622.608	1462.17	958.103	1720.26	1273.51	2353.55	1782.44	1004.75	1161.04	1158.96	1108.25	1835.15	1941.37	1928.1	1901.54
4610615	NM_000609	CXCL12	chemokine (C-X-C motif) ligand 12 (stromal cell-derived factor 1)	NM_000609	6387	97.9799	137.359	130.223	121.854	220.516	269.149	240.48	243.382	136.176	87.2769	151.048	124.834	208.098	143.898	196.293	182.763	381.227	370.63	346.543	366.133	693.584	714.263	715.06	707.636
3520246	NM_004887	CXCL14	chemokine (C-X-C motif) ligand 14	NM_004887	9547	105.422	92.0495	91.5871	96.3528	94.0454	85.7807	83.0758	87.634	158.719	283.125	143.328	195.057	283.833	413.488	429.572	375.631	102.921	115.496	97.4675	105.295	147.36	128.722	146.846	140.976
6280332	NM_022059	CXCL16	chemokine (C-X-C motif) ligand 16	NM_001100812	58191	99.9904	221.612	93.0747	138.226	116.32	275.127	137.328	176.259	145.077	257.941	151.968	184.995	315.453	222.538	164.072	234.021	594.667	578.394	596.397	589.819	548.638	531.801	558.346	546.261
450424	NM_020311	CXCR7	chemokine (C-X-C motif) receptor 7	NM_020311	57007	454.574	179.022	257.041	296.879	407.475	503.216	589.922	500.204	1178.47	326.864	681.113	728.815	2509.08	2487.06	2322.48	2439.54	3819.12	3336.09	3794.76	3649.99	2928.56	2880.68	2722.86	2844.03
4860114	NM_001047841	NA	NA	NA	NA	145.424	122.401	129.347	132.391	218.901	188.989	172.636	193.509	365.381	102.285	195.133	220.933	866.388	816.012	792.447	824.949	1389.65	1360.98	1268.09	1339.57	1255.58	1125.31	1190.88	1190.59
2340386	NM_018360	CXorf15	chromosome X open reading frame 15	NM_018360	55787	203.3	437.981	318.06	319.78	249.984	265.001	224.994	246.66	129.077	114.605	144.893	129.525	125.583	104.83	91.9158	107.443	111.065	104.518	113.163	109.582	98.0314	95.6349	122.584	105.417
6760487	NM_030625	TET1	tet oncogene 1	NM_030625	80312	221.788	508.448	533.431	421.222	576.787	218.901	594.312	463.333	246.133	91.1117	219.727	185.657	152.141	234.944	201.755	196.28	130.621	151.234	162.604	148.153	83.7183	96.826	80.3428	86.9624
6420040	NM_144607	CYB5D1	cytochrome b5 domain containing 1	NM_144607	124637	408.886	491.795	406.574	435.752	654.102	541.531	523.289	572.974	585.696	405.906	321.52	437.707	936.838	2106.63	893.704	1312.39	696.457	680.667	674.033	683.719	815.75	689.25	672.951	725.984
1230025	NM_016243	CYB5R1	cytochrome b5 reductase 1	NM_016243	51706	494.742	242.872	354.91	364.175	205.611	450.242	272.467	309.44	600.051	1626.78	1018.18	1081.67	508.448	503.592	758.488	590.176	1740.83	1712.93	1840.24	1764.67	2737.03	2948.83	2878.22	2854.7
2940050	NM_016229	CYB5R2	cytochrome b5 reductase 2	NM_016229	51700	642.09	258.099	574.588	491.592	631.01	1003.34	619.307	751.218	155.428	103.161	124.938	127.842	287.328	243.4	246.414	259.048	122.172	105.389	131.738	119.766	147.9	115.044	169.069	144.004
4260010	NM_000398	CYB5R3	cytochrome b5 reductase 3	NM_000398	1727	401.333	231.495	264.935	299.255	306.004	310.41	318.726	311.714	368.666	305.494	435.112	369.758	349.564	296.273	602.881	416.24	583.553	657.973	682.348	641.291	1168.33	1250.11	1141.23	1186.56
2370300	NM_024843	CYBRD1	cytochrome b reductase 1	NM_001127383	79901	111.195	167.014	160.792	146.334	176.765	137.058	161.348	158.391	445.665	190.768	274.943	303.792	602.7	540.51	872.398	671.869	3259.75	2791.14	2809.26	2953.38	3120.09	2537.41	2526.44	2727.98
2450465	NM_024843	CYBRD1	cytochrome b reductase 1	NM_001127383	79901	156.468	179.721	168.815	168.335	183.754	150.254	161.486	165.165	415.523	260.152	250.924	308.867	499.165	629.065	1016.89	715.04	3708.49	3208.79	3289.33	3402.2	3233.76	3006.11	2978.76	3072.88
1770520	NM_001916	CYC1	cytochrome c-1	NM_001916	1537	4572.46	2604.9	3490.88	3556.08	2615.78	4228.63	3173.4	3339.27	2658.42	3159.47	2987.4	2935.1	1970.18	1600.86	2370.07	1980.37	6324.17	5259.06	5683.05	5755.43	9746.06	10848.7	10516.4	10370.4
6200554	NM_018947	CYCS	cytochrome c, somatic	NM_018947	54205	158.036	360.136	192.047	236.74	231.418	280.037	241.441	250.965	369.177	261.965	444.59	358.578	368.919	359.085	354.15	360.718	880.727	777.516	747.797	802.013	804.806	895.226	749.974	816.668
6100768	NM_014376	CYFIP2	cytoplasmic FMR1 interacting protein 2	NM_001037332	26999	1046.33	702.78	835.809	861.64	959.289	1282.3	873.335	1038.31	998.284	4228.63	1324.48	2183.8	1076.71	1183.03	1825.5	1361.75	1436.63	1486.79	1612.41	1511.94	1044.43	1032.5	1124.48	1067.13
7100731	NM_134268	CYGB	cytoglobin	NM_134268	114757	165.098	144.844	142.064	150.669	149.624	181.602	118.941	150.056	364.009	540.939	201.083	368.677	567.048	583.865	400.916	517.276	1556.1	1304.77	1381.97	1414.28	2389.55	2012.13	2158.99	2186.89
6860102	NM_001005852	CYorf15A	chromosome Y open reading frame 15A	NM_001005852	246126	99.7694	123.542	144.24	122.517	643.74	555.119	498.549	565.803	98.7676	97.8652	83.8661	93.4996	436.741	487.826	295.492	406.686	199.766	170.622	228.235	199.541	232.26	197.167	192.291	207.239
2940332	NM_000499	CYP1A1	cytochrome P450, family 1, subfamily A, polypeptide 1		1543	95.992	80.4393	97.2804	91.2372	82.0874	83.0731	97.3277	87.4961	101.82	124.231	95.1391	107.063	98.337	92.6003	91.6072	94.1815	96.9335	70.9658	78.3437	82.081	383.428	499.311	512.234	464.991
2120053	NM_000104	CYP1B1	cytochrome P450, family 1, subfamily B, polypeptide 1		1545	241.228	175.069	216.005	210.767	181.525	166.15	157.679	168.451	164.432	106.308	220.727	163.822	260.7	199.5	143.048	201.083	360.679	450.817	385.429	398.975	570.639	604.633	680.917	618.73
5270072	NM_057157	CYP26A1	cytochrome P450, family 26, subfamily A, polypeptide 1		1592	11929.8	5694.37	8937.14	8853.77	3142.49	975.56	2878.22	2332.09	464.792	212.928	223.511	300.41	238.681	266.146	244.182	249.67	101.067	96.7963	75.0313	90.9648	84.1479	98.0864	97.0768	93.1037
7550386	NM_057157	CYP26A1	cytochrome P450, family 26, subfamily A, polypeptide 1		1592	1826.77	684.782	1083.09	1198.21	351.191	221.016	494.742	355.65	142.099	79.1884	111.66	110.982	100.652	108.275	93.3287	100.752	78.5729	80.0367	75.4058	78.0051	83.9531	97.7866	96.5811	92.7736
6280224	NM_019885	CYP26B1	cytochrome P450, family 26, subfamily B, polypeptide 1		56603	114.88	93.5769	100.915	103.124	80.5319	93.2494	88.0417	87.2743	170.556	106.151	113.183	129.963	369.823	174.437	233.594	259.284	1049.51	947.918	939.346	978.925	448.067	474.86	488.929	470.619
1570661	NM_000775	CYP2J2	cytochrome P450, family 2, subfamily J, polypeptide 2		1573	142.46	158.478	123.1	141.346	159.555	203.487	139.126	167.389	258.027	1197.91	562.289	672.74	304.545	407.181	763.983	491.903	4469.42	4318.51	4043.53	4277.15	5182.07	5027.73	5081.91	5097.24
6770474	NM_030622	CYP2S1	cytochrome P450, family 2, subfamily S, polypeptide 1		29785	3129.05	1962.92	1727.71	2273.23	1699.07	2024.79	1919.61	1881.16	145.775	110.821	142.992	133.196	142.565	205.094	152.486	166.715	94.6302	83.5736	89.0238	89.0759	94.4468	102.823	91.6615	96.3104
1770484	NM_006668	CYP46A1	cytochrome P450, family 46, subfamily A, polypeptide 1		10858	106.978	102.839	115.927	108.582	96.3084	101.587	79.4323	92.4426	297.613	409.011	481.374	395.999	184.402	160.561	182.069	175.677	156.952	180.183	156.657	164.597	238.681	212.263	226.271	225.738
4250575	NM_000779	CYP4B1	cytochrome P450, family 4, subfamily B, polypeptide 1		1580	80.3401	80.3134	89.9288	83.5274	87.2098	84.8337	87.7639	86.6025	73.4911	91.6066	81.7275	82.275	87.3802	83.1668	81.7576	84.1015	81.8414	80.9795	77.4769	80.0993	265.227	190.416	222.21	225.951
4540400	NM_000779	CYP4B1	cytochrome P450, family 4, subfamily B, polypeptide 1		1580	82.9691	84.1399	84.8628	83.9906	88.5664	96.1584	90.7067	91.8105	82.1274	84.0812	79.1924	81.8003	82.9403	111.537	82.8474	92.4417	73.6035	87.4687	80.9811	80.6844	405.622	362.213	367.541	378.459
2650598	NM_207352	CYP4V2	cytochrome P450, family 4, subfamily V, polypeptide 2		285440	95.574	111.795	107.092	104.82	97.6007	121.125	108.389	109.038	184.92	144.105	169.03	166.018	214.961	170.268	186.104	190.445	302.306	290.202	307.535	300.014	1030.41	941.572	854.488	942.157
3290048	NM_178033	CYP4X1	cytochrome P450, family 4, subfamily X, polypeptide 1		260293	322.37	280.942	299.913	301.075	499.865	298.669	311.943	370.159	213.173	89.0734	201.907	168.051	998.915	587.908	199.608	595.477	308.69	314.649	298.91	307.416	380.877	335.196	339.35	351.807
2750475	NM_001040101	D4S234E	DNA segment on chromosome 4 (unique) 234 expressed sequence	NM_001040101	27065	464.896	685.404	375.032	508.444	1595.33	1264.39	1457.62	1439.11	1436.63	444.467	717.561	866.22	1704.86	1170.05	1151.85	1342.25	272.581	198.474	239.234	236.763	354.968	337.541	312.832	335.114
1710735	NM_014992	DAAM1	dishevelled associated activator of morphogenesis 1	NM_014992	23002	383.101	883.864	726.085	664.35	971.698	402.338	782.312	718.783	1195.94	603.27	1631.1	1143.44	1649.75	1592.3	2380.58	1874.21	2566.28	2240.06	2280.74	2362.36	415.365	367.783	375.837	386.328
4490010	NM_014992	DAAM1	dishevelled associated activator of morphogenesis 1	NM_014992	23002	230.455	236.907	323.814	263.725	219.612	258.317	331.936	269.955	321.011	354.017	451.427	375.485	438.776	580.63	705.146	574.851	471.483	885.927	777.041	711.483	158.943	158.212	177.874	165.01
610152	NM_001343	DAB2	disabled homolog 2, mitogen-responsive phosphoprotein (Drosophila)	NM_001343	1601	213.173	179.168	257.126	216.489	310.492	217.88	200.632	243.001	746.893	732.409	430.281	636.528	1464.77	1207.8	1079.99	1250.85	645.468	668.92	626.2	646.863	1057.1	999.656	987.194	1014.65
3930367	NM_001343	DAB2	disabled homolog 2, mitogen-responsive phosphoprotein (Drosophila)	NM_001343	1601	217.343	180.723	344.767	247.611	262.118	349.423	221.891	277.81	1281.67	778.921	728.318	929.638	1383.47	1796.98	1386.23	1522.22	766.929	977.767	901.519	882.072	1157.6	1199.85	1185.14	1180.86
6510554	NM_080760	DACH1	dachshund homolog 1 (Drosophila)	NM_004392	1602	122.539	159.84	185.02	155.8	158.943	166.094	119.449	148.162	935.58	324.589	860.362	706.844	491.907	568.569	301.165	453.88	606.771	671.433	668.92	649.042	165.446	167.755	167.805	167.002
1510553	NM_016651	DACT1	dapper, antagonist of beta-catenin, homolog 1 (Xenopus laevis)	NM_001079520	51339	104.297	143.712	106.486	118.165	354.968	124.643	390.439	290.017	1083.94	591.711	1481.66	1052.44	1278.93	1408.38	1766.49	1484.6	353.081	333.513	345.426	344.007	291.866	219.321	220.188	243.792
3520241	NM_016651	DACT1	dapper, antagonist of beta-catenin, homolog 1 (Xenopus laevis)	NM_001079520	51339	97.9473	138.528	106.851	114.442	309.944	149.117	345.155	268.072	931.683	583.646	1061.65	858.992	991.232	1305.36	1489.25	1261.94	346.812	295.822	294.924	312.519	235.926	210.452	173.46	206.612
1990196	NM_145056	DACT3	dapper, antagonist of beta-catenin, homolog 3 (Xenopus laevis)	NM_145056	147906	558.646	263.92	500.834	441.133	280.333	347.436	251.533	293.101	2363.08	3208.79	2398.62	2656.83	2151.83	1712.93	2201.76	2022.17	1614.25	1510.4	1687.59	1604.08	1007.94	1108.71	1070.19	1062.28
3370441	NM_152654	DAND5	DAN domain family, member 5	NM_152654	199699	92.0517	80.4634	83.5344	85.3498	81.8584	95.9994	82.6981	86.852	94.8367	97.3505	78.9123	90.3665	86.4802	81.3588	94.1583	87.3324	153.531	152.827	143.898	150.086	285.389	286.287	279.333	283.67
5700220	NM_004938	DAPK1	death-associated protein kinase 1	NM_004938	1612	443.353	557.406	482.871	494.543	910.472	270.307	886.184	688.988	604.303	165.592	436.854	402.249	705.373	596.195	826.599	709.389	205.033	215.929	206.234	209.065	119.205	125.682	134.966	126.618
6770370	NM_001017920	DAPL1	death associated protein-like 1	NM_001017920	92196	92.6817	84.8522	87.1367	88.2235	75.5343	90.0171	85.0384	83.5299	112.481	86.8611	285.33	161.557	70.3128	78.7745	80.6667	76.5847	87.4158	75.4739	82.2363	81.7087	79.2284	72.0915	80.4021	77.2407
50192	NM_002036	DARC	Duffy blood group, chemokine receptor	NM_001122951	2532	100.439	85.9915	69.5891	85.34	94.7657	91.6615	94.4137	93.6136	102.134	84.5013	80.0566	88.8971	86.5289	88.4074	106.643	93.8596	415.523	318.377	314.209	349.37	1195.94	1302.59	1210.31	1236.28
5910097	NM_018122	DARS2	aspartyl-tRNA synthetase 2, mitochondrial	NM_018122	55157	792.006	673.849	890.306	785.387	375.584	606.282	540.51	507.459	270.898	276.635	364.267	303.933	247.523	256.135	234.878	246.178	258.762	281.459	292.783	277.668	233.594	264.477	228.535	242.202
630356	NM_014764	DAZAP2	DAZ associated protein 2	NM_014764	9802	921.359	1202.15	974.807	1032.77	1578.65	879.112	1091.59	1183.12	4508.07	2338.8	3537.96	3461.61	5346.65	4605.87	4256.92	4736.48	6038.63	5630.61	5037.97	5569.07	10393	8652.3	8180.96	9075.43
4850450	NM_014618	DBC1	deleted in bladder cancer 1	NM_014618	1620	726.663	627.556	592.843	649.021	539.106	716.318	673.323	642.916	262.311	416.422	183.612	287.449	489.902	453.637	322.006	421.848	87.228	96.1426	80.819	88.0632	159.005	145.604	142.496	149.035
3870273	NM_001042610	DBNDD1	dysbindin (dystrobrevin binding protein 1) domain containing 1	NM_001042610	79007	1145.87	1016.89	1039.94	1067.57	779.987	1056.75	1364.8	1067.18	187.887	292.678	263.146	247.904	273.612	399.988	328.968	334.189	134.84	134.177	161.824	143.614	250.77	294.98	302.891	282.881
7210674	NM_001042610	DBNDD1	dysbindin (dystrobrevin binding protein 1) domain containing 1	NM_001042610	79007	754.731	796.957	678.719	743.469	917.873	1174.76	903.001	998.544	131.132	184.95	149.089	155.057	267.418	305.746	222.391	265.185	116.59	109.319	110.599	112.169	217.419	212.71	208.739	212.956
6420168	NM_001048223	DBNDD2	dysbindin (dystrobrevin binding protein 1) domain containing 2	NM_001048221	55861	3934.33	3385.23	3153.8	3491.12	3647.37	4201.28	3858.12	3902.25	3166.18	6628.37	5548.03	5114.2	3555.67	2758.01	4417.89	3577.19	10393	8612.69	9124.57	9376.76	25784.5	22463.9	24537.1	24261.9
3450608	NM_021227	DC2	DC2 protein	NM_021227	58505	424.365	1321.59	1065.17	937.044	1154.09	336.139	869.052	786.426	1769.97	177.082	1207.41	1051.49	1346.91	1120.8	1148.96	1205.56	694.386	565.298	594.142	617.942	458.587	423.763	439.037	440.462
5050431	NM_004734	DCLK1	doublecortin-like kinase 1	NM_004734	9201	624.832	1231.13	793.879	883.279	965.394	558.646	748.031	757.357	148	144.3	150.37	147.557	131.096	104.906	128.585	121.529	288.013	293.762	256.747	279.507	265.578	282.07	270.679	272.776
6860647	NM_022487	DCLRE1C	DNA cross-link repair 1C (PSO2 homolog, S. cerevisiae)		64421	297.429	252.927	307.857	286.071	168.304	590.921	222.503	327.243	334.77	1286.95	454.894	692.204	295.183	447.021	466.701	402.969	480.46	535.394	542.593	519.482	305.617	270.581	305.37	293.856
50368	NM_001920	DCN	decorin	NM_001920	1634	82.2	80.7215	96.8238	86.5818	95.0549	94.3792	96.3982	95.2774	121.808	88.4096	118.726	109.648	237.82	155.496	325.729	239.681	297.044	289.277	266.333	284.218	231.303	267.062	302.152	266.839
5550719	NM_133503	DCN	decorin	NM_001920	1634	89.9838	101.522	84.8459	92.1171	73.616	89.5843	89.9505	84.3836	75.3967	74.8884	98.165	82.8167	92.1509	87.9849	117.793	99.3095	178.512	165.155	171.321	171.662	275.288	327.521	327.521	310.11
7650296	NM_133505	DCN	decorin	NM_001920	1634	82.0874	81.7948	88.1647	84.0156	73.2326	89.1447	74.6993	79.0255	5238.18	5092.15	2334.77	4221.7	12796.1	13560.5	18938.9	15098.5	17559.9	16868.7	16563.1	16997.2	20824.4	18135.5	18938.9	19299.6
6960349	NM_152624	DCP2	DCP2 decapping enzyme homolog (S. cerevisiae)	NM_152624	167227	2512.02	2903.23	2893.59	2769.61	2632.96	2034.83	3249.95	2639.25	1464.77	825.764	983.351	1091.29	1161.04	1862.19	1463.48	1495.57	947.313	956.738	976.452	960.168	271.074	286.558	274.657	277.43
7320187	NM_007234	DCTN3	dynactin 3 (p22)	NM_007234	11258	731.537	620.35	601.108	650.998	737.779	847.613	495.245	693.546	1898.93	1664.66	1738.16	1767.25	2179.11	1223.1	1860.91	1754.37	2288.91	2056.95	2161.81	2169.22	3162.54	2661.78	3176.03	3000.12
7320162	NM_001014283	DCUN1D2	DCN1, defective in cullin neddylation 1, domain containing 2 (S. cerevisiae)	NM_001014283	55208	189.672	195.738	184.469	189.96	182.703	258.924	168.341	203.323	181.18	342.195	183.345	235.574	207.625	193.541	219.268	206.812	557.406	479.053	566.484	534.314	708.311	693.584	743.341	715.079
3440487	NM_032299	DCUN1D5	DCN1, defective in cullin neddylation 1, domain containing 5 (S. cerevisiae)	NM_032299	84259	2144.22	3861.78	3633.75	3213.25	4329.1	1823.39	3717.11	3289.87	1617.24	673.323	1451.07	1247.21	1706.59	1551.25	1687.59	1648.48	978.207	1005.49	1044.43	1009.37	1307.37	1168.77	1034.24	1170.13
7380678	NM_000790	DDC	dopa decarboxylase (aromatic L-amino acid decarboxylase)	NM_000790	1644	81.5197	82.9809	89.3797	84.6268	103.17	106.015	96.199	101.794	161.156	90.3718	133.274	128.267	412.358	224.418	100.376	245.718	94.1012	96.4187	95.4628	95.3276	108.455	108.139	88.3772	101.657
940164	NM_018482	ASAP1	ArfGAP with SH3 domain, ankyrin repeat and PH domain 1	NM_018482	50807	223.08	193.318	282.765	233.054	228.535	132.797	192.497	184.61	354.44	211.986	547.772	371.399	424.476	835.809	577.734	612.673	388.119	546.53	534.007	489.552	219.933	225.911	227.462	224.435
7000072	NM_018482	ASAP1	ArfGAP with SH3 domain, ankyrin repeat and PH domain 1	NM_018482	50807	979.868	786.251	676.809	814.31	690.17	806.886	662.587	719.881	2140.66	3237.33	2998.37	2792.12	2322.48	2429.43	2140.66	2297.52	2309.2	1890.11	1971.15	2056.82	1047.62	948.585	903.001	966.403
830619	NM_004083	DDIT3	DNA-damage-inducible transcript 3	NM_004083	1649	318.928	672.008	159.232	383.389	147.025	320.177	150.436	205.879	186.327	1360.98	349.861	632.389	310.845	285.389	262.599	286.277	270.406	257.81	263.146	263.788	256.83	232.871	285.454	258.385
3190148	NM_019058	DDIT4	DNA-damage-inducible transcript 4	NM_019058	54541	1811.27	3923.47	1224.76	2319.83	759.715	2226.04	483.657	1156.47	1297.46	5044.45	1056.37	2466.09	631.833	533.431	581.88	582.381	2077.87	2266.13	2322.48	2222.16	1457.62	1539.72	1458.26	1485.2
380019	NM_145244	DDIT4L	DNA-damage-inducible transcript 4-like	NM_145244	115265	663.7	562.656	877.488	701.281	563.955	397.794	554.59	505.447	454.574	261.525	355.748	357.282	235.242	220.315	169.425	208.327	216.863	185.583	193.837	198.761	166.974	153.506	156.974	159.151
6370050	NM_006182	DDR2	discoidin domain receptor tyrosine kinase 2	NM_001014796	4921	84.4705	117.201	88.159	96.6101	73.8898	90.509	84.5231	82.974	562.289	232.791	167.261	320.78	330.64	451.762	364.169	382.19	570.335	507.065	536.324	537.908	460.443	364.456	429.056	417.985
3930553	NM_004398	DDX10	DEAD (Asp-Glu-Ala-Asp) box polypeptide 10	NM_004398	1662	1176.05	1348.1	1178.47	1234.21	1190.49	1145.36	1071.86	1135.9	650.06	632.028	554.129	612.072	682.348	741.826	573.219	665.798	446.052	388.453	408.045	414.183	192.813	187.393	202.237	194.147
2750719	NM_004728	DDX21	DEAD (Asp-Glu-Ala-Asp) box polypeptide 21	NM_004728	9188	2008.83	3563.36	3227.65	2933.28	3633.75	1800.81	3574.55	3003.04	1186.6	173.03	932.832	764.154	1504.35	1677.33	1246.72	1476.14	967.473	845.276	734.897	849.216	604.791	573.219	522.265	566.758
6100215	NM_013264	DDX25	DEAD (Asp-Glu-Ala-Asp) box polypeptide 25	NM_013264	29118	238.564	234.329	233.227	235.373	364.738	226.201	346.292	312.41	129.751	83.2004	84.0319	98.9944	128.585	129.068	109.107	122.254	80.1857	63.5632	68.7528	70.8339	84.5878	62.4057	81.8988	76.2974
4860673	NM_005804	DDX39	DEAD (Asp-Glu-Ala-Asp) box polypeptide 39	NM_005804	10212	2642.74	2822.54	2233.61	2566.29	1942.13	3357.22	3108.04	2802.46	1043.66	1486.05	922.862	1150.86	1255.58	1043.66	1060.8	1120.01	1260.57	1143	1053.06	1152.21	949.44	979.479	916.676	948.532
3940379	NM_016355	DDX47	DEAD (Asp-Glu-Ala-Asp) box polypeptide 47	NM_016355	51202	405.035	845.01	640.419	630.155	972.967	229.868	839.128	680.654	531.233	185.233	465.74	394.069	762.549	360.376	627.556	583.494	300.794	259.32	301.551	287.222	316.154	270.307	291.189	292.55
6940328	NM_007010	DDX52	DEAD (Asp-Glu-Ala-Asp) box polypeptide 52	NM_007010	11056	927.707	936.838	840.653	901.733	782.951	1094.21	1042.28	973.15	534.402	457.615	522.265	504.761	592.379	806.387	508.039	635.602	262.27	302.614	321.702	295.529	156.721	185.531	166.365	169.539
510291	NM_001359	DECR1	2,4-dienoyl CoA reductase 1, mitochondrial		1666	472.006	322.696	406.158	400.287	498.059	621.812	659.326	593.066	677.218	1045.61	1016.13	912.986	1053.06	919.315	1286.36	1086.25	1852.81	3019.2	3276.26	2716.09	2530.05	3439.52	3619.61	3196.39
4540239	NM_004084	DEFA1	defensin, alpha 1	NM_004084	1667	84.5009	87.0866	84.1226	85.2367	72.1885	90.5584	69.6992	77.482	89.4701	78.4425	82.7657	83.5594	58.7936	83.2699	67.4174	69.827	1196.35	1185.67	1168.77	1183.6	97.8652	80.452	102.586	93.6345
2970747	NM_005217	DEFA3	defensin, alpha 3, neutrophil-specific	NM_005217	1668	85.0384	76.7353	86.6291	82.8009	76.1609	70.7837	80.0645	75.6697	76.1974	80.4683	90.4992	82.3883	72.7421	79.6603	84.5519	78.9848	475.164	466.895	536.044	492.701	84.1292	91.5451	79.8488	85.1744
6550164	NM_001925	DEFA4	defensin, alpha 4, corticostatin	NM_001925	1669	95.3911	115.064	97.1828	102.546	115.723	88.4752	101.879	102.025	81.0906	102.017	109.648	97.5851	87.5373	100.599	102.065	96.7338	1106.37	987.46	1021.41	1038.41	108.99	111.971	108.612	109.857
4480180	NM_003472	DEK	DEK oncogene	NM_001134709	7913	2061.87	2998.37	3193.87	2751.37	2526.44	1896.61	2984.75	2469.27	1510.4	635.307	1581.88	1242.53	1480.37	2270.62	1429.32	1726.77	1123.62	1123.62	1325.5	1190.91	299.719	304.878	249.364	284.654
2640240	NM_017925	DENND4C	DENN/MADD domain containing 4C	NM_017925	55667	425.373	265.227	386.258	358.953	219.004	411.07	305.87	311.982	313.6	1755.22	542.401	870.407	383.923	479.999	371.678	411.867	370.427	374.467	411.643	385.512	229.825	282.513	287.941	266.76
6200201	NM_017779	DEPDC1	DEP domain containing 1	NM_001114120	55635	338.052	470.432	521.726	443.403	501.158	312.499	434.242	415.967	191.935	92.6974	220.559	168.397	214.506	312.125	258.638	261.756	129.292	176.59	150.843	152.242	92.8126	91.8648	88.7697	91.149
2370441	NM_018369	DEPDC1B	DEP domain containing 1B	NM_018369	55789	412.621	534.731	573.669	507.007	466.165	451.029	677.881	531.692	288.512	96.4246	177.589	187.509	181.18	313.974	141.158	212.104	118.191	116.458	85.9082	106.852	85.2942	72.8147	79.2919	79.1336
7330338	NM_018369	DEPDC1B	DEP domain containing 1B	NM_018369	55789	121.648	418.021	377.277	305.648	394.385	143.343	342.137	293.288	192.457	73.522	154.291	140.09	158.578	156.175	105.278	140.01	107.062	89.3082	85.2643	93.8783	92.5891	91.2472	89.9324	91.2562
10296	NM_001927	DES	desmin		1674	104.653	77.6357	84.0369	88.7753	83.8934	88.5324	92.1574	88.1944	98.1442	92.2951	83.3533	91.2642	72.5588	88.7414	88.2402	83.1802	1028.18	1221.46	1240.91	1163.52	4811.84	5107.87	4631.43	4850.38
2470386	NM_014015	DEXI	dexamethasone-induced transcript	NM_014015	28955	943.536	602.194	1003.34	849.689	863.53	776.273	942.581	860.794	918.544	1199.42	1035.85	1051.27	852.323	818.845	1242.73	971.3	1568.45	1727.71	1768.92	1688.36	3193.87	3487.03	3448.22	3376.37
2120025	NM_004717	DGKI	diacylglycerol kinase, iota	NM_004717	9162	74.95	82.3748	78.3786	78.5678	77.0929	82.3785	78.938	79.4698	736.623	232.134	908.46	625.739	305.305	405.362	252.139	320.935	166.22	167.393	161.85	165.155	87.7	90.5997	85.9622	88.0873
4480341	NM_014762	DHCR24	24-dehydrocholesterol reductase	NM_014762	1718	715.439	573.972	606.937	632.116	501.358	600.964	483.446	528.589	337.251	339.559	410.436	362.415	201.005	246.375	182.506	209.962	104.355	101.365	101.139	102.286	123.756	144.386	136.306	134.816
6770630	NM_014475	DHDH	dihydrodiol dehydrogenase (dimeric)	NM_014475	27294	314.691	322.77	238.993	292.151	184.571	288.623	173.857	215.684	429.662	1210.87	241.405	627.312	323.883	293.905	295.282	304.357	124.348	117.099	123.353	121.6	80.8546	93.0361	86.0509	86.6472
1340274	NM_021004	DHRS4	dehydrogenase/reductase (SDR family) member 4	NM_021004	10901	744.57	740.456	578.394	687.807	578.558	625.083	602.002	601.881	900.613	1033.69	912.208	948.837	864.353	514.404	633.385	670.714	1640.13	1391.91	1433.63	1488.56	2613.29	2585.49	2768.3	2655.69
5560307	NM_021004	DHRS4	dehydrogenase/reductase (SDR family) member 4	NM_021004	10901	93.3468	122.628	138.089	118.021	140.543	123.592	138.75	134.295	118.493	102.065	131.01	117.189	147.717	114.813	143.287	135.272	191.633	194.524	211.453	199.203	407.278	330.64	350.012	362.643
1070414	NM_198083	DHRS4L2	dehydrogenase/reductase (SDR family) member 4 like 2	NM_198083	317749	102.695	126.78	154.102	127.859	121.585	86.8218	131.206	113.204	94.2152	96.3048	106.352	98.9572	100.613	135.201	125.896	120.57	186.894	204.419	217.79	203.034	385.429	402.013	386.361	391.268
630315	NM_005771	DHRS9	dehydrogenase/reductase (SDR family) member 9	NM_005771	10170	70.5059	88.565	69.2123	76.0944	80.8524	71.9257	62.9208	71.8996	333.513	885.596	416.314	545.141	321.362	189.376	270.406	260.382	305.37	300.044	310.977	305.464	1008.39	1069	1044.06	1040.48
2900735	NM_001358	DHX15	DEAH (Asp-Glu-Ala-His) box polypeptide 15	NM_001358	1665	5173.23	6696.86	8765.78	6878.62	8074.22	5773.19	6628.37	6825.26	5164.18	2102.9	3917.08	3728.05	4361.5	5981.24	4548.64	4963.79	3357.22	3227.65	3267.11	3283.99	1262.36	1364.8	1230.07	1285.74
4590333	NM_001358	DHX15	DEAH (Asp-Glu-Ala-His) box polypeptide 15	NM_001358	1665	2589.97	3941.72	4077.29	3536.33	3508.48	2023.98	3941.72	3158.06	3104.09	878.617	2064.83	2015.84	2429.43	2981.84	2424.13	2611.8	1623.63	1731.51	1544.6	1633.25	687.746	653.279	682.785	674.603
2450286	NM_020162	DHX33	DEAH (Asp-Glu-Ala-His) box polypeptide 33	NM_020162	56919	742.463	800.152	663.914	735.51	720.579	848.867	786.489	785.312	333.624	142.371	225.852	233.949	393.348	403.298	288.784	361.81	246.177	224.029	255.39	241.866	292.197	261.17	265.53	272.966
6900725	NM_001357	DHX9	DEAH (Asp-Glu-Ala-His) box polypeptide 9	NM_001357	1660	165.34	571.34	543.647	426.775	481.631	205.693	525.496	404.273	512.234	82.7336	630.6	408.522	389.238	168.791	328.638	295.555	160.486	157.135	127.078	148.233	104.297	99.9348	118.122	107.451
5270181	NM_006729	DIAPH2	diaphanous homolog 2 (Drosophila)		1730	1787.2	2691.25	1847.29	2108.58	1340.39	1090.81	1405.09	1278.76	487.009	454.05	459.258	466.772	318.928	442.907	292.783	351.539	249.284	290.253	235.956	258.498	138.78	133.928	117.629	130.112
6560167	NM_001042517	DIAPH3	diaphanous homolog 3 (Drosophila)	NM_001042517	81624	166.122	248.071	263.484	225.892	365.295	199.005	464.663	342.988	154.679	116.037	173.742	148.153	242.165	455.095	254.356	317.206	98.4061	101.247	83.4782	94.377	93.3287	80.1455	88.8109	87.4284
6620703	NM_014974	DIP2C	DIP2 disco-interacting protein 2 homolog C (Drosophila)	NM_014974	22982	195.299	149.864	167.2	170.787	169.09	169.769	141.841	160.233	250.39	617.196	277.851	381.812	263.725	281.814	337.894	294.478	679.571	687.123	686.507	684.4	604.442	655.252	689.632	649.775
6980327	NM_001363	DKC1	dyskeratosis congenita 1, dyskerin	NM_001363	1736	4725.68	5081.91	3891.23	4566.27	5230.04	6038.63	4579.03	5282.57	2480.53	1648.92	1405.09	1844.85	2230.65	2591.97	1905.13	2242.59	1562.68	1646.17	1522.65	1577.17	1395.32	1195.48	1178.14	1256.31
4060091	NM_001003399	NA	NA	NA	NA	84.6843	79.9323	80.3344	81.6503	80.767	84.8328	76.4086	80.6695	106.809	194.369	168.959	156.712	116.632	138.102	182.917	145.884	1316.19	1233.16	1218.3	1255.88	1844.17	1787.2	1747.72	1793.03
1240037	NM_015393	DKFZP564O0823	DKFZP564O0823 protein	NM_015393	25849	133.241	251.093	145.005	176.447	311.703	223.383	273.955	269.68	821.421	1085.57	1063.63	990.207	3314.99	2800.01	3208.79	3107.93	4412.36	4369.31	4162.01	4314.56	3385.23	3353.39	3025	3254.54
5570102	NM_012242	DKK1	dickkopf homolog 1 (Xenopus laevis)	NM_012242	22943	225.527	136.875	214.924	192.442	258.896	184.2	241.18	228.092	1083.6	219.641	576.099	626.447	873.854	858.016	1055.03	928.967	195.299	216.589	204.093	205.327	97.0577	110.2	114.993	107.417
4070133	NM_015881	DKK3	dickkopf homolog 3 (Xenopus laevis)	NM_001018057	27122	473.767	476.422	562.948	504.379	425.373	377.834	438.529	413.912	2244.73	3317.93	3574.55	3045.74	2003.66	2305.67	3108.04	2472.46	4548.64	5773.19	6407.24	5576.36	5288.5	7352.49	7776.55	6805.85
5390451	NM_013253	DKK3	dickkopf homolog 3 (Xenopus laevis)	NM_001018057	27122	700.962	643.74	819.292	721.331	581.394	669.523	508.573	586.497	2957.46	5063.11	4893.47	4304.68	2681.82	3410.47	4893.47	3661.92	7290.96	7810.07	7833.91	7644.98	9666.58	12074.5	11246.7	10995.9
1190446	NM_024767	DLC1	deleted in liver cancer 1	NM_006094	10395	107.899	93.9081	82.7521	94.8532	75.014	118.426	90.8742	94.7713	136.214	305.37	178.389	206.658	237.491	438.776	263.843	313.37	1821.15	1687.59	1790.39	1766.37	360.272	381.15	356.405	365.942
240221	NM_014750	DLGAP5	discs, large (Drosophila) homolog-associated protein 5	NM_014750	9787	1824.61	1522.65	1775.32	1707.53	1656.52	1230.07	1865.39	1584	376.533	187.067	318.996	294.198	387.718	614.173	363.787	455.226	146.322	136.076	138.007	140.135	87.6382	99.5393	87.3026	91.4934
3370561	NM_003836	DLK1	delta-like 1 homolog (Drosophila)	NM_003836	8788	99.8421	121.745	121.17	114.253	116.669	108.298	89.8646	104.944	706.506	427.466	1189.89	774.621	1170.42	590.463	1968.02	1242.97	572.352	533.184	498.399	534.645	272.467	217.194	201.693	230.451
6510259	NM_003836	DLK1	delta-like 1 homolog (Drosophila)	NM_003836	8788	245.742	405.537	493.105	381.461	354.783	215.713	217.293	262.596	7901.89	5288.5	9847.35	7679.25	12291.2	7854.34	14375.7	11507.1	4918.88	4256.92	4680.01	4618.6	1772.58	1676.72	1678.51	1709.27
4050687	NM_005618	DLL1	delta-like 1 (Drosophila)	NM_005618	28514	178.568	298.974	262.757	246.766	322.143	164.255	197.222	227.873	399.556	108.214	401.641	303.137	208.989	252.683	91.1084	184.26	605.12	571.491	602.338	592.983	668.241	668.92	761.767	699.643
4210382	NM_016941	DLL3	delta-like 3 (Drosophila)		10683	288.405	317.437	322.289	309.377	320.007	576.568	276.711	391.096	390.52	272.274	282.003	314.932	257.73	286.616	205.524	249.957	98.607	94.2042	90.3242	94.3785	74.4137	78.2853	72.9554	75.2181
3370767	NM_005221	DLX5	distal-less homeobox 5	NM_005221	1749	88.0097	82.7297	88.6504	86.4633	101.838	86.9226	80.964	89.9082	138.951	76.2656	98.919	104.712	144.616	368.403	99.1524	204.057	70.6847	89.9109	84.3478	81.6478	98.9284	95.0823	93.1203	95.7104
6290129	NM_004019	DMD	dystrophin	NM_000109	1756	166.823	143	176.854	162.226	108.455	233.415	119.396	153.755	308.333	613.644	312.395	411.457	149.639	287.095	396.443	277.726	568.569	473.865	527.856	523.43	236.276	265.266	244.128	248.557
240280	NM_033317	DMKN	dermokine	NM_001035516	93099	504.201	547.594	384.361	478.719	580.791	391.086	590.808	520.895	201.296	84.5273	188.275	158.033	250.961	188.721	269.01	236.231	138.064	128.935	123.136	130.045	129.74	115.169	109.328	118.079
990743	NM_033317	DMKN	dermokine	NM_001035516	93099	1241.43	834.734	657.563	911.241	1065.17	1640.13	922.558	1209.29	329.465	549.893	211.523	363.627	380.056	351.99	398.063	376.703	162.943	143.313	185.712	163.989	151.201	173.807	172.372	165.793
4810497	NM_001035516	DMKN	dermokine	NM_001035516	93099	1318.96	914.372	748.857	994.064	1183.64	1678.51	1052.1	1304.75	313.482	555.599	253.802	374.294	464.586	394.806	419.398	426.263	167.121	174.016	172.669	171.268	165.34	148.609	137.483	150.477
2760735	NM_015286	SYNM	synemin, intermediate filament protein		23336	176.005	128.834	173.988	159.609	121.959	103.988	112.061	112.669	162.322	395.965	273.738	277.342	133.162	197.513	277.353	202.676	1122.58	1595.33	1856.79	1524.9	1883.56	2607.06	2760.67	2417.1
3930164	NM_001081562	DMPK	dystrophia myotonica-protein kinase	NM_001081560	1760	101.402	114.605	112.733	109.58	120.186	93.9044	104.107	106.066	129.191	215.565	159.774	168.176	112.273	118.99	206.649	145.971	233.756	281.814	262.22	259.264	491.268	614.173	583.553	562.998
1340619	NM_001080449	DNA2	DNA replication helicase 2 homolog (yeast)	NM_001080449	1763	309.489	479.621	476.155	421.755	454.827	517.519	496.751	489.699	183.456	237.116	190.284	203.619	189.29	219.106	193.948	200.781	148.919	131.409	149.275	143.201	170.325	135.844	163.383	156.517
6860689	NM_020877	DNAH2	dynein, axonemal, heavy chain 2	NM_020877	146754	83.8098	89.497	78.9819	84.0962	92.0889	91.2651	103.435	95.5964	215.186	124.099	108.631	149.305	190.547	368.875	108.902	222.775	82.7958	92.4634	82.8569	86.0387	71.6217	79.097	87.4614	79.3934
6480091	NM_018602	DNAJA4	DnaJ (Hsp40) homolog, subfamily A, member 4	NM_001130182	55466	91.2516	71.7652	72.3871	78.468	440.782	337.756	390.065	389.534	96.5258	393.979	165.469	218.658	135.201	140.184	178.165	151.184	3636.68	3348.96	3328.97	3438.2	6103.01	5155.89	5238.18	5499.03
60079	NM_006145	DNAJB1	DnaJ (Hsp40) homolog, subfamily B, member 1	NM_006145	3337	535.07	2429.43	541.42	1168.64	909.332	1330.76	795.832	1011.97	600.964	391.808	674.57	555.781	910.472	950.913	857.446	906.277	1044.43	905.605	1003.34	984.456	666.627	654.892	688.123	669.881
3830653	NM_006736	DNAJB2	DnaJ (Hsp40) homolog, subfamily B, member 2	NM_001039550	3300	1045.24	566.329	725.337	778.97	673.323	1197.44	704.435	858.401	1689.07	6116.59	2472.93	3426.2	1803.26	1425.55	1985.76	1738.19	1783.86	1983.11	1780.84	1849.27	2080.64	2157.78	2055.31	2097.91
1230224	NM_005494	DNAJB6	DnaJ (Hsp40) homolog, subfamily B, member 6	NM_005494	10049	617.347	1604.49	1354.65	1192.16	2728.77	430.175	1780.84	1646.6	1074.99	286.344	907.139	756.156	1182.51	812.68	1057.1	1017.43	681.852	798.301	799.109	759.754	545.794	611.987	520.241	559.341
2190707	NM_013238	DNAJC15	DnaJ (Hsp40) homolog, subfamily C, member 15	NM_013238	29103	138.052	88.3914	110.06	112.168	473.537	560.011	478.698	504.082	147.435	168.909	220.11	178.818	447.795	327.772	429.354	401.64	833.009	912.208	902.087	882.435	767.795	705.146	739.485	737.475
50114	NM_015190	DNAJC9	DnaJ (Hsp40) homolog, subfamily C, member 9		23234	1463.48	2406.23	1703.63	1857.78	1975.69	2298.56	2201.76	2158.67	1911.9	991.996	1145.36	1349.75	2240.06	2364.59	1548.89	2051.18	615.941	642.09	631.191	629.741	433.256	397.305	374.874	401.812
1510543	NM_001009934	DNASE1L1	deoxyribonuclease I-like 1	NM_001009932	1774	191.328	180.183	202.295	191.269	228.736	138.791	191.328	186.285	202.143	196.141	284.552	227.612	239.846	216.679	278.328	244.951	344.6	312.255	313.34	323.398	998.284	937.05	1043.07	992.801
3830605	NM_001080849	DNLZ	DNL-type zinc finger	NM_001080849	728489	490.722	654.892	454.574	533.396	465.933	1193.92	547.057	735.636	366.521	711.081	285.82	454.474	353.081	322.143	331.212	335.479	654.102	568.438	625.622	616.054	1267.48	1294.54	1350.9	1304.31
4220452	NM_006892	DNMT3B	DNA (cytosine-5-)-methyltransferase 3 beta		1789	859.257	1039.94	1127.24	1008.81	885.596	797.309	1987.96	1223.62	118.846	136.435	121.012	125.431	94.223	144.374	104.036	114.211	89.5702	85.3409	107.388	94.0997	88.7441	68.8402	95.0421	84.2088
4390746	NM_006892	DNMT3B	DNA (cytosine-5-)-methyltransferase 3 beta		1789	4885.63	6053.12	7459.48	6132.75	6669.42	4984.85	9273.87	6976.05	327.349	104.143	247.983	226.492	179.387	306.161	170.296	218.615	107.172	105.206	112.709	108.363	91.6082	91.9494	93.9727	92.5101
6060653	NM_006892	DNMT3B	DNA (cytosine-5-)-methyltransferase 3 beta		1789	3603.86	5863.59	5164.18	4877.21	9746.06	3431.48	8480.36	7219.3	298.506	178.165	216.794	231.155	204.557	265.578	162.604	210.913	132.402	126.879	111.23	123.504	123.377	138.58	122.73	128.229
7610730	NM_144658	DOCK11	dedicator of cytokinesis 11	NM_144658	139818	412.447	632.653	501.358	515.486	267.437	234.135	333.436	278.336	838.321	409.386	828.419	692.042	382.295	341.582	589.206	437.694	223.305	208.169	209.021	213.499	109.755	133.917	103.307	115.66
2640128	NM_033407	DOCK7	dedicator of cytokinesis 7	NM_033407	85440	693.185	879.388	805.923	792.832	862.659	641.437	828.419	777.505	1322.17	596.047	1185.67	1034.63	1109.99	1460.52	1277.64	1282.71	501.499	518.686	463.815	494.667	188.821	182.506	171.167	180.831
1510685	NM_018110	DOK4	docking protein 4	NM_018110	55715	211.812	168.712	200.908	193.811	203.11	195.396	236.276	211.594	2720.76	1704.86	2139.24	2188.29	1541.74	1066.17	1286.95	1298.29	166.411	165.098	164.548	165.352	210.118	169.769	220.559	200.148
50563	NM_173660	DOK7	docking protein 7	NM_173660	285489	99.5161	70.4449	96.5722	88.8444	87.3847	93.689	99.8637	93.6458	99.1007	248.303	116.669	154.691	88.8109	127.058	142.771	119.547	201.969	201.296	183.252	195.506	353.532	293.548	277.851	308.31
990725	NM_017613	DONSON	downstream neighbor of SON	NM_017613	29980	607.953	825.764	772.187	735.301	914.838	317.896	758.198	663.644	492.833	211.732	511.276	405.28	450.574	571.491	481.374	501.146	282.465	265.162	258.727	268.785	149.449	138.449	126.161	138.019
2600128	NM_012074	DPF3	D4, zinc and double PHD fingers, family 3	NM_012074	8110	82.5389	81.4618	85.6714	83.224	101.159	103.618	103.216	102.664	213.966	875.815	313.774	467.852	239.388	233.51	285.082	252.66	404.385	338.629	422.935	388.65	369.516	409.586	420.743	399.948
6760274	NM_005700	DPP3	dipeptidyl-peptidase 3	NM_005700	10072	542.104	453.743	566.206	520.684	620.212	520.732	520.086	553.677	224.49	94.702	204.274	174.489	233.625	228.774	261.657	241.352	140.635	138.186	147.946	142.256	225.63	234.979	188.275	216.295
670608	NM_013379	DPP7	dipeptidyl-peptidase 7	NM_013379	29952	87.046	80.874	107.769	91.8962	103.397	86.7904	96.7035	95.6304	104.857	75.3649	90.3679	90.1965	118.086	106.223	134.941	119.75	186.837	192.891	162.625	180.784	289.462	269.149	322.289	293.633
2480364	NM_013379	DPP7	dipeptidyl-peptidase 7	NM_013379	29952	118.169	111.409	93.1238	107.567	108.38	142.112	107.059	119.184	112.972	334.282	114.596	187.283	278.64	175.955	180.77	211.788	356.823	423.425	448.615	409.621	394.147	532.923	617.475	514.848
50204	NM_018189	DPPA4	developmental pluripotency associated 4	NM_018189	55211	11664.8	9273.87	11203	10713.9	9095.03	10004.9	11283.3	10127.8	273.437	110.291	132.878	172.202	105.381	247.731	136.076	163.063	84.3616	85.9425	85.0838	85.1293	89.1217	80.6156	83.2375	84.3249
2100228	NM_001937	DPT	dermatopontin	NM_001937	1805	101.744	85.4552	79.5546	88.9179	81.7977	93.9851	85.8454	87.2094	90.2776	91.2924	84.5773	88.7158	81.0594	83.1435	74.6274	79.6101	548.332	597.751	505.011	550.365	710.678	837.251	743.797	763.909
780386	NM_173812	DPY19L2	dpy-19-like 2 (C. elegans)	NM_173812	283417	83.6656	109.211	104.581	99.1525	103.164	127.049	95.4116	108.542	119.651	183.192	177.498	160.114	142.771	163.432	237.884	181.362	492.833	549.986	491.795	511.538	223.246	201.827	242.373	222.482
450452	NM_001385	DPYS	dihydropyrimidinase	NM_001385	1807	95.7807	81.2495	81.4204	86.1502	140.969	82.842	92.7503	105.52	79.5498	76.5681	96.6802	84.266	387.965	276.938	83.9306	249.611	93.6171	77.9473	74.6415	82.0686	92.5957	63.2887	99.0102	84.9649
4290431	NM_001387	DPYSL3	dihydropyrimidinase-like 3	NM_001387	1809	15196.2	10546.5	12588.5	12777	11526.5	8374.86	14001.4	11300.9	6358.14	9847.35	7439.87	7881.78	10923.9	8556.42	11378.8	10286.4	3162.54	3397.1	2955.09	3171.58	1739.11	1597.38	1626.78	1654.43
50309	NM_006426	DPYSL4	dihydropyrimidinase-like 4	NM_006426	10570	451.878	536.769	437.546	475.398	414.908	1071.15	512.994	666.349	1246.72	3537.96	1682.75	2155.81	1107.22	1029.89	1371.99	1169.7	1699.96	1758.51	1829.35	1762.6	1547.45	1705.89	1710.78	1654.71
7050709	NM_000797	DRD4	dopamine receptor D4	NM_000797	1815	173.088	115.842	149.83	146.253	302.382	550.17	372.474	408.342	144.446	243.546	178.568	188.853	150.622	159.277	145.335	151.745	153.602	156.934	126.493	145.676	187.948	116.571	120.907	141.808
2710400	NM_004949	DSC2	desmocollin 2		1824	483.55	760.379	541.849	595.26	227.151	605.975	383.35	405.492	808.677	397.401	645.856	617.311	770.126	647.711	396.861	604.899	219.004	243.362	243.214	235.193	157.935	157.331	128.943	148.07
1440465	NM_024423	DSC3	desmocollin 3	NM_001941	1825	86.4874	93.1447	108.426	96.0195	126.96	87.2706	110.112	108.114	212.161	82.1328	134.99	143.095	450.365	479.621	520.732	483.573	176.675	173.06	166.22	171.985	96.3704	109.096	90.6231	98.6966
3890372	NM_024094	DSCC1	defective in sister chromatid cohesion 1 homolog (S. cerevisiae)	NM_024094	79075	271.405	273.221	343.255	295.96	210.191	198.974	266.247	225.137	114.68	82.9154	115.233	104.276	81.4196	125.952	107.574	104.982	80.8509	108.004	83.0024	90.6191	96.8477	99.2815	81.1424	92.4239
4180475	NM_018962	DSCR6	Down syndrome critical region gene 6	NM_018962	53820	307.857	113.303	210.452	210.537	219.268	221.226	152.869	197.788	410.951	135.707	202.495	249.718	134.266	334.77	92.8575	187.298	72.2451	90.7779	86.0541	83.0257	84.5598	72.9465	80.5457	79.3506
4150672	NM_001943	DSG2	desmoglein 2		1829	150.42	429.953	433.151	337.841	401.227	103.878	428.918	311.341	283.577	73.0242	389.014	248.538	319.836	295.663	278.282	297.927	129.716	130.011	109.484	123.07	134.444	102.581	100.408	112.478
3190102	NM_024918	DSN1	DSN1, MIND kinetochore complex component, homolog (S. cerevisiae)	NM_024918	79980	456.073	291.189	346.755	364.672	313.274	241.738	384.017	313.01	147.552	103.833	172.822	141.403	192.594	157.459	172.904	174.319	116.669	117.291	157.351	130.437	85.2568	104.623	117.295	102.392
5570296	NM_016448	DTL	denticleless homolog (Drosophila)	NM_016448	51514	564.102	524.418	739.909	609.476	594.667	747.12	736.007	692.598	284.939	175.098	266.089	242.042	280.746	431.258	256.531	322.845	154.657	188.45	138.653	160.587	84.7762	89.7273	78.9227	84.4754
4570253	NM_032980	DTNA	dystrobrevin, alpha	NM_001128175	1837	142.196	228.705	146.523	172.475	196.021	180.05	180.523	185.531	189.89	306.235	378.905	291.677	274.222	185.32	341.423	266.988	1017.74	878.617	915.849	937.402	2169.2	2185	1895.78	2083.32
6350164	NM_001392	DTNA	dystrobrevin, alpha	NM_001128175	1837	757.015	915.501	558.175	743.564	483.996	1486.79	684.267	885.017	683.292	3217.74	1977.68	1959.57	1318.14	1083.09	1553.61	1318.28	5658.57	5323.68	5658.57	5546.94	8480.36	7618.9	8556.42	8218.56
7320072	NM_032981	DTNA	dystrobrevin, alpha	NM_001128175	1837	153.519	242.033	141.622	179.058	188.721	213.514	163.026	188.42	198.591	259.728	338.769	265.696	182.462	190.441	342.137	238.347	1005.91	840.38	916.676	920.988	2326.13	1933.59	2104.82	2121.51
6860377	NM_004417	DUSP1	dual specificity phosphatase 1	NM_004417	1843	571.879	1501.08	398.392	823.784	783.397	726.202	865.457	791.685	3567.8	771.227	1758.51	2032.51	3435.08	5461.57	2595.39	3830.68	11708.8	10734.1	11097	11179.9	7667.03	7086.57	7073.18	7275.59
3780707	NM_144729	DUSP10	dual specificity phosphatase 10	NM_007207	11221	125.027	186.104	157.084	156.072	134.815	136.642	102.122	124.526	188.091	125.325	251.838	188.418	565.85	492.665	310.922	456.479	159.144	167.805	168.866	165.272	237.884	216.171	163.318	205.791
5890091	NM_024025	DUSP26	dual specificity phosphatase 26 (putative)	NM_024025	78986	108.705	163.071	132.969	134.915	148.662	232.011	200.402	193.692	138.315	238.564	151.778	176.219	301.73	277.549	632.303	403.861	1066.46	1055.03	1040.24	1053.91	1854.42	1822.38	1717.39	1798.06
4210347	NM_001033575	DUSP28	dual specificity phosphatase 28	NM_001033575	285193	175.018	175.307	199.519	183.281	182.292	197.438	146.07	175.267	374.183	471.272	417.043	420.833	366.437	375.751	391.995	378.061	969.668	843.243	891.159	901.357	1119.3	1005.91	1025.26	1050.15
6560156	NM_004090	DUSP3	dual specificity phosphatase 3	NM_004090	1845	1218.72	904.267	1000.77	1041.25	1155.55	1428.68	1146.99	1243.74	3253.1	7107.96	3494.37	4618.48	4010.32	3636.68	3361.84	3669.61	7439.87	6433.55	6134.99	6669.47	8461.69	10077.5	9491.65	9343.62
5390161	NM_004419	DUSP5	dual specificity phosphatase 5	NM_004419	1847	899.301	981.791	536.656	805.916	1050.89	1215.05	735.546	1000.49	1855.67	3956.09	2393.42	2735.06	2132.47	2099.08	2484.67	2238.74	3415.07	3524.92	3028.46	3322.82	1000.45	932.12	1062.03	998.203
4890041	NM_004420	DUSP8	dual specificity phosphatase 8	NM_004420	1850	177.187	170.466	168.276	171.976	120.504	205.998	152.226	159.576	258.197	188.484	250.501	232.394	220.603	193.068	243.254	218.975	454.272	448.204	449.234	450.57	600.419	671.287	602.502	624.736
6280242	NM_001025248	DUT	deoxyuridine triphosphatase	NM_001025248	1854	643.384	628.431	700.487	657.434	534.9	966.789	920.154	807.281	236.792	212.129	210.382	219.768	251.135	330.727	243.309	275.057	208.989	262.311	245.875	239.059	152.093	201.505	169.381	174.326
6330494	NM_001025249	DUT	deoxyuridine triphosphatase	NM_001025248	1854	673.498	637.351	713.832	674.893	638.613	888.815	760.936	762.788	254.604	251.877	219.612	242.031	262.491	274.299	238.091	258.294	207.099	205.582	221.683	211.455	145.157	179.104	164.833	163.031
3520762	NM_004411	DYNC1I1	dynein, cytoplasmic 1, intermediate chain 1	NM_001135556	1780	139.721	123.082	109.558	124.12	173.667	97.7044	216.445	162.605	769.257	314.843	639.528	574.543	272.581	334.644	318.928	308.717	102.239	103.68	83.9355	96.6181	1047.28	1154.47	1101.52	1101.09
7330044	NM_006520	DYNLT3	dynein, light chain, Tctex-type 3	NM_006520	6990	76.7944	81.1994	87.8085	81.9341	307.629	178.359	195.838	227.275	92.5567	94.2672	101.391	96.0718	435.331	473.415	456.073	454.94	542.401	549.731	500.642	530.924	268.129	248.826	253.802	256.919
4220187	NM_003494	DYSF	dysferlin, limb girdle muscular dystrophy 2B (autosomal recessive)	NM_001130455	8291	365.117	142.157	184.619	230.631	236.276	188.961	231.7	218.979	376.74	426.393	469.695	424.276	183.842	321.901	323.883	276.542	436.93	433.706	457.092	442.576	1524.93	1464.03	1395.32	1461.43
6650196	NM_001951	E2F5	E2F transcription factor 5, p130-binding	NM_001083588	1875	1054.59	1758.51	1766.49	1526.53	2504.14	759.173	1860.91	1708.08	1251.95	173.009	806.886	743.948	859.257	1155.55	692.351	902.385	337.018	330.157	353.919	340.365	273.16	198.365	196.471	222.665
4560450	NM_203394	E2F7	E2F transcription factor 7	NM_203394	144455	324.517	541.712	475.093	447.107	446.24	488.104	439.623	457.989	300.4	113.532	249.718	221.216	241.18	393.408	199.645	278.078	154.427	161.968	163.092	159.829	89.7602	76.7416	68.9665	78.4894
1170156	NR_003501	EARS2	glutamyl-tRNA synthetase 2, mitochondrial (putative)	NM_001083614	124454	932.515	854.158	801.703	862.792	916.436	615.37	749.489	760.432	434.741	281.347	337.541	351.21	360.064	400.634	313.974	358.224	223.653	203.612	210.452	212.572	376.248	383.716	386.852	382.272
1110592	NM_024007	EBF1	early B-cell factor 1	NM_024007	1879	83.2361	88.3096	85.0006	85.5154	92.0094	85.5037	80.9029	86.1387	149.044	95.7643	93.8096	112.873	112.158	120.122	106.198	112.826	541.849	530.116	492.29	521.418	627.733	534.569	486.619	549.641
7160435	NM_001005463	EBF3	early B-cell factor 3	NM_001005463	253738	86.9694	89.8422	98.5	91.7705	103.504	89.4069	102.454	98.455	416.718	218.901	226.477	287.365	367.175	280.646	143.297	263.706	855.277	881.134	843.793	860.068	429.866	389.148	394.866	404.626
4490520	NM_004951	GPR183	G protein-coupled receptor 183	NM_004951	1880	83.546	76.6526	79.7565	79.985	77.7206	88.1389	87.7493	84.5363	196.021	171.265	420.266	262.517	476.155	279.096	242.932	332.728	338.337	304.623	301.165	314.708	134.071	141.158	148.087	141.106
5490477	NM_032565	EBPL	emopamil binding protein-like	NM_032565	84650	1598.13	1269.74	1665.72	1511.2	2298.56	1517.71	1701.26	1839.18	1024.87	700.777	658.384	794.675	744.376	862.659	611.585	739.54	488.19	388.563	414.722	430.492	376.533	338.052	350.277	354.954
2350504	NM_001953	TYMP	thymidine phosphorylase	NM_001113755	1890	200.096	225.911	184.731	203.58	147.697	239.322	137.962	174.994	363.571	1035.52	359.923	586.337	347.238	244.182	196.471	262.631	634.215	620.805	635.022	630.014	1506.01	1673.26	1509.72	1562.99
5360553	NM_001398	ECH1	enoyl Coenzyme A hydratase 1, peroxisomal	NM_001398	1891	2230.65	1457.62	1435.06	1707.78	2001.47	1763.09	1403.39	1722.65	2615.78	4143.34	2883.46	3214.2	2364.59	1238.49	3132.73	2245.27	4240.15	4482.1	4134.47	4285.57	14142.7	11708.8	11871.4	12574.3
2320653	NM_018281	ECHDC2	enoyl Coenzyme A hydratase domain containing 2	NM_018281	55268	467.94	411.156	271.002	383.366	727.837	682.554	651.665	687.352	149.746	117.809	140.953	136.169	358.009	319.96	135.23	271.066	3567.8	3314.99	3308.58	3397.12	3866.5	3518.29	3537.96	3640.92
5220612	NM_024693	ECHDC3	enoyl Coenzyme A hydratase domain containing 3	NM_024693	79746	70.1506	76.2397	90.2296	78.8733	857.734	706.712	676.027	746.824	106.842	86.0884	97.2071	96.7126	216.209	162.224	156.407	178.28	1577.68	1660.64	1697.48	1645.27	3321.82	3168.81	3108.04	3199.56
6840192	NM_001393	ECM2	extracellular matrix protein 2, female organ and adipocyte specific	NM_001393	1842	95.4453	53.5203	85.5252	78.1636	80.9518	81.7782	79.775	80.835	87.8777	86.4488	106.457	93.5947	110.951	96.853	82.6677	96.8238	453.512	544.613	423.643	473.923	169.688	180.723	193.743	181.385
870328	NM_016581	ECSIT	ECSIT homolog (Drosophila)	NM_016581	51295	141.955	133.652	134.927	136.845	156.824	200.376	175.588	177.596	111.098	229.41	115.87	152.126	150.27	128.147	148.879	142.432	219.612	284.552	261.525	255.23	488.538	469.255	518.53	492.108
6840215	NM_018098	ECT2	epithelial cell transforming sequence 2 oncogene	NM_018098	1894	1414.4	1386.23	1494.52	1431.72	1203.15	1223.64	1710.03	1378.94	494.987	397.615	609.087	500.563	584.988	945.538	501.661	677.396	361.253	338.832	369.236	356.441	116.982	101.313	141.188	119.828
160754	NM_001400	S1PR1	sphingosine-1-phosphate receptor 1	NM_001400	1901	90.9878	93.5392	106.316	96.9475	112.979	93.3784	118.269	108.209	480.46	129.243	539.399	383.034	513.511	477.499	766.387	585.799	1116.42	993.579	974.807	1028.27	1000.77	1088.81	1149.3	1079.63
1170605	NM_004720	LPAR2	lysophosphatidic acid receptor 2	NM_004720	9170	676.697	336.438	432.534	481.89	378.375	557.123	479.852	471.783	296.053	159.939	308.412	254.801	262.118	339.292	258.964	286.791	115.311	130.918	131.825	126.018	105.576	79.1537	101.023	95.2509
670333	NM_207033	EDN3	endothelin 3		1908	97.3505	89.8727	101.196	96.1398	93.5175	99.6471	108.399	100.521	76.5492	74.0095	86.3386	78.9658	215.686	202.575	310.492	242.918	84.49	85.2469	80.0057	83.2475	85.0712	87.6655	98.4439	90.3935
1410240	NM_207032	EDN3	endothelin 3		1908	107.661	68.7528	76.9011	84.4382	91.8639	78.7848	85.8332	85.494	87.9256	60.4751	77.7991	75.3999	173.483	178.389	294.533	215.469	95.3363	91.4898	69.3717	85.3992	75.5317	95.5479	78.529	83.2029
3930403	NM_001957	EDNRA	endothelin receptor type A	NM_001957	1909	134.343	131	175.535	146.959	133.903	142.749	138.064	138.239	1313.92	2295.13	1313.92	1640.99	1013.25	1001.63	1469.67	1161.52	1220.88	1212.86	1263.52	1232.42	452.29	574.588	510.787	512.555
2970164	NM_000115	EDNRB	endothelin receptor type B	NM_000115	1910	1418.69	887.999	1500.45	1269.05	1083.6	1041.64	605.606	910.284	227.909	153.985	186.628	189.507	296.663	381.293	215.894	297.95	1148.96	1088.5	1213.95	1150.47	864.353	887.077	807.908	853.113
6370356	NM_001958	EEF1A2	eukaryotic translation elongation factor 1 alpha 2	NM_001958	1917	861.637	841.407	1044.43	915.823	917.467	1063.99	688.334	889.932	5937.36	18479.9	7499.09	10638.8	3390	2635.15	6495.21	4173.45	16957.4	15391.7	15639.3	15996.2	24156.8	22263.2	23505.6	23308.5
50301	NM_004280	EEF1E1	eukaryotic translation elongation factor 1 epsilon 1	NM_004280	9521	1468.87	2865.77	2526.44	2287.03	2447.5	1808.95	2087.79	2114.74	981.358	384.742	762.26	709.453	804.806	1425.07	781.785	1003.89	470.432	463.95	498.662	477.681	402.817	508.573	418.97	443.453
1260040	NM_004105	EFEMP1	EGF-containing fibulin-like extracellular matrix protein 1	NM_001039348	2202	144.008	145.704	117.338	135.683	186.718	196.206	186.055	189.66	155.468	185.02	123.086	154.525	266.873	288.718	429.056	328.216	406.845	480.311	411.408	432.854	472.284	597.334	526.358	531.992
6900408	NM_001039348	EFEMP1	EGF-containing fibulin-like extracellular matrix protein 1	NM_001039348	2202	191.69	194.192	235.926	207.269	608.144	159.077	422.573	396.598	376.444	107.878	407.278	297.2	889.075	567.048	1201.22	885.78	1011.6	920.741	887.596	939.979	1774.3	1634.21	1548.31	1652.27
6100180	NM_016938	EFEMP2	EGF-containing fibulin-like extracellular matrix protein 2	NM_016938	30008	318.773	241.487	201.938	254.066	332.184	354.017	259.817	315.339	844.755	1577.05	774.548	1065.45	1801.94	1201.22	2148.44	1717.2	1933.59	1785.15	1698.31	1805.69	1732.5	1876.25	1752.9	1787.22
1980484	NM_025202	EFHD1	EF-hand domain family, member D1	NM_025202	80303	296.205	199.7	388.865	294.923	402.013	216.41	225.107	281.177	560.729	282.034	658.715	500.493	639.342	1069	446.695	718.346	788.303	852.323	777.694	806.107	2143.06	2021.57	2305.67	2156.77
3710397	NM_004428	EFNA1	ephrin-A1	NM_004428	1942	123.994	189.982	137.341	150.439	188.772	328.7	179	232.157	1651.38	1887.26	1514.69	1684.44	1474.37	1802.69	1181.06	1486.04	1816.01	1682.75	1732.5	1743.75	1347.4	1395.32	1322.17	1354.97
4730019	NM_004429	EFNB1	ephrin-B1	NM_004429	1947	166.173	111.774	135.425	137.79	111.963	118.875	98.8436	109.894	277.938	591.847	273.646	381.144	182.862	185.258	218.698	195.606	194.034	184.803	207.431	195.423	298.669	259.157	321.362	293.063
5090289	NM_004093	EFNB2	ephrin-B2	NM_004093	1948	641.049	777.866	645.856	688.257	921.16	537.968	834.237	764.455	2375.04	753.413	1846.12	1658.19	3619.61	4026.61	3528.49	3724.9	2072.76	1905.13	2033.25	2003.72	585.233	587.084	591.182	587.833
2680070	NM_001406	EFNB3	ephrin-B3	NM_001406	1949	398.993	306.587	337.447	347.676	371.499	460.085	352.437	394.674	1676.72	1511.87	944.012	1377.53	1207.41	1295.86	969.064	1157.44	749.204	706.248	759.715	738.389	97.4675	123.958	104.11	108.512
6330079	NM_015507	EGFL6	EGF-like-domain, multiple 6	NM_015507	25975	153.257	207.975	132.26	164.498	107.669	153.506	105.372	122.183	117.823	179.245	98.8959	131.988	398.621	480.899	817.008	565.509	126.299	143.431	151.456	140.395	92.3391	89.5208	89.159	90.3396
5340255	NM_030652	EGFL8	EGF-like-domain, multiple 8	NM_030652	80864	131.184	81.0739	74.3002	95.5193	60.1529	77.8247	72.8311	70.2696	97.6469	97.0427	114.605	103.098	83.3046	95.5377	117.986	98.9429	217.739	205.429	228.821	217.33	215.957	319.173	302.496	279.209
6270372	NM_182801	EGFLAM	EGF-like, fibronectin type III and laminin G domains	NM_152403	133584	165.753	95.4856	178.632	146.624	300.928	261.525	158.011	240.155	380.716	978.579	317.77	559.022	1611.3	1349.51	2383.99	1781.6	891.159	768.06	904.973	854.731	1061.26	1218.72	1155.05	1145.01
6130484	NM_022073	EGLN3	egl nine homolog 3 (C. elegans)	NM_022073	112399	122.852	138.482	119.155	126.83	192.457	99.8659	194.212	162.178	121.25	158.986	116.938	132.392	97.0329	119.271	154.717	123.674	282.592	334.77	357.527	324.963	236.167	379.181	403.492	339.613
870338	NM_001964	EGR1	early growth response 1	NM_001964	1958	6028.35	7107.96	222.464	4452.93	1677.33	2939.74	3727.13	2781.4	17559.9	1262.36	11330.7	10051	5441.72	6347.34	6053.12	5947.4	2829.08	2193.29	2156.08	2392.82	1801.94	1699.96	1560.85	1687.58
6020255	NM_000399	EGR2	early growth response 2 (Krox-20 homolog, Drosophila)	NM_000399	1959	260.442	543.774	131.482	311.899	255.695	264.533	232.707	250.978	557.7	265.266	657.563	493.51	847.613	1024.87	529.378	800.619	315.033	284.481	296.152	298.556	350.689	302.429	276.001	309.706
1780619	NM_006795	EHD1	EH-domain containing 1	NM_006795	10938	709.476	685.231	593.175	662.628	729.961	1026.8	675.446	810.735	1314.42	3365.59	934.885	1871.63	1870.2	1178.14	1427.93	1492.09	1183.03	1289.83	1178.14	1217	1712.93	1498.18	1615.21	1608.78
2350543	NM_152361	EID2B	EP300 interacting inhibitor of differentiation 2B	NM_152361	126272	1411.37	447.795	1032.5	963.886	429.457	580.63	712.707	574.265	849.414	1232.61	2814.38	1632.13	1229.03	940.639	1424.24	1197.97	710.889	1215.51	1272.51	1066.3	737.779	1032.99	1104.24	958.335
4150600	NM_004681	EIF1AY	eukaryotic translation initiation factor 1A, Y-linked	NM_004681	9086	72.9033	75.4781	76.9147	75.0987	1712.93	1706.59	1287.79	1569.11	68.4147	72	91.1544	77.1897	1703.05	2446.12	2191.53	2113.57	3829.37	3394.19	3917.08	3713.54	4349.76	3974.89	3858.12	4060.93
4390070	NM_004681	EIF1AY	eukaryotic translation initiation factor 1A, Y-linked	NM_004681	9086	84.2535	80.6335	78.7205	81.2025	250.839	189.403	187.835	209.359	83.5971	78.0782	87.1973	82.9575	279.291	285.186	322.895	295.791	436.525	469.789	459.074	455.129	498.399	493.362	478.135	489.965
6060414	NM_005875	EIF1B	eukaryotic translation initiation factor 1B	NM_005875	10289	921.643	1309.59	1786.18	1339.14	1411.9	838.811	1650.53	1300.41	1994.78	1381.97	2211.61	1862.79	1600.86	2522.13	2889.1	2337.36	3656.97	4162.01	3980.71	3933.23	3699.52	4749.62	4102.17	4183.77
1450670	NM_001416	EIF4A1	eukaryotic translation initiation factor 4A, isoform 1	NM_001416	1973	28381.4	18938.9	18791.8	22037.4	18479.9	17914.7	20008.4	18801	12999.3	4656.42	9934.51	9196.74	13057.3	6977.63	10159.6	10064.9	4687.02	3917.08	4050.68	4218.26	5390.97	4772.18	4910.96	5024.7
3390221	NM_173359	EIF4E3	eukaryotic translation initiation factor 4E family member 3	NM_001134649	317649	443.242	798.98	706.712	649.645	612.5	382.4	532.475	509.125	298.367	185.996	339.051	274.471	261.81	235.285	243.754	246.95	880.048	1002.35	908.46	930.287	1913.6	1773.21	1871.02	1852.61
4850670	NM_173359	EIF4E3	eukaryotic translation initiation factor 4E family member 3	NM_001134649	317649	179.419	287.148	279.096	248.555	231.303	166.823	192.174	196.767	144.348	85.7859	151.698	127.277	137.316	103.851	132.693	124.62	287.941	283.058	292.566	287.855	729.433	669.93	685.556	694.973
4290446	NM_001418	EIF4G2	eukaryotic translation initiation factor 4 gamma, 2	NM_001042559	1982	151.983	861.823	634.802	549.536	899.301	163.755	1225.14	762.73	946.382	99.4836	1037.77	694.545	957.75	266.528	936.214	720.164	470.925	429.572	375.991	425.496	349.695	383.865	323.486	352.349
3290551	NM_003760	EIF4G3	eukaryotic translation initiation factor 4 gamma, 3	NM_003760	8672	1307.37	1180.2	1321.11	1269.56	1014.11	1007.59	1223.64	1081.78	1686.68	1448.21	1678.51	1604.46	1204.31	857.734	954.042	1005.36	333.436	352.364	372.123	352.641	228.998	225.254	262.27	238.84
1850414	NM_001970	EIF5A	eukaryotic translation initiation factor 5A	XM_001724572	1984	752.474	707.036	575.181	678.23	959.546	1526.71	1342.14	1276.13	434.505	349.695	377.834	387.345	569.45	427.086	661.641	552.726	412.973	413.073	488.792	438.279	411.247	396.519	425.978	411.248
1850681	NM_181466	EIF6	eukaryotic translation initiation factor 6	NM_002212	3692	1597.38	1649.75	936.536	1394.55	1309.59	2678.95	1188.17	1725.57	623.664	1780.84	667.736	1024.08	1259.16	790.353	1103.69	1051.07	511.769	496.614	528.323	512.235	731.103	674.57	674.906	693.526
7650497	NM_001972	ELA2	elastase 2, neutrophil		1991	79.9587	76.77	81.2379	79.3222	64.7848	79.412	84.434	76.2103	79.3896	82.3941	68.3526	76.7121	81.2429	68.4403	77.8622	75.8485	701.63	724.386	819.822	748.613	100.408	106.519	91.3217	99.4163
430753	NM_005747	ELA3A	elastase 3A, pancreatic	NM_005747	10136	72.7309	86.3636	75.7524	78.2823	75.158	86.3794	89.1817	83.5731	79.9252	80.1637	86.7459	82.2783	88.7571	95.3941	88.9878	91.0463	72.1135	86.1488	90.622	82.9614	277.23	232.519	201.339	237.029
6270707	NM_004432	ELAVL2	ELAV (embryonic lethal, abnormal vision, Drosophila)-like 2 (Hu antigen B)	NM_004432	1993	112.535	256.83	151.02	173.461	239.575	131.519	303.371	224.822	128.607	101.419	111.05	113.692	91.1333	95.9302	90.3886	92.4841	79.4666	84.6131	83.591	82.5569	90.7197	85.4512	83.1752	86.4487
6130577	NM_001081754	ELN	elastin	NM_000501	2006	78.1191	87.3739	102.506	89.333	101.331	91.8314	93.7356	95.6327	95.5991	94.5145	82.884	90.9992	86.502	94.0418	122.071	100.872	807.644	831.248	777.516	805.469	155.392	167.621	169.6	164.204
5670040	NM_024090	ELOVL6	ELOVL family member 6, elongation of long chain fatty acids (FEN1/Elo2, SUR4/Elo3-like, yeast)	NM_001130721	79071	2451.2	2416.46	2604.9	2490.85	2072.76	2595.39	2603.11	2423.75	1318.96	1126.63	1994.78	1480.12	778.921	1639.44	876.173	1098.18	274.767	273.905	239.886	262.853	125.044	116.184	93.7902	111.673
7380181	NM_024090	ELOVL6	ELOVL family member 6, elongation of long chain fatty acids (FEN1/Elo2, SUR4/Elo3-like, yeast)	NM_001130721	79071	323.814	518.53	531.384	457.909	558.346	282.943	562.656	467.982	382.229	125.952	502.142	336.774	245.578	266.873	265.814	259.422	100.345	104.717	85.8038	96.9552	82.595	91.119	99.9152	91.2097
1190142	NM_032048	EMILIN2	elastin microfibril interfacer 2	NM_032048	84034	250.924	202.431	169.188	207.515	305.177	357.136	241.362	301.225	584.821	3104.09	877.988	1522.3	875.045	712.435	1282.3	956.593	1870.2	1805.47	1819.07	1831.58	889.318	875.282	889.075	884.558
110139	NM_019063	EML4	echinoderm microtubule associated protein like 4	NM_019063	27436	887.596	688.836	790.353	788.928	1071.46	796.957	1182.08	1016.83	901.276	313.974	795.832	670.361	1219.25	1442.75	1383.47	1348.49	391.741	368.919	403.722	388.127	121.003	143.431	137.4	133.944
3940435	NM_001423	EMP1	epithelial membrane protein 1	NM_001423	2012	92.4077	90.3359	90.6539	91.1325	83.6966	84.0234	92.0038	86.5746	117.853	333.436	200.596	217.295	705.735	353.081	183.842	414.219	2803.64	2806.55	2728.77	2779.65	2607.06	2496.13	2367.29	2490.16
7150563	NM_003633	ENC1	ectodermal-neural cortex (with BTB-like domain)	NM_003633	8507	273.738	247.363	245.578	255.56	323.352	375.366	344.844	347.854	891.159	495.412	874.174	753.582	2248.55	2004.49	2133.75	2128.93	455.921	423.572	411.247	430.247	244.214	220.516	226.56	230.43
2510039	NM_015036	ENDOD1	endonuclease domain containing 1	NM_015036	23052	105.551	95.3025	131.02	110.624	126.209	90.0161	105.146	107.124	137.573	286.799	190.949	205.107	452.004	322.895	407.007	393.969	244.977	186.962	185.928	205.956	256.467	288.285	245.011	263.254
4570008	NM_005107	ENDOGL1	endonuclease G-like 1	NM_005107	9941	116.982	145.439	173.14	145.187	102.331	291.553	98.235	164.04	92.7384	170.151	99.2877	120.726	112.241	116.781	101.37	110.131	200.123	231.495	231.154	220.924	358.215	473.537	560.387	464.046
4610753	NM_000118	ENG	endoglin	NM_000118	2022	100.186	94.6162	118.949	104.584	96.2495	89.4294	95.361	93.68	163.177	78.2711	110.385	117.278	132.061	113.589	122.813	122.821	672.302	745.002	713.148	710.151	953.176	1353.2	1198.2	1168.19
50402	NM_001975	ENO2	enolase 2 (gamma, neuronal)		2026	1425.55	608.144	938.996	990.895	782.073	749.489	690.525	740.696	541.42	1256.8	911.082	903.1	310.594	374.183	336.352	340.376	454.574	399.556	472.508	442.213	347.652	307.794	375.032	343.493
1240300	NM_001976	ENO3	enolase 3 (beta, muscle)	NM_001976	2027	734.685	374.782	513.511	540.993	313.482	552.484	360.871	408.946	4462.26	11526.5	8261.19	8083.31	2079.48	1659.97	3672.74	2470.73	9559.51	9913.19	9432.51	9635.07	10546.5	12949.6	10795.1	11430.4
6110435	NM_001976	ENO3	enolase 3 (beta, muscle)	NM_001976	2027	172.872	112.232	144.659	143.255	145.918	77.6945	121.057	114.89	1145.36	997.904	2849.94	1664.4	638.243	326.728	1150	704.989	3452.64	2744.15	3159.47	3118.76	4329.1	4010.32	4222.98	4187.46
5890102	NM_021204	ENOPH1	enolase-phosphatase 1	NM_021204	58478	1642.06	2838.23	2100.33	2193.54	2524.31	1513.17	2230.65	2089.38	1008.39	647.52	880.376	845.429	1164.25	1162.55	1064.78	1130.53	781.785	732.007	769.812	761.201	710.202	662.035	687.251	686.496
4560672	NM_001977	ENPEP	glutamyl aminopeptidase (aminopeptidase A)	NM_001977	2028	104.21	134.293	111.882	116.795	120.138	103.386	119.733	114.419	189.566	151.605	146.376	162.516	98.2974	169.813	134.755	134.289	482.503	578.558	590.15	550.404	97.5546	158.895	143.981	133.477
840678	NM_001040092	ENPP2	ectonucleotide pyrophosphatase/phosphodiesterase 2	NM_001040092	5168	100.755	125.148	141.223	122.375	238.292	199.84	226.683	221.605	172.314	85.9035	156.422	138.213	455.664	477.896	138.3	357.287	211.042	205.166	222.21	212.806	129.527	143.615	119.943	131.029
7200215	NM_001247	ENTPD6	ectonucleoside triphosphate diphosphohydrolase 6 (putative function)	NM_001114089	955	484.096	384.742	342.195	403.678	293.601	391.388	268.761	317.917	324.367	324.834	378.296	342.499	312.037	297.225	326.864	312.042	587.716	496.751	572.352	552.273	1089.18	929.604	929.959	982.914
7320372	NM_005442	EOMES	eomesodermin homolog (Xenopus laevis)	NM_005442	8320	644.375	80.0738	260.517	328.322	660.231	569.767	501.767	577.255	116.73	67.2982	70.8816	84.9699	69.2941	79.2324	80.2392	76.2553	85.162	94.1095	79.7822	86.3512	79.6269	91.1772	88.9507	86.5849
7610131	NM_001430	EPAS1	endothelial PAS domain protein 1	NM_001430	2034	92.7425	122.798	109.925	108.489	138.02	117.738	121.33	125.696	588.921	292.448	292.146	391.172	1466.13	1982.06	2371.95	1940.05	5092.15	4329.1	3901.9	4441.05	7073.18	6116.59	6020.23	6403.33
1510538	NM_012307	EPB41L3	erythrocyte membrane protein band 4.1-like 3	NM_012307	23136	425.563	568.438	804.157	599.386	1090.81	286.287	700.487	692.527	2689.12	758.653	2922.71	2123.49	2574.05	2603.11	2776.42	2651.2	1286.95	1193.33	1202.15	1227.48	331.844	312.832	297.973	314.216
6480491	NM_020909	EPB41L5	erythrocyte membrane protein band 4.1 like 5	NM_020909	57669	445.946	749.204	892.219	695.789	539.862	390.52	437.148	455.843	1306.8	335	820.34	820.713	1131.16	1562.68	1176.43	1290.09	673.107	559.834	571.623	601.521	276.938	246.815	250.882	258.212
5690187	NM_000119	EPB42	erythrocyte membrane protein band 4.2	NM_000119	2038	83.315	70.5071	63.4792	72.4338	80.0106	91.0883	79.5345	83.5445	117.184	89.9201	95.1537	100.753	113.406	85.5941	76.3754	91.792	462.219	399.139	366.983	409.447	99.2428	84.7271	83.2442	89.0714
4610670	NM_001978	EPB49	erythrocyte membrane protein band 4.9 (dematin)	NM_001114135	2039	101.739	92.5764	95.2866	96.534	100.856	87.2769	93.0073	93.7134	97.5363	101.725	88.9099	96.057	85.4086	83.7685	86.328	85.1684	167.056	159.774	170.604	165.811	537.171	501.499	511.276	516.649
6400044	NM_017549	EPDR1	ependymin related protein 1 (zebrafish)	NM_017549	54749	704.435	962.785	762.073	809.764	467.94	479.999	426.264	458.068	528.015	349.617	679.085	518.906	587.716	378.659	398.498	454.958	1448.21	1316.91	1509.72	1424.94	3780.91	3567.8	3533.56	3627.43
6370553	NM_005232	EPHA1	EPH receptor A1	NM_005232	2041	2174.87	1482.33	1189.41	1615.54	1956.27	2338.8	1741.9	2012.32	141.888	102.3	130.2	124.796	185.766	205.637	129.74	173.714	94.1206	99.1607	106.851	100.044	86.8625	101.515	86.5993	91.6591
6650482	NM_004438	EPHA4	EPH receptor A4	NM_004438	2043	159.127	326.199	483.749	323.025	320.349	143.181	213.904	225.811	603.27	304.491	701.63	536.464	677.881	939.346	701.252	772.826	692.351	618.744	528.872	613.322	243.513	208.957	188.792	213.754
6290735	NM_004443	EPHB3	EPH receptor B3	NM_004443	2049	145.977	101.011	111.312	119.434	124.724	135.241	105.859	121.941	189.073	534.007	275.288	332.789	234.463	179.664	221.403	211.843	151.968	144.008	142.328	146.101	119.87	120.186	128.693	122.916
6770403	NM_014805	EPM2AIP1	EPM2A (laforin) interacting protein 1		9852	216.94	298.032	274.767	263.246	230.303	459.859	278.051	322.738	1281.13	1318.96	1491.45	1363.85	982.119	1111.37	1104.7	1066.06	2063.04	1763.78	1892.11	1906.31	860.954	778.328	739.055	792.779
5090088	NM_004446	EPRS	glutamyl-prolyl-tRNA synthetase	NM_004446	2058	5141.58	4960.31	4631.43	4911.11	4162.01	3825.02	4134.47	4040.5	2427.72	2396.91	2613.29	2479.31	2255.26	3146.06	2783.49	2728.27	1606.09	1470.47	1628.06	1568.21	833.293	845.01	808.677	828.993
6650241	NM_004447	EPS8	epidermal growth factor receptor pathway substrate 8	NM_004447	2059	89.7901	132.637	93.6946	105.374	99.7518	96.0698	103.683	99.8349	171.657	158.172	159.732	163.187	204.807	274.767	293.494	257.689	499.681	483.012	425.275	469.323	245.221	232.382	229.152	235.585
5700725	NM_033255	EPSTI1	epithelial stromal interaction 1 (breast)	NM_001002264	94240	224.36	95.5691	145.517	155.149	424.295	292.448	318.671	345.138	190.331	94.9637	123.505	136.266	788.82	623.664	539.399	650.628	167.328	194.131	208.77	190.076	213.593	195.983	205.582	205.053
2350274	NM_016633	ERAF	erythroid associated factor	NM_016633	51327	88.595	90.1391	101.551	93.4284	174.125	708.311	148.282	343.573	83.4638	87.2042	76.3194	82.3291	93.9102	77.4723	80.7382	84.0402	2201.76	2030.56	2178.14	2136.82	177.557	135.187	156.439	156.394
4050156	NM_004448	ERBB2	v-erb-b2 erythroblastic leukemia viral oncogene homolog 2, neuro/glioblastoma derived oncogene homolog (avian)		2064	6950.11	4184.33	4222.98	5119.14	3612.47	4176.94	4310.92	4033.44	1796.13	3047.11	2166.07	2336.44	1681.01	1370.79	2948.83	2000.21	2275.73	2086.47	2066.51	2142.91	1703.63	1451.56	1690.1	1615.09
4560288	NM_001982	ERBB3	v-erb-b2 erythroblastic leukemia viral oncogene homolog 3 (avian)	NM_001005915	2065	302.551	346.002	223.653	290.736	318.255	286.799	318.773	307.942	151.835	76.147	108.926	112.303	157.097	190.388	142.682	163.389	114.711	102.952	115.095	110.92	99.6206	91.4561	89.5084	93.5284
5050181	NM_017669	ERCC6L	excision repair cross-complementing rodent repair deficiency, complementation group 6-like	NM_017669	54821	331.056	349.797	382.229	354.361	416.242	210.889	396.694	341.275	123.035	83.3616	105.434	103.944	123.852	157.702	117.556	133.037	79.2258	81.8352	85.5381	82.1997	76.7986	81.1972	81.499	79.8316
940639	NM_152321	ERP27	endoplasmic reticulum protein 27 kDa	NM_152321	121506	70.7111	81.0491	69.8121	73.8574	73.9398	84.1098	69.653	75.9008	202.464	89.6017	315.549	202.538	311.255	453.363	298.554	354.391	106.404	95.6538	88.4517	96.8365	75.4937	89.6302	82.5685	82.5641
7100639	NM_018948	ERRFI1	ERBB receptor feedback inhibitor 1	NM_018948	54206	1083.6	1252.44	1188.57	1174.87	2112.17	1065.17	1324.48	1500.61	1730.74	1505.28	1356.45	1530.82	3142.49	3262.25	1977.68	2794.14	988.692	1093.27	1076.27	1052.74	556.522	564.385	547.772	556.226
3800402	NM_138961	ESAM	endothelial cell adhesion molecule	NM_138961	90952	86.0016	107.249	99.4757	97.5754	118.958	91.6783	138.963	116.533	214.38	173.807	140.359	176.182	243.7	208.479	124.9	192.36	1001.63	1045.61	997.904	1015.05	1209.75	1252.44	1170.42	1210.87
2970619	NM_012291	ESPL1	extra spindle pole bodies homolog 1 (S. cerevisiae)	NM_012291	9700	527.015	340.345	376.161	414.507	418.392	360.679	422.18	400.417	234.676	93.7469	161.929	163.451	187.211	218.405	192.523	199.38	148.071	140.05	147.796	145.306	104.678	125.467	123.694	117.946
1660541	NM_004451	ESRRA	estrogen-related receptor alpha	NM_004451	2101	183.639	182.862	189.112	185.204	137.08	181.718	166.712	161.837	136.642	178.439	162.956	159.346	135.856	92.5709	175.794	134.74	225.711	286.873	283.901	265.495	768.321	793.23	800.152	787.235
4210647	NR_000033	ESRRAP2	estrogen-related receptor alpha pseudogene 2		144832	267.937	152.938	248.034	222.97	144.616	221.188	196.141	187.315	156.422	434.356	228.334	273.038	127.689	173.667	193.036	164.797	414.8	391.652	373.031	393.161	846.989	889.318	962.115	899.474
5080136	NM_206594	ESRRG	estrogen-related receptor gamma	NM_001134285	2104	116.458	114.442	160.462	130.454	157.988	135.286	140.894	144.723	679.978	974.061	967.945	873.994	475.592	536.494	632.161	548.082	1391.06	1370.36	1355.29	1372.24	331.26	331.698	342.342	335.1
6220242	NM_001985	ETFB	electron-transfer-flavoprotein, beta polypeptide		2109	497.7	550.691	479.51	509.3	406.011	314.261	452.004	390.759	869.657	580.453	1026.8	825.636	548.168	170.738	570.215	429.707	1203.15	1092.88	911.3	1069.11	3077.76	2555.26	2731.7	2788.24
6770343	NM_001014763	ETFB	electron-transfer-flavoprotein, beta polypeptide		2109	1890.11	1262.36	1472.14	1541.54	1364.03	2393.42	1373.19	1710.21	2815.98	7597.41	2819.77	4411.05	2456.33	1735.56	1998.74	2063.54	4246.05	4265.58	4026.61	4179.41	8990.72	7917.25	9309.38	8739.12
580609	NM_004453	ETFDH	electron-transferring-flavoprotein dehydrogenase		2110	366.606	455.496	388.746	403.616	370.178	357.023	292.626	339.942	646.998	752.93	719.632	706.52	535.24	373.114	622.045	510.133	1548.89	1306.8	1431.56	1429.08	2261.76	2013.21	2001.47	2092.15
240333	NM_005238	ETS1	v-ets erythroblastosis virus E26 oncogene homolog 1 (avian)	NM_005238	2113	683.876	1597.38	1008.39	1096.55	1615.21	929.959	1562.68	1369.28	1678.51	446.811	556.376	893.898	2845.71	2664.99	2086.47	2532.39	4817.98	4277.74	4114.38	4403.37	2454.75	2346.58	2285.39	2362.24
6370435	NM_005238	ETS1	v-ets erythroblastosis virus E26 oncogene homolog 1 (avian)	NM_005238	2113	410.856	326.589	293.338	343.594	329.221	344.528	509.701	394.483	467.293	386.361	194.557	349.404	411.331	504.446	434.856	450.211	923.275	1203.15	1172.52	1099.65	524.418	736.007	679.84	646.755
70209	NM_001986	ETV4	ets variant 4	NM_001079675	2118	576.979	363.066	272.825	404.29	479.053	649.911	458.67	529.212	119.84	138.227	134.888	130.985	136.384	106.801	137.428	126.871	96.9971	92.1035	103.423	97.5079	87.3387	110.047	87.6182	95.0012
990577	NM_001986	ETV4	ets variant 4	NM_001079675	2118	446.36	289.634	217.194	317.729	327.149	428.918	346.46	367.509	103.319	118.465	103.797	108.527	134.479	104.851	128.834	122.722	92.9839	95.2143	73.6832	87.2938	89.3319	93.0457	111.897	98.0916
770746	NM_004454	ETV5	ets variant 5	NM_004454	2119	527.563	281.064	317.828	375.485	582.684	812.938	490.984	628.869	991.232	2236.47	1859.78	1695.83	860.15	851.74	871.712	861.2	406.727	328.771	395.557	377.018	486.126	424	471.153	460.427
730544	NM_005241	EVI1	ecotropic viral integration site 1	NM_001105077	2122	94.524	104.165	97.6899	98.7931	102.496	99.8331	100.402	100.91	1675.06	352.739	856.789	961.528	1040.61	646.998	406.655	698.087	833.915	786.251	778.126	799.43	314.649	287.612	256.268	286.176
1770646	NM_006027	EXO1	exonuclease 1	NM_003686	9156	660.381	766.109	815.75	747.413	734.191	693.185	743.526	723.634	263.098	114.557	220.351	199.335	302.429	381.988	251.049	311.822	129.563	138.398	146.925	138.295	85.5954	82.0764	95.7349	87.8022
20088	NM_016042	EXOSC3	exosome component 3	NM_001002269	51010	811.199	1152.31	1058.39	1007.3	787.566	664.649	924.157	792.124	361.393	284.552	280.646	308.864	232.791	408.588	301.73	314.37	222.9	235.818	253.298	237.338	276.585	256.878	273.738	269.067
1450131	NM_016042	EXOSC3	exosome component 3	NM_001002269	51010	978.207	1566.96	1569.89	1371.69	1707.6	1597.38	1432.16	1579.05	546.53	443.903	449.646	480.026	471.692	861.637	591.182	641.504	416.029	485.846	486.879	462.918	344.024	482.871	415.457	414.117
2810241	NM_020158	EXOSC5	exosome component 5	NM_020158	56915	551.044	435.444	316.393	434.294	440.247	592.843	441.406	491.499	180.643	121.627	156.934	153.068	159.719	165.364	197.536	174.206	174.304	186.162	168.712	176.392	249.454	284.998	241.135	258.529
6450687	NM_015004	EXOSC7	exosome component 7	NM_015004	23016	2104.82	1499.52	1527.69	1710.68	2160.26	2205.37	1679.34	2014.99	729.269	1170.42	702.608	867.431	805.31	791.224	700.962	765.832	469.35	525.009	465.74	486.7	1069.79	986.282	1000.45	1018.84
5550356	NM_181503	EXOSC8	exosome component 8	NM_181503	11340	1544.6	1622.28	1637.25	1601.38	1139.76	1347.75	1322.17	1269.9	795.832	893.345	897.149	862.109	660.381	912.208	664.44	745.676	441.697	470.308	443.903	451.969	296.727	248.109	320.007	288.281
4220431	NM_000127	EXT1	exostoses (multiple) 1		2131	617.691	367.541	427.086	470.773	551.923	433.967	415.523	467.138	1233.16	900.885	1364.8	1166.28	1070.71	718.387	1485.22	1091.44	594.142	494.742	432.153	507.013	437.148	401.459	383.923	407.51
60639	NM_004456	EZH2	enhancer of zeste homolog 2 (Drosophila)	NM_004456	2146	144.374	371.397	266.942	260.904	246.958	442.106	248.15	312.404	251.795	105.44	179.471	178.902	166.922	143.83	133.337	148.03	96.2876	82.3106	106.287	94.9619	89.8929	69.4024	72.6813	77.3255
4180524	NM_152998	EZH2	enhancer of zeste homolog 2 (Drosophila)	NM_004456	2146	301.657	569.45	419.883	430.33	550.459	266.298	535.24	450.666	466.323	112.245	249.605	276.058	335.965	315.088	306.004	319.019	115.014	119.651	124.129	119.598	83.4332	86.4713	67.7309	79.2118
3850561	NM_144504	NA	NA	NA	NA	597.751	469.35	610.082	559.061	448.531	600.419	837.251	628.734	186.055	187.156	248.343	207.185	263.484	392.397	226.164	294.015	153.421	187.211	234.735	191.789	166.265	174.39	200.973	180.543
2230241	NM_000129	F13A1	coagulation factor XIII, A1 polypeptide		2162	77.1685	78.6807	84.8405	80.2299	74.8707	64.0411	82.4879	73.7999	92.5696	84.0319	81.4932	86.0316	94.5167	78.2945	70.2696	81.0269	264.935	387.017	370.983	340.979	705.373	837.818	763.983	769.058
1050068	NM_005242	F2RL1	coagulation factor II (thrombin) receptor-like 1	NM_005242	2150	597.944	584.04	603.27	595.085	782.737	673.323	651.225	702.428	219.321	735.101	341.582	432.001	1399.41	736.881	623.515	919.935	125.452	160.153	148.351	144.652	187.714	171.167	156.7	171.86
5810047	NM_005242	F2RL1	coagulation factor II (thrombin) receptor-like 1	NM_005242	2150	437.254	547.254	542.756	509.088	775.112	329.921	562.784	555.939	189.112	343.496	267.981	266.863	1205.21	552.059	416.521	724.596	110.985	122.028	114.216	115.743	141.509	155.913	106.29	134.571
6250139	NM_003950	F2RL3	coagulation factor II (thrombin) receptor-like 3	NM_003950	9002	88.8074	85.5411	83.5129	85.9538	89.2193	109.982	60.8676	86.6895	95.9244	76.5146	88.6102	87.0164	76.4778	88.7851	72.5731	79.2787	292.373	230.847	234.845	252.688	182.73	174.101	166.058	174.296
10079	NM_001993	F3	coagulation factor III (thromboplastin, tissue factor)	NM_001993	2152	107.52	114.962	121.323	114.602	153.28	106.942	130.393	130.205	91.0469	81.0462	119.978	97.357	147.629	187.675	202.143	179.149	304.68	361.122	374.467	346.756	263.866	320.582	330.779	305.076
1110551	NM_012151	F8A1	coagulation factor VIII-associated (intronic transcript) 1		8263	181.602	166.538	180.209	176.116	359.981	352.166	292.678	334.941	129.393	192.11	134.3	151.934	194.712	216.128	186.594	199.144	387.965	352.166	351.714	363.948	767.277	768.566	772.695	769.513
1990471	NM_001441	FAAH	fatty acid amide hydrolase	NM_001441	2166	192.231	118.302	118.8	143.111	296.979	419.398	276.055	330.81	97.7836	93.2726	115.095	102.05	123.668	159.774	143.181	142.207	98.7196	113.815	108.639	107.058	121.187	95.6125	91.4227	102.741
2510131	NM_004102	FABP3	fatty acid binding protein 3, muscle and heart (mammary-derived growth inhibitor)	NM_004102	2170	95.8201	112.47	81.3041	96.5314	94.714	91.1198	93.5483	93.1274	134.904	614.173	345.826	364.967	169.711	168.276	314.925	217.637	846.403	1468.21	1508.57	1274.39	1887.26	2313.6	2319.14	2173.33
150373	NM_001442	FABP4	fatty acid binding protein 4, adipocyte	NM_001442	2167	100.523	92.4754	90.4194	94.4725	85.7488	76.7534	73.102	78.5347	90.3558	76.1418	62.6022	76.3666	81.604	87.5367	82.2905	83.8104	883.864	1218.72	1298.64	1133.74	1577.05	2007.61	1640.97	1741.88
4150048	NM_001444	FABP5	fatty acid binding protein 5 (psoriasis-associated)	NM_001444	2171	1106.71	3120.09	2348.54	2191.78	2809.26	1343.25	2235	2129.17	777.866	394.638	538.73	570.411	914.068	634.375	587.716	712.053	1791.56	1919.61	1855.67	1855.61	1760.65	1726.61	1638.25	1708.5
2360020	NM_013402	FADS1	fatty acid desaturase 1	NM_013402	3992	1423.79	1082.17	1281.13	1262.36	1123.62	922.117	1067.2	1037.64	2118.6	743.797	2106.63	1656.34	919.315	1763.78	860.954	1181.35	518.53	536.155	501.033	518.573	392.879	434.242	409.694	412.272
5270504	NM_012306	FAIM2	Fas apoptotic inhibitory molecule 2	NM_012306	23017	99.5442	88.7262	74.6456	87.6386	90.3203	86.8661	75.7212	84.3026	100.512	96.4541	77.0112	91.3257	96.5811	95.4433	79.5094	90.5113	163.026	124.2	147.148	144.792	277.451	269.577	259.817	268.948
5270520	NM_005449	FAIM3	Fas apoptotic inhibitory molecule 3	NM_005449	9214	104.125	119.986	83.0272	102.379	79.0495	80.3048	91.0485	83.4676	94.5194	194.557	106.395	131.824	101.566	81.241	100.985	94.5974	152.659	127.604	149.704	143.322	470.66	506.274	479.293	485.409
5390463	NM_001076778	FAM107A	family with sequence similarity 107, member A	NM_001076778	11170	107.413	67.9832	81.5391	85.6452	87.7858	89.4252	76.2358	84.4823	107.988	80.4038	218.344	135.578	80.4709	89.8909	66.4362	78.9327	1694.71	1454.96	1407.85	1519.18	4246.05	4109.17	4143.34	4166.19
6040603	NM_031453	FAM107B	family with sequence similarity 107, member B	NM_031453	83641	410.682	478.811	418.392	435.962	347.134	930.475	440.782	572.797	616.685	498.226	576.568	563.826	970	1114.7	496.436	860.379	309.418	285.454	318.996	304.622	298.753	244.812	246.206	263.257
4150519	NM_021214	FAM108C1	family with sequence similarity 108, member C1	NM_021214	58489	2088.71	1850.4	1541.1	1826.74	1562.68	2080.64	2030.56	1891.3	1016.89	1212.86	780.147	1003.3	777.041	923.616	568.184	756.28	730.511	677.218	646.673	684.801	647.52	629.777	619.307	632.202
3800369	NM_147189	FAM110B	family with sequence similarity 110, member B	NM_147189	90362	113.562	115.37	142.729	123.887	127.125	170.054	126.621	141.267	288.623	539.862	155.977	328.154	227.909	335.125	232.303	265.112	1078.37	1036.18	1078.71	1064.42	391.908	380.501	434.856	402.422
6520241	NM_001001794	FAM116B	family with sequence similarity 116, member B	NM_001001794	414918	155.2	90.5437	161.703	135.815	140.12	154.836	108.219	134.391	309.489	602.002	344.767	418.753	266.753	303.026	242.571	270.783	230.528	196.633	235.175	220.779	214.698	198.048	193.349	202.032
1090646	NM_145280	FAM119A	family with sequence similarity 119, member A	NM_001127395	151194	3279.84	817.3	1863.23	1986.79	972.61	812.076	1024.87	936.517	1261.14	2110.44	4123.7	2498.43	1517.71	1035.07	1381.05	1311.28	1236.54	1576.21	1327.22	1379.99	1056.37	1220.88	1211.83	1163.03
6040376	NM_001078171	FAM127A	family with sequence similarity 127, member A	NM_001078171	8933	1331.47	1287.4	1282.73	1300.53	1542.52	1557.76	1332.41	1477.57	3727.13	5630.61	4201.28	4519.67	3846.83	3511.56	4863.02	4073.8	6628.37	5802.58	5072.47	5834.48	9223.62	7935.37	7917.25	8358.75
4230735	NM_052966	FAM129A	family with sequence similarity 129, member A	NM_052966	116496	809.997	827.749	562.469	733.405	348.222	639.528	492.29	493.347	350.398	646.842	237.537	411.592	418.021	279.162	377.455	358.213	4960.31	4535.11	4324.5	4606.64	4201.28	4649.04	4734.14	4528.15
4610356	NM_024969	FAM130A2	family with sequence similarity 130, member A2	NM_024969	80034	167.548	157.88	163.554	162.994	114.943	263.57	149.23	175.914	564.849	384.18	421.784	456.938	200.885	318.837	206.378	242.034	208.576	241.616	230.341	226.845	110.051	103.905	110.972	108.309
620100	NM_152789	FAM133B	family with sequence similarity 133, member B	NM_001040057	257415	392.296	354.07	470.183	405.516	382.559	1393.56	528.479	768.198	279.899	760.596	277.938	439.478	305.131	406.247	275.667	329.015	244.681	311.255	301.379	285.772	127.932	142.231	143.101	137.755
270114	NM_001034850	FAM134B	family with sequence similarity 134, member B	NM_001034850	54463	83.1816	112.522	77.1206	90.9414	87.0746	69.4894	99.9078	85.4906	117.158	246.545	156.657	173.453	151.644	188.091	243.019	194.251	515.081	498.662	546.695	520.146	478.378	449.234	474.702	467.438
6420309	NM_001034850	FAM134B	family with sequence similarity 134, member B	NM_001034850	54463	115.414	196.588	126.721	146.241	124.354	145.439	131.132	133.641	300.517	834.237	454.827	529.86	435.211	465.933	692.781	531.308	1938.1	2169.2	1963.94	2023.74	1582.73	1616.64	1658.26	1619.21
3890671	NM_032822	FAM136A	family with sequence similarity 136, member A	NM_032822	84908	1376.39	1577.05	1218.3	1390.58	1420.29	2211.61	1716.06	1782.65	760.379	787.981	822.279	790.213	774.548	785.414	670.121	743.361	477.681	435.331	432.23	448.414	465.522	456.145	499.681	473.783
380541	NM_015704	FAM152B	family with sequence similarity 152, member B	NM_015704	27351	345.359	355.677	307.938	336.325	292.566	355.152	334.022	327.247	231.378	165.643	217.029	204.683	208.836	207.591	251.986	222.804	307.281	231.154	254.388	264.274	820.003	698.57	801.703	773.425
4860646	NM_020223	FAM20C	family with sequence similarity 20, member C	NM_020223	56975	360.871	184.95	203.874	249.898	391.014	299.86	356.823	349.232	112.823	200.123	137.684	150.21	324.517	172.459	183.655	226.877	469.468	415.135	407.728	430.777	793.23	721.464	610.665	708.453
4590390	NM_014745	NA	NA	NA	NA	652.359	423.572	364.542	480.157	356.621	669.93	397.794	474.782	526.827	1649.75	635.307	937.293	1155.55	1133.46	1079.59	1122.87	585.374	560.387	556.72	567.494	500.238	508.168	510.891	506.432
1690630	NM_153690	FAM43A	family with sequence similarity 43, member A	NM_153690	131583	242.872	268.299	292.954	268.042	197.375	217.379	188.145	200.967	170.441	560.387	176.986	302.605	274.943	260.122	322.945	286.003	2928.56	2429.43	2502.46	2620.15	1659.97	1509.01	1400.26	1523.08
3940133	NM_017633	FAM46A	family with sequence similarity 46, member A	NM_017633	55603	394.385	425.978	401.459	407.274	406.498	872.056	329.972	536.176	928.346	4234.76	1527.69	2230.27	2843.47	1923.45	2317.4	2361.44	7086.57	6495.21	6548.79	6710.19	2987.4	3002.49	2936.61	2975.5
4180324	NM_052943	FAM46B	family with sequence similarity 46, member B	NM_052943	115572	1771.46	1541.74	1545.37	1619.52	1671.66	2454.75	1658.26	1928.22	145.242	203.755	171.378	173.458	236.484	258.682	191.202	228.789	261.358	251.29	268.963	260.537	580.318	623.404	572.222	591.981
6860347	NM_017709	FAM46C	family with sequence similarity 46, member C	NM_017709	54855	141.753	136.45	162.014	146.739	161.439	131.825	119.867	137.71	170.205	750.995	240.355	387.185	955.626	551.923	371.138	626.229	1500.45	1332.41	1294.54	1375.8	471.272	439.747	408.175	439.732
5700424	NM_001014286	FAM48A	family with sequence similarity 48, member A	NM_001014286	55578	668.639	669.113	759.97	699.241	976.007	354.36	810.286	713.551	594.667	238.492	444.467	425.875	441.116	466.701	556.195	488.004	352.075	326.524	274.767	317.788	165.276	134.212	176.176	158.555
5570376	NM_012135	FAM50B	family with sequence similarity 50, member B	NM_012135	26240	118.78	104.286	134.663	119.243	110.754	94.8151	112.545	106.038	142.836	82.4457	118.787	114.69	129.576	121.895	151.874	134.448	709.166	599.698	642.09	650.318	1128.7	931.683	1036.54	1032.31
3460446	NM_199051	FAM5C	family with sequence similarity 5, member C	NM_199051	339479	105.54	96.7925	87.9951	96.7759	93.0108	91.5533	88.044	90.8694	107.211	128.649	109.817	115.226	142.591	105.576	229.894	159.354	329.401	282.359	277.493	296.418	136.164	117.284	100.035	117.828
5870193	NM_019013	FAM64A	family with sequence similarity 64, member A	NM_019013	54478	1446.98	1787.2	1210.31	1481.5	2264.84	2270.62	2113.67	2216.38	480.567	173.342	371.325	341.745	395.638	378.375	336.876	370.297	162.746	152.517	142.028	152.43	82.5638	72.8825	81.595	79.0138
6480092	NM_024519	FAM65A	family with sequence similarity 65, member A	NM_024519	79567	432.786	227.13	425.79	361.902	321.231	360.871	202.575	294.892	1017.74	2182.34	924.97	1375.02	1196.35	1427.93	1421.63	1348.64	2133.75	1895.78	2183.66	2071.06	2340.25	2107.71	2381.76	2276.57
840035	NM_032599	FAM71F1	family with sequence similarity 71, member F1	NM_032599	84691	259.157	374.874	232.475	288.835	98.9054	159.277	115.5	124.561	75.4266	76.6314	76.8026	76.2869	64.3188	81.3658	80.4596	75.3814	82.1148	72.1873	60.7898	71.6973	71.9732	82.1753	71.7963	75.3149
150543	NM_030919	FAM83D	family with sequence similarity 83, member D	NM_030919	81610	1032.99	1189.89	1654.1	1292.33	1789.56	782.312	1336.56	1302.81	494.403	87.1094	312.499	298.004	339.636	530.86	409.098	426.532	327.457	328.902	311.172	322.511	83.7886	88.8631	95.8413	89.4976
1300392	NM_198488	FAM83H	family with sequence similarity 83, member H	NM_198488	286077	523.624	409.098	512.994	481.905	494.742	510.108	521.844	508.898	200.217	274.482	210.421	228.373	266.57	287.704	232.221	262.165	113.526	100.904	117.777	110.736	145.977	111.284	103.145	120.136
60014	NM_174911	FAM84B	family with sequence similarity 84, member B	NM_174911	157638	874.44	1450.38	1258	1194.27	1781.75	611.987	1068.36	1154.03	1443.54	880.727	1212.31	1178.86	2387.48	3767.43	5192.51	3782.47	2375.04	2158.99	2140.66	2224.9	547.594	446.811	472.705	489.037
7400747	NM_198552	FAM89A	family with sequence similarity 89, member A	NM_198552	375061	318.496	163.755	327.149	269.8	779.16	347.065	334.166	486.797	1353.2	388.453	891.905	877.851	1293.52	2139.24	1371.34	1601.37	738.787	633.385	667.572	679.915	1196.35	1109.99	1142.55	1149.63
6220736	NM_152633	FANCB	Fanconi anemia, complementation group B		2187	336.683	349.262	335.838	340.595	154.76	345.276	215.65	238.562	166.349	114.742	171.039	150.71	113.267	146.159	107.818	122.414	91.8894	95.0678	90.6067	92.5213	131.388	91.9989	92.7404	105.376
2690240	NM_001018115	FANCD2	Fanconi anemia, complementation group D2		2177	1162.13	1347.4	1400.26	1303.26	935.58	1749.43	1140.22	1275.08	434.242	338.337	334.828	369.136	393.663	516.731	328.147	412.847	151.625	138.02	109.429	133.025	81.4174	89.2799	88.1531	86.2835
4220612	NM_004629	FANCG	Fanconi anemia, complementation group G		2189	692.186	1058.39	913.607	888.06	707.706	1112.27	761.767	860.581	432.972	331.698	382.88	382.517	422.67	599.698	454.445	492.271	243.639	265.995	267.756	259.13	195.585	205.166	159.098	186.616
3170066	NM_018193	FANCI	Fanconi anemia, complementation group I		55215	248.258	276.711	339.35	288.106	252.069	306.004	280.84	279.638	132.855	104.591	170.854	136.1	169.148	215.526	173.807	186.16	91.2823	108.576	95.1697	98.3426	68.8515	78.3668	74.5535	73.9239
6760110	NM_018062	FANCL	Fanconi anemia, complementation group L		55120	465.173	1128.7	769.521	787.798	1099.11	362.643	931.683	797.811	607.421	196.588	522.098	442.036	461.867	506.763	471.483	480.037	294.03	257.694	277.851	276.525	183.878	128.134	142.231	151.415
4880360	NM_001436	FBL	fibrillarin	NM_001436	2091	4077.29	3849.9	3299.95	3742.38	3754.48	5400.09	4026.61	4393.73	1727.71	1819.07	1250.53	1599.1	1491.45	1972.4	1348.1	1603.98	1307.37	1285.79	1316.91	1303.36	1011.6	1121.25	1285.13	1139.33
4830685	NM_006486	FBLN1	fibulin 1	NM_001996	2192	2484.67	1834.08	2107.71	2142.15	2156.08	2491.21	1649.75	2099.01	3928.13	2579.26	1790.39	2765.92	3262.25	4449.48	4734.14	4148.62	6358.14	5658.57	5762.42	5926.37	8166.01	7390.72	7290.96	7615.9
6550762	NM_001998	FBLN2	fibulin 2	NM_001004019	2199	347.512	172.636	370.084	296.744	969.401	1092.88	382.067	814.784	799.109	773.25	586.408	719.589	1148.96	1122.58	1266.08	1179.2	2218.65	2326.13	2148.44	2231.07	2172.33	2321.04	2439.34	2310.9
7330292	NM_001998	FBLN2	fibulin 2	NM_001004019	2199	521.456	218.602	448.757	396.271	1041.06	1145.87	375.913	854.283	1247.8	990.618	973.215	1070.54	1252.44	1050.08	1294.54	1199.02	2389.55	2635.15	2504.14	2509.61	2595.39	2649.06	2571.89	2605.44
4670441	NM_006329	FBLN5	fibulin 5		10516	135.563	96.3704	111.181	114.372	130.918	113.706	119.934	121.519	127.006	170.947	126.226	141.393	274.163	264.083	849.693	462.647	1631.1	1528.43	1655.9	1605.14	1615.75	1633.26	1706.59	1651.87
5690639	NM_006329	FBLN5	fibulin 5		10516	84.0649	83.2193	85.9274	84.4038	116.737	105.855	94.4062	105.666	114.913	79.433	104.665	99.6701	189.211	165.539	504.834	286.528	962.785	1056.04	912.491	977.104	1055.03	1126.63	1099.58	1093.75
3440204	NM_001999	FBN2	fibrillin 2	NM_001999	2201	1201.7	646.084	1203.7	1017.16	2070.56	1410.82	1067.57	1516.32	11203	15534.1	23972.1	16903.1	9559.51	11569.3	16247.8	12458.9	5773.19	5305.98	5618.86	5566.01	625.862	527.715	512.633	555.404
4670431	NM_032447	FBN3	fibrillin 3	NM_032447	84467	620.975	489.737	472.006	527.573	417.65	634.375	617.012	556.346	488.792	339.423	310.41	379.542	321.52	713.832	243.109	426.154	108.81	91.9844	98.3015	99.6985	86.1354	75.5984	94.573	85.4356
1190246	NM_032590	FBXL10	F-box and leucine-rich repeat protein 10	NM_001005366	84678	2806.55	3104.09	3591.05	3167.23	4356	3727.13	3636.68	3906.6	2326.13	1581.88	1672.59	1860.2	1893.05	2579.26	1492.58	1988.3	1559.93	1342.73	1293.52	1398.72	827.484	765.518	751.403	781.468
290037	NM_018693	FBXO11	F-box protein 11		80204	339.741	463.815	355.858	386.471	391.741	377.927	362.213	377.294	154.793	112.193	188.185	151.724	235.376	283.125	191.57	236.69	85.9093	112.465	107.946	102.107	75.9495	92.8321	89.7305	86.1707
3990767	NM_015176	FBXO28	F-box protein 28	NM_015176	23219	539.686	1026.16	827.749	797.864	1210.31	638.015	878.617	908.981	349.945	91.0237	284.893	241.954	506.899	456.656	345.924	436.493	410.238	387.531	381.645	393.138	439.747	362.137	362.548	388.144
7380327	NM_024735	FBXO31	F-box protein 31	NM_024735	79791	630.21	504.201	414.722	516.378	523.161	526.495	439.037	496.231	607.13	1498.72	542.863	882.905	619.307	532.639	695.229	615.725	1468.87	1328.47	1393.05	1396.79	2187.09	1953.42	1961.09	2033.87
1430598	NM_058229	FBXO32	F-box protein 32	NM_058229	114907	93.4994	94.2957	93.3696	93.7216	94.744	86.4319	104.213	95.1297	237.141	188.636	269.726	231.834	259.068	168.73	227.223	218.341	291.383	270.498	278.447	280.109	480.765	398.552	424.874	434.73
1990079	NM_148177	FBXO32	F-box protein 32	NM_058229	114907	124.092	105.003	80.1442	103.08	100.73	85.4502	86.7052	90.9617	1459.2	3475.24	1674.25	2202.89	1105.72	699.601	1085.57	963.628	2059.23	2038.1	1870.2	1989.18	1814.26	1778.15	1856.79	1816.4
4010097	NM_012177	FBXO5	F-box protein 5	NM_012177	26271	739.23	1205.63	1710.03	1218.3	1525.85	1460.52	1074.58	1353.65	745.965	325.985	557.919	543.29	679.84	892.59	489.737	687.389	293.548	231.242	263.866	262.885	86.0169	94.3947	98.41	92.9405
3800398	NM_018438	FBXO6	F-box protein 6	NM_018438	26270	87.5121	93.5936	99.3786	93.4947	104.922	89.1817	95.1734	96.4258	154.836	98.4603	131.596	128.298	166.438	133.818	111.399	137.218	180.35	163.092	163.976	169.139	321.068	342.583	326.676	330.109
4390239	NM_022039	FBXW4	F-box and WD repeat domain containing 4		6468	298.367	252.04	271.76	274.055	244.764	252.178	225.031	240.658	216.626	460.781	286.989	321.465	210.564	216.987	256.135	227.895	328.902	331.347	346.071	335.44	687.938	659.036	774.217	707.063
1340427	NM_018998	FBXW5	F-box and WD repeat domain containing 5	NM_018998	54461	184.291	171.892	192.594	182.925	164.305	280.646	176.275	207.075	212.556	342.501	235.559	263.539	189.918	165.302	190.768	181.996	351.024	318.837	300.794	323.552	678.506	849.414	771.449	766.457
1850504	NM_033632	FBXW7	F-box and WD repeat domain containing 7	NM_001013415	55294	205.738	303.847	295.822	268.469	246.471	476.044	327.349	349.955	313.223	643.74	255.583	404.182	276.414	281.459	151.02	236.298	147.598	145.999	144.683	146.093	131.541	118.334	152.681	134.185
5560661	NM_033632	FBXW7	F-box and WD repeat domain containing 7	NM_001013415	55294	435.586	577.734	600.419	537.913	589.726	521.844	456.656	522.742	440.782	482.503	504.446	475.91	604.303	875.282	725.863	735.149	1957.5	2334.77	2020.19	2104.15	876.407	829.108	751.211	818.909
3850440	NM_004106	FCER1G	Fc fragment of IgE, high affinity I, receptor for; gamma polypeptide	NM_004106	2207	89.9587	97.3842	94.1573	93.8334	90.3645	85.081	75.5372	83.6609	91.8534	86.0855	82.0627	86.6672	179.343	97.735	88.2116	121.763	490.291	379.082	435.003	434.792	732.409	700.365	708.518	713.764
130609	NM_003890	FCGBP	Fc fragment of IgG binding protein	NM_003890	8857	95.3665	140.442	119.39	118.399	204.972	303.551	206.306	238.276	109.062	102.426	90.8463	100.778	103.4	82.4404	100.925	95.5885	731.305	715.06	647.976	698.114	834.488	774.548	839.822	816.286
1990278	NM_021642	FCGR2A	Fc fragment of IgG, low affinity IIa, receptor (CD32)	NM_021642	2212	90.0819	96.4647	91.6253	92.724	95.0809	91.217	102.379	96.2255	98.4679	90.4002	109.686	99.518	149.275	100.791	106.639	118.902	325.131	258.487	298.218	293.945	473.212	483.012	416.521	457.582
4200176	NM_004107	FCGRT	Fc fragment of IgG, receptor, transporter, alpha	NM_004107	2217	447.91	356.111	334.213	379.411	543.774	574.745	441.894	520.138	393.663	602.338	399.462	465.154	827.484	594.958	738.225	720.222	1559.31	1488.63	1552	1533.31	1837	1910.6	1906.06	1884.55
4120703	NM_015122	FCHO1	FCH domain only 1	NM_015122	23149	229.685	160.894	204.235	198.271	217.235	260.472	175.256	217.654	95.9568	94.7577	81.227	90.6472	95.4229	88.0607	84.3574	89.2803	81.4631	78.3402	73.8511	77.8848	77.5491	85.3868	78.0266	80.3208
6660398	NM_002003	FCN1	ficolin (collagen/fibrinogen domain containing) 1	NM_002003	2219	83.4436	95.5215	86.4507	88.472	80.9179	85.1526	85.6341	83.9015	89.1012	77.0232	92.2608	86.1284	95.3025	90.9698	80.9799	89.0841	357.311	367.855	388.029	371.065	352.236	335.66	370.084	352.66
1170274	NM_003665	FCN3	ficolin (collagen/fibrinogen domain containing) 3 (Hakata antigen)	NM_003665	8547	94.9431	103.635	112.317	103.632	102.784	99.899	107.699	103.461	237.999	348.222	122.369	236.197	149.798	260.609	108.469	172.959	3737.19	3467.4	3858.12	3687.57	2984.75	2806.55	2838.23	2876.51
2360630	NM_004462	FDFT1	farnesyl-diphosphate farnesyltransferase 1	NM_004462	2222	2475.72	2244.73	3013.85	2578.1	1821.15	1588.27	2135.1	1848.17	3272.15	1197.44	4283.63	2917.74	1218.72	1969.11	1430.92	1539.58	669.314	821.72	809.746	766.927	930.857	937.35	969.064	945.757
5700142	NM_004462	FDFT1	farnesyl-diphosphate farnesyltransferase 1	NM_004462	2222	9309.38	8480.36	10441.5	9410.42	6495.21	6448.73	6466.76	6470.23	10546.5	8743.5	11569.3	10286.4	4542.5	7208.57	4572.46	5441.18	2387.48	2610.76	2478.83	2492.36	2814.38	2786.4	2715.54	2772.11
5890538	NM_018708	FEM1A	fem-1 homolog a (C. elegans)	NM_018708	55527	1111.37	1076.27	869.863	1019.17	1382.58	1607.74	1263.91	1418.08	737.962	1923.45	923.616	1195.01	1060.41	917.032	996.626	991.355	2413.07	1836.35	2030.56	2093.33	4443.23	3819.12	3808.59	4023.65
2000228	NM_020177	FEM1C	fem-1 homolog c (C. elegans)	NM_020177	56929	531.05	546.105	512.633	529.93	370.516	500.642	474.309	448.489	494.863	1045.91	633.565	724.779	599.579	789.721	582.054	657.118	1407.85	2055.31	2130.99	1864.72	1254.95	1446.98	1193.92	1298.62
1010719	NM_004111	FEN1	flap structure-specific endonuclease 1	NM_004111	2237	368.403	515.081	384.837	422.774	661.35	272.147	611.215	514.904	198.918	113.628	195.396	169.314	270.094	155.277	224.292	216.555	154.082	127.471	132.909	138.154	151.02	146.858	132.591	143.489
3370703	NM_004111	FEN1	flap structure-specific endonuclease 1	NM_004111	2237	2880.68	3156.53	2705.31	2914.17	2886.25	3199.67	3135.22	3073.71	1239.16	938.335	803.606	993.699	1607.74	1373.19	987.194	1322.71	453.971	415.857	370.718	413.515	474.596	407.925	402.727	428.416
3170273	NM_133337	FER1L3	fer-1-like 3, myoferlin (C. elegans)	NM_013451	26509	327.772	241.689	222.941	264.134	346.812	183.676	229.064	253.184	446.052	439.623	601.838	495.837	1656.52	1332.41	1221.99	1403.64	791.224	756.476	765.19	770.963	469.695	380.797	461.764	437.419
5890347	NM_017671	FERMT1	fermitin family homolog 1 (Drosophila)	NM_017671	55612	265.726	378.451	273.646	305.941	252.977	209.08	251.39	237.816	422.507	121.235	400.546	314.763	399.23	380.151	297.808	359.063	85.928	93.5678	101.713	93.7362	86.3129	84.5971	83.6355	84.8485
6060315	NM_031471	FERMT3	fermitin family homolog 3 (Drosophila)	NM_031471	83706	109.07	113.815	111.869	111.585	131.755	93.2902	104.919	109.988	103.851	113.986	93.2285	103.688	204.145	122.601	112.773	146.506	261.81	234.073	221.475	239.119	327.707	339.051	336.876	334.545
360427	NM_022549	FEZ1	fasciculation and elongation protein zeta 1 (zygin I)	NM_005103	9638	334.77	361.122	519.939	405.277	291.906	126.771	354.36	257.679	169.688	80.5247	181.763	143.992	113.83	105.957	151.435	123.741	123.651	131.693	127.555	127.633	158.525	161.613	171.343	163.827
3290458	NM_005103	FEZ1	fasciculation and elongation protein zeta 1 (zygin I)	NM_005103	9638	4649.04	2074.05	3498.77	3407.29	1460.52	1077.18	1747.72	1428.47	1612.41	1163.77	1464.77	1413.65	732.007	533.674	616.489	627.39	866.022	763.372	714.263	781.219	1009.9	874.174	869.42	917.83
5130114	NM_021871	FGA	fibrinogen alpha chain	NM_000508	2243	146.753	173.167	226.363	182.094	274.113	213.706	221.858	236.559	2110.44	623.21	2071.76	1601.8	2172.33	2248.55	258.099	1559.66	240.161	242.668	234.105	238.978	213.514	217.509	237.276	222.766
5130255	NM_021871	FGA	fibrinogen alpha chain	NM_000508	2243	109.033	91.626	81.3979	94.0189	116.143	82.367	75.76	91.4233	400.314	76.4908	414.36	297.055	308.69	389.729	93.9063	264.108	77.8965	79.914	82.0123	79.9409	61.5242	89.4412	83.2048	78.0567
7400072	NM_000508	FGA	fibrinogen alpha chain	NM_000508	2243	77.9711	80.6965	88.8572	82.5082	137.07	99.0888	97.377	111.179	996.215	121.77	869.42	662.469	1067.57	943.806	141.422	717.6	87.1566	82.5957	93.3048	87.6857	85.7201	97.0018	88.3043	90.3421
4640215	NM_005141	FGB	fibrinogen beta chain	NM_005141	2244	117.817	85.0751	90.1995	97.6971	87.463	85.3639	79.7549	84.1939	305.545	98.8939	278.914	227.784	588.785	511.937	108.063	402.928	78.447	90.564	95.6086	88.2065	96.6344	98.1184	86.5079	93.7536
7210240	NM_005141	FGB	fibrinogen beta chain	NM_005141	2244	88.8856	85.7137	112.844	95.8144	214.125	98.5647	77.9953	130.228	3308.58	532.354	3406.22	2415.72	6932.48	3901.9	586.85	3807.08	104.226	102.256	93.713	100.065	101.581	104.137	112.893	106.204
6580048	NM_004463	FGD1	FYVE, RhoGEF and PH domain containing 1		2245	903.001	656.277	855.019	804.766	389.332	488.19	391.596	423.039	867.842	956.109	684.628	836.193	351.087	270.898	438.919	353.635	245.058	246.879	245.412	245.783	267.541	265.764	236.276	256.527
7210717	NM_173558	FGD2	FYVE, RhoGEF and PH domain containing 2	NM_173558	221472	81.7308	80.0299	83.8042	81.855	73.2182	85.7357	86.8502	81.9347	76.3292	88.611	78.9002	81.2801	90.7981	76.0314	79.8251	82.2182	225.852	224.292	231.265	227.136	382.4	299.227	366.437	349.355
3310068	NM_004113	FGF12	fibroblast growth factor 12	NM_004113	2257	90.2265	111.66	88.8318	96.9061	82.4879	85.4757	89.706	85.8898	94.5595	82.4335	80.0113	85.6681	77.001	98.3686	98.6454	91.3383	650.06	716.497	706.506	691.021	538.73	543.054	563.456	548.413
4070184	NM_021032	FGF12	fibroblast growth factor 12	NM_004113	2257	127.188	116.055	149.275	130.839	155.633	235.376	177.242	189.417	117.609	115.603	111.643	114.952	109.206	127.564	136.319	124.363	1299.96	1463.48	1448.65	1404.03	323.16	389.624	359.25	357.345
7380239	NM_004114	FGF13	fibroblast growth factor 13	NM_004114	2258	521.597	461.995	684.455	556.016	255.528	191.111	239.181	228.607	617.347	389.148	616.36	540.952	245.618	247.404	302.765	265.262	488	408.175	480.203	458.793	93.6619	91.3438	84.2789	89.7615
5560725	NM_003867	FGF17	fibroblast growth factor 17	NM_003867	8822	501.661	83.8934	176.06	253.872	319.173	186.743	521.726	342.547	94.2406	93.2628	87.867	91.7901	81.1326	85.4857	74.082	80.2334	78.2406	91.7045	83.0977	84.3476	92.6085	77.8753	93.0019	87.8286
5810528	NM_003862	FGF18	fibroblast growth factor 18	NM_003862	8817	85.1789	90.5743	101.944	92.5657	76.5473	98.6936	88.0568	87.7659	231.59	321.702	660.076	404.456	215.713	147.51	233.381	198.868	819.066	979.868	961.132	920.022	403.828	356.479	431.36	397.222
670619	NM_005117	FGF19	fibroblast growth factor 19	NM_005117	9965	380.151	180.209	119.514	226.625	161.46	220.677	208.24	196.792	113.391	121.501	171.657	135.516	97.9889	103.699	98.122	99.9366	97.3368	90.9187	91.5882	93.2812	87.8529	101.119	96.7169	95.2295
290593	NM_002006	FGF2	fibroblast growth factor 2 (basic)	NM_002006	2247	325.985	472.125	477.681	425.264	347.332	329.844	478.577	385.251	138.064	159.398	135.219	144.227	115.858	150.549	133.892	133.433	149.01	181.384	167.056	165.817	103.142	99.4388	113.839	105.473
6420746	NM_002010	FGF9	fibroblast growth factor 9 (glia-activating factor)	NM_002010	2254	97.0209	80.2506	105.215	94.1622	90.2351	82.0703	74.9657	82.4237	758.488	1229.03	964.774	984.096	573.831	317.303	541.849	477.661	398.498	363.463	346.677	369.546	318.671	273.955	318.555	303.727
10504	NM_031950	FGFBP2	fibroblast growth factor binding protein 2	NM_031950	83888	79.3855	81.6724	77.2667	79.4415	101.673	96.7242	89.4643	95.9538	80.848	85.4057	89.0222	85.092	77.6497	94.5086	85.1742	85.7775	96.7492	88.685	79.0281	88.1541	355.858	360.376	319.756	345.33
6520139	NM_022965	FGFR3	fibroblast growth factor receptor 3	NM_000142	2261	1780.12	1896.61	2350	2008.91	2083.35	1631.1	1417.6	1710.68	2189.79	1429.86	1310.1	1643.25	1296.37	2319.14	733.783	1449.76	287.148	280.582	303.284	290.338	297.808	279.56	228.124	268.497
70520	NM_213647	FGFR4	fibroblast growth factor receptor 4	NM_002011	2264	734.311	330.99	453.743	506.348	640.834	677.881	526.671	615.129	173.113	86.1018	130.887	130.034	228.67	212.639	103.905	181.738	81.8721	104.996	103.226	96.6981	98.1047	86.1276	90.018	91.4168
2230008	NM_000509	FGG	fibrinogen gamma chain	NM_000509	2266	63.255	83.3132	86.619	77.729	119.195	77.4589	80.0496	92.2347	2691.25	365.295	2408.97	1821.84	3336.09	2656.06	186.14	2059.43	113.558	110.245	91.3014	105.035	89.5897	54.7817	83.9206	76.0973
3180025	NM_021870	FGG	fibrinogen gamma chain	NM_000509	2266	90.0218	80.0003	73.2984	81.1068	90.5392	87.7986	78.1418	85.4932	202.54	96.4063	182.917	160.621	235.926	200.068	86.7024	174.232	72.1609	73.1239	86.031	77.1053	67.7934	75.1329	70.3398	71.0887
1430170	NM_006682	FGL2	fibrinogen-like 2	NM_006682	10875	66.9018	81.7861	95.5901	81.426	76.0559	75.2542	66.923	72.7443	78.1621	84.8824	73.4926	78.8457	79.1205	95.936	86.7401	87.2655	354.36	329.972	252.46	312.264	298.032	258.027	257.573	271.211
6660475	NM_001042729	FGR	Gardner-Rasheed feline sarcoma viral (v-fgr) oncogene homolog	NM_001042729	2268	88.4863	84.4415	99.8791	90.9357	99.0482	93.8573	94.0878	95.6644	102.131	82.7577	87.9265	90.9385	90.675	71.4874	95.0957	85.7527	332.584	312.884	302.801	316.09	346.132	339.884	372.633	352.883
3360349	NM_033393	FHDC1	FH2 domain containing 1	NM_033393	85462	321.362	304.359	246.512	290.744	342.657	361.393	338.629	347.56	108.726	96.4744	106.733	103.978	92.2153	129.159	106.457	109.277	110.713	124.818	142.849	126.127	89.4542	94.7986	95.5922	93.2817
4640446	NM_001449	FHL1	four and a half LIM domains 1	NM_001449	2273	460.686	498.226	547.594	502.169	238.681	238.597	208.36	228.546	641.049	656.019	465.841	587.636	707.887	534.241	1156.46	799.53	2630.78	2891.03	2908.9	2810.23	4548.64	5018.72	5601.51	5056.29
990288	NM_201555	FHL2	four and a half LIM domains 2	NM_001039492	2274	1825.5	1968.02	2084.76	1959.43	2113.67	2125.19	1940.33	2059.73	6614.85	14948	14887.3	12150.1	4054.38	5155.89	7410.34	5540.21	26103.1	33067.2	31634.6	30268.3	20418	23972.1	23690.6	22693.6
6110025	NM_201557	FHL2	four and a half LIM domains 2	NM_001039492	2274	907.499	1367.84	1155.05	1143.46	1220.28	823.061	894.95	979.43	3750.46	4612.02	9634.28	5998.92	2074.05	2030.56	3799.04	2634.55	29305	28806.1	28381.4	28830.8	19164.3	24394	19469.7	21009.3
7610632	NM_201557	FHL2	four and a half LIM domains 2	NM_001039492	2274	80.055	70.4429	61.2686	70.5888	72.5393	69.8436	78.2945	73.5591	310.36	102.919	1004.75	472.675	119.949	109.565	247.933	159.149	4026.61	3833.31	3591.05	3816.99	2310.45	2139.24	2174.87	2208.19
1300670	NM_025135	FHOD3	formin homology 2 domain containing 3	NM_025135	80206	343.435	329.589	436.291	369.772	285.661	168.341	201.907	218.636	1718.33	3114.54	3838.66	2890.51	2613.29	2283.94	3970.89	2956.04	5630.61	5414.11	5259.06	5434.59	4772.18	4402.03	4437.46	4537.23
110307	NM_014890	FILIP1L	filamin A interacting protein 1-like	NM_001042459	11259	80.2949	80.3535	93.93	84.8594	87.1465	92.5213	96.3878	92.0185	362.045	178.462	269.618	270.042	722.392	664.146	1506.68	964.406	626.812	640.271	661.641	642.908	393.287	386.437	340.491	373.405
650458	NM_182909	FILIP1L	filamin A interacting protein 1-like	NM_001042459	11259	128.177	134.607	124.173	128.986	167.594	101.426	144.683	137.901	313.078	103.701	248.475	221.751	515.741	353.409	890.81	586.653	344.163	290.479	325.531	320.058	242.095	199.7	226.121	222.639
4490709	NM_001042459	FILIP1L	filamin A interacting protein 1-like	NM_001042459	11259	93.6444	89.5298	105.923	96.3657	110.102	92.6529	95.159	99.3045	215.825	96.9438	188.989	167.253	488.792	371.074	841.054	566.973	362.304	312.832	357.457	344.198	254.356	222.21	205.004	227.19
6420242	NM_016068	FIS1	fission 1 (mitochondrial outer membrane) homolog (S. cerevisiae)	NM_016068	51024	584.256	477.788	370.983	477.676	579.099	1078.71	576.099	744.635	734.03	793.23	549.731	692.33	645.643	556.869	729.269	643.927	1197.44	1059.7	995.355	1084.17	2030.56	2064.83	2000.44	2031.94
6660187	NM_203402	FIT1	fat-inducing transcript 1	NM_203402	161247	101.465	80.649	94.4442	92.186	87.753	101.759	86.6022	92.0381	387.631	1387.26	576.787	783.894	305.939	273.221	556.522	378.561	2758.01	2734.9	2849.94	2780.95	2396.91	2581.65	2498.05	2492.2
6270437	NM_014344	FJX1	four jointed box 1 (Drosophila)	NM_014344	24147	353.861	410.107	399.807	387.925	277.608	350.012	264.596	297.405	521.009	348.472	489.085	452.855	727.837	656.277	857.093	747.069	218.381	233.415	257.181	236.325	180.77	196.931	216.209	197.97
4150753	NM_017946	FKBP14	FK506 binding protein 14, 22 kDa	NM_017946	55033	742.222	407.826	579.259	576.436	232.791	473.415	375.991	360.732	933.56	896.805	1916	1248.79	655.052	814.227	862.659	777.313	639.721	710.678	818.845	723.081	456.415	646.084	630.21	577.57
2640341	NM_004117	FKBP5	FK506 binding protein 5	NM_004117	2289	460.085	436.066	565.127	487.093	389.014	354.91	557.7	433.875	405.622	293.162	469.108	389.297	274.378	229.108	244.446	249.31	1106.71	1182.51	1121.72	1136.98	699.601	732.007	819.066	750.225
5700451	NM_182827	NA	NA	NA	NA	388.119	272.581	280.39	313.697	458.587	289.234	305.37	351.064	1248.45	1494.52	1139.38	1294.11	1413.1	1453.69	1810.14	1558.98	2695.2	2539.01	2717.69	2650.63	2672.83	2513.99	2856.66	2681.16
4880646	NM_001017421	NA	NA	NA	NA	922.862	1218.72	2158.99	1433.53	1394.12	308.944	2260.18	1321.08	873.024	239.978	562.101	558.367	813.827	698.398	1295.22	935.816	366.437	530.86	484.096	460.465	541.243	758.653	622.451	640.783
4290014	NM_201398	FLAD1	FAD1 flavin adenine dinucleotide synthetase homolog (S. cerevisiae)	NM_025207	80308	1031.14	885.761	762.847	893.25	815.394	1438.75	860.362	1038.17	344.844	496.303	337.756	392.968	407.078	287.794	350.55	348.474	318.424	318.996	295.11	310.843	646.48	568.184	662.035	625.566
3370377	NM_024534	NA	NA	NA	NA	82.1268	91.6494	78.9461	84.2408	648.521	729.704	621.812	666.679	76.1165	79.4636	86.643	80.741	135.113	118.027	126.682	126.607	231.77	245.528	218.499	231.932	192.255	177.636	187.034	185.642
6250189	XM_371878	VWDE	von Willebrand factor D and EGF domains	XM_001715460	221806	468.228	504.023	412.973	461.741	368.403	387.34	507.065	420.936	1030.76	706.712	1211.83	983.098	555.004	996.626	759.715	770.448	115.537	115.05	101.365	110.651	78.7365	77.4249	87.3484	81.1699
3870291	NM_017694	FLJ20160	FLJ20160 protein	NM_017694	54842	125.406	177.687	119.213	140.769	136.45	127.414	134.41	132.758	120.584	168.212	137.92	142.239	204.308	139.351	152.975	165.545	466.788	398.552	405.362	423.567	367.949	333.387	418.102	373.146
7380626	NM_019027	RBM47	RNA binding motif protein 47	NM_001098634	54502	257.001	208.426	195.061	220.163	244.681	272.071	381.562	299.438	79.7565	70.6497	109.225	86.5436	119.248	156.488	97.3129	124.35	73.057	93.7404	75.7479	80.8484	83.007	85.6577	80.7741	83.1463
3610167	NM_019086	FLJ20674	hypothetical protein FLJ20674	NM_019086	54621	198.014	495.566	235.175	309.585	449.724	445.742	492.387	462.618	104.481	94.9816	121.966	107.143	124.236	129.381	114.569	122.729	99.9152	110.426	102.913	104.418	139.351	105.127	107.553	117.344
7510551	NM_024913	C7orf58	chromosome 7 open reading frame 58	NM_001105533	79974	84.5436	83.1972	81.9199	83.2202	72.6584	78.5352	77.4301	76.2079	353.861	184.493	217.739	252.031	862.941	554.59	691.991	703.174	507.805	504.201	459.859	490.622	447.285	464.327	466.323	459.311
7210576	XM_940456	NA	NA	NA	NA	252.417	226.231	268.347	248.999	309.731	302.496	271.002	294.41	163.715	104.014	152.261	139.997	135.609	135.963	136.002	135.858	78.5362	80.1249	97.0721	85.2444	72.3518	75.7978	65.9514	71.367
7550368	NM_001080403	NA	NA	NA	NA	1181.06	949.746	1353.94	1161.58	1254.49	1626.78	1591.36	1490.88	658.151	956.738	721.155	778.681	522.514	633.951	697.281	617.915	102.075	112.818	132.426	115.773	103.644	96.1321	86.3992	95.3918
2140288	NM_024829	FLJ22662	hypothetical protein FLJ22662	NM_024829	79887	382.295	286.746	224.212	297.751	593.175	405.035	944.721	647.644	122.975	181.01	141.695	148.56	313.906	192.523	149.547	218.659	1096.08	976.452	1000.77	1024.43	1053.06	974.807	996.215	1008.03
3310703	XM_001134320	NA	NA	NA	NA	1355.92	796.544	1190.49	1114.32	709.694	1690.88	827.484	1076.02	154.52	399.639	127.493	227.217	94.1077	117.785	93.1489	101.68	87.1788	94.052	105.537	95.5891	99.2572	87.8876	100.134	95.7595
4250301	NM_152509	NA	NA	NA	NA	103.94	99.3107	110.001	104.417	99.094	74.7823	100.897	91.591	399.394	135.544	165.189	233.376	196.854	160.427	205.771	187.684	83.4493	74.2036	81.7832	79.812	98.165	79.7035	75.0036	84.2907
4880333	NM_173624	FLJ40504	hypothetical protein FLJ40504	NM_173624	284085	1113.63	480.765	702.971	765.79	839.128	1307.99	1019.62	1055.58	1695.77	3721.96	1342.73	2253.49	2283.94	3382.21	4277.74	3314.63	257.415	309.944	263.303	276.887	166.411	155.739	167.121	163.09
5900367	NM_001001669	FLJ41603	FLJ41603 protein	NM_001001669	389337	89.0003	84.1513	73.0949	82.0822	90.1258	97.4655	79.6951	89.0955	91.6494	179.387	121.125	130.72	107.73	104.939	107.957	106.875	199.046	214.738	226.032	213.272	308.763	272.686	293.162	291.537
1030646	NM_001003702	FLJ43692	ARHGEF5-like	NM_001003702	445328	622.257	693.391	527.856	614.501	951.688	858.38	832.331	880.8	135.977	120.095	143.615	133.229	307.734	366.204	229.108	301.015	207.892	166.173	148.439	174.168	218.315	194.316	200.298	204.31
7050477	NM_207482	FLJ44048	FLJ44048 protein	NM_207482	401024	75.5788	83.7951	77.6344	79.0028	71.5181	90.7049	81.3999	81.2076	219.554	347.332	234.135	267.007	145.215	207.755	184.423	179.131	83.3653	84.8716	97.4839	88.5736	77.6989	72.2852	83.4547	77.8129
3130369	XM_946212	NA	NA	NA	NA	794.468	109.662	712.036	538.722	85.1477	62.0935	80.4693	75.9035	83.9839	74.8152	93.2628	84.0206	75.8672	92.5213	82.3262	83.5715	94.6312	83.4088	79.7171	85.9191	73.075	87.0875	95.4699	85.2108
5960326	XM_001131501	NA	NA	NA	NA	265.868	285.661	228.67	260.066	267.656	380.877	316.154	321.562	88.7075	126.226	75.7822	96.9054	115.531	88.852	90.4868	98.2898	84.6359	87.4723	93.2691	88.4591	93.5936	80.873	81.4827	85.3164
580491	NM_001458	FLNC	filamin C, gamma (actin binding protein 280)	NM_001127487	2318	772.495	643.189	923.917	779.867	312.499	761.767	325.531	466.599	2516.33	8652.3	3941.72	5036.78	2659.91	2812.05	4349.76	3273.91	6796.58	6696.86	6825.94	6773.12	5400.09	7833.91	8806.27	7346.76
4610056	NM_013231	FLRT2	fibronectin leucine rich transmembrane protein 2	NM_013231	23768	167.904	162.475	228.774	186.384	195.299	176.005	154.836	175.38	1455.76	325.606	947.313	909.56	1443.54	1369.64	2334.77	1715.98	494.987	502.713	487.722	495.141	145.038	119.553	124.921	129.837
2320626	NM_198391	FLRT3	fibronectin leucine rich transmembrane protein 3	NM_013281	23767	340.413	204.661	651.225	398.767	743.341	497.833	350.95	530.708	1071.46	490.021	661.012	740.832	1287.79	2414.79	1442.19	1714.93	333.702	347.735	306.297	329.245	91.7087	92.8247	80.8624	88.4653
6960754	NM_014053	FLVCR1	feline leukemia virus subgroup C cellular receptor 1	NM_014053	28982	666.755	543.158	495.566	568.493	333	478.378	504.359	438.579	163.259	154.909	175.763	164.644	145.077	159.901	141.936	148.971	148.296	133.892	139.712	140.633	155.088	168.93	139.181	154.4
4290603	NM_001460	FMO2	flavin containing monooxygenase 2 (non-functional)	NM_001460	2327	79.4813	98.1354	98.8355	92.1507	98.583	91.1333	99.5666	96.4276	113.359	92.6789	92.2741	99.4374	94.5012	90.6511	99.0579	94.7367	604.937	512.871	536.868	551.559	359.923	300.586	346.071	335.527
1710484	NM_002023	FMOD	fibromodulin	NM_002023	2331	101.06	92.0168	91.2403	94.7725	108.735	95.7349	86.1426	96.8708	119.024	134.953	102.469	118.815	137.693	161.929	220.069	173.23	269.269	297.345	249.605	272.073	370.084	417.65	400.422	396.052
2340309	NM_032532	FNDC1	fibronectin type III domain containing 1	NM_032532	84624	92.3633	82.3421	92.3425	89.016	112.046	69.2617	81.4137	87.5739	81.8868	73.8661	92.9771	82.91	109.247	95.9227	127.842	111.004	1014.11	1066.46	1114.25	1064.94	417.227	448.316	397.511	421.018
6900097	NM_032532	FNDC1	fibronectin type III domain containing 1	NM_032532	84624	99.7204	88.5776	82.6988	90.3323	84.2295	76.2281	81.3855	80.6144	107.991	79.1251	95.5979	94.238	88.5375	100.184	119.596	102.772	772.187	926.665	972.277	890.377	321.653	326.321	344.42	330.798
3390739	NM_153756	FNDC5	fibronectin type III domain containing 5	NM_153756	252995	184.731	140.432	160.547	161.904	121.911	189.566	118.135	143.204	472.939	1060.41	361.559	631.635	539.284	303.551	364.456	402.43	412.756	418.392	396.772	409.306	2509.08	2249.86	2333.28	2364.07
4480364	NM_000803	FOLR2	folate receptor 2 (fetal)	NM_000803	2350	84.5571	97.4179	91.8627	91.2792	93.2434	91.3483	82.1805	88.9241	93.2849	93.2397	70.471	85.6652	88.1164	83.6037	78.0571	83.259	184.571	217.11	209.921	203.867	393.979	314.089	370.816	359.628
4280017	NM_005252	FOS	v-fos FBJ murine osteosarcoma viral oncogene homolog	NM_005252	2353	898.252	3986.15	108.399	1664.27	1579.31	1601.75	2512.02	1897.69	8680.12	200.096	3259.75	4046.66	4734.14	8502.22	4449.48	5895.28	3332.77	3508.48	3180.4	3340.55	1767.78	1804.21	1899.8	1823.93
7160239	NM_006732	FOSB	FBJ murine osteosarcoma viral oncogene homolog B	NM_001114171	2354	279.508	1124.81	118.039	507.451	580.103	1552	811.49	981.199	1841.6	2936.61	1704.86	2161.02	10477.5	12234.2	2812.05	8507.92	503.216	538.62	497.948	513.262	398.716	388.174	395.638	394.176
830056	NM_004496	FOXA1	forkhead box A1	NM_004496	3169	142.941	97.4553	167.805	136.067	300.347	161.634	186.229	216.07	488.432	113.874	235.419	279.242	1124.48	818.337	157.271	700.029	80.9881	76.7757	86.8648	81.5429	83.8577	79.0739	63.2887	75.4068
4610592	NM_153675	FOXA2	forkhead box A2	NM_021784	3170	1662.23	119.095	1264.15	1015.16	1505.28	1419.41	1004.75	1309.81	672.008	345.155	358.215	458.459	815.394	1075.34	152.319	681.017	78.03	85.2487	83.5367	82.2718	78.3338	79.3189	86.8185	81.4904
630341	NM_004497	FOXA3	forkhead box A3	NM_004497	3171	625.622	468.228	464.24	519.363	581.661	740.456	523.027	615.048	114.426	101.61	119.315	111.783	156.291	140.48	110.017	135.596	80.9949	78.447	73.1878	77.5432	87.7162	95.4465	102.296	95.1527
5090750	NM_001453	FOXC1	forkhead box C1	NM_001453	2296	106.011	124.354	128.004	119.456	186.38	283.615	133.388	201.127	2609.09	3025	1260.57	2298.22	2957.46	1483.12	1117.91	1852.83	1376.39	1288.45	1315.03	1326.62	1234.6	1041.95	1122.58	1133.04
3800554	NM_001451	FOXF1	forkhead box F1	NM_001451	2294	95.8232	83.0122	79.6914	86.1756	82.851	90.985	75.0058	82.9473	136.996	88.1041	108.877	111.326	161.593	309.418	248.303	239.771	93.0327	109.247	88.7634	97.0143	92.0405	89.3266	100.048	93.8051
4900332	NM_018416	FOXJ2	forkhead box J2	NM_018416	55810	784.255	587.908	608.589	660.251	593.449	694.386	565.563	617.799	1636.5	2642.74	1508.57	1929.27	1339.85	1418.69	1301.82	1353.46	2527.73	2319.14	2591.97	2479.61	2360.52	2260.18	2460.84	2360.51
990730	NM_021953	FOXM1	forkhead box M1	NM_021953	2305	791.422	701.448	615.37	702.747	819.292	607.289	717.433	714.672	265.578	135.948	205.499	202.342	232.871	205.611	234.944	224.475	131.123	109.093	149.101	129.772	73.2108	75.4202	76.9199	75.1836
2650364	NM_202003	FOXM1	forkhead box M1	NM_021953	2305	450.721	377.384	356.922	395.009	513.272	355.078	487.351	451.9	154.627	183.515	161.507	166.55	170.793	143.941	183.515	166.083	105.34	126.04	118.254	116.544	82.7862	87.175	95.0578	88.3397
4640086	NM_033260	FOXQ1	forkhead box Q1	NM_033260	94234	388.029	95.8615	133.162	205.684	260.076	268.963	522.837	350.626	168.116	88.1024	192.869	149.696	171.967	162.237	123	152.402	85.6872	87.3847	95.1378	89.4033	92.1119	138.268	92.091	107.49
1030270	NM_002029	FPR1	formyl peptide receptor 1	NM_002029	2357	78.9837	77.0633	87.7272	81.258	73.3408	88.7833	74.5474	78.8905	82.8206	92.3305	77.7264	84.2925	87.5274	83.9833	80.2854	83.932	238.873	212.024	201.262	217.386	279.096	272.373	258.924	270.131
5310402	NM_002030	FPR3	formyl peptide receptor 3	NM_002030	2359	65.6557	76.8732	92.9546	78.4945	66.2957	84.5671	78.096	76.3196	80.2345	78.2888	81.881	80.1348	100.412	102.577	89.6874	97.5588	123.641	106.931	95.4465	108.673	260.266	251.611	177.75	229.876
270358	NM_025074	FRAS1	Fraser syndrome 1	NM_025074	80144	2031.79	2052.12	1275.63	1786.51	2007.61	1469.67	2396.91	1958.06	2649.06	1702.07	1623.63	1991.59	3518.29	3732.33	3712.91	3654.51	1930.73	1444.78	1560.85	1645.45	189.672	146.788	153.935	163.465
7330026	NM_012083	FRAT2	frequently rearranged in advanced T-cell lymphomas 2	NM_012083	23401	3231.05	3584.77	2478.83	3098.22	4006.62	2722.86	3348.96	3359.48	557.919	987.194	437.546	660.886	435.112	617.691	493.664	515.489	944.012	825.492	775.343	848.282	549.287	543.508	484.096	525.63
1940358	NM_144966	FREM1	FRAS1 related extracellular matrix 1	NM_144966	158326	168.135	73.9645	80.7665	107.622	95.676	76.2235	103.985	91.9616	558.794	667.002	853.832	693.21	657.261	567.152	832.602	685.672	205.136	201.365	193.743	200.081	102.939	113.288	88.9909	101.739
5390386	NM_207361	FREM2	FRAS1 related extracellular matrix protein 2		341640	164.275	160.23	136.043	153.516	188.484	195.518	177.014	187.005	1326.25	1112.27	1029.36	1155.96	1079.17	1778.15	1179.7	1345.67	168.615	149.117	161.31	159.681	83.18	67.0239	87.0352	79.0797
7160142	NM_014286	FREQ	frequenin homolog (Drosophila)	NM_001128826	23413	453.071	468.321	455.388	458.927	448.067	594.819	457.467	500.118	493.362	1804.21	489.737	929.103	716.688	567.999	747.622	677.436	588.191	555.004	570.93	571.375	269.01	253.04	250.022	257.357
6840767	NM_174938	FRMD3	FERM domain containing 3	NM_174938	257019	112.143	130.955	129.857	124.319	129.36	90.4277	160.58	126.789	497.563	418.631	990.618	635.604	361.72	435.927	593.297	463.648	1145.87	1058.39	1043.66	1082.64	1410.15	1344.73	1336.56	1363.81
1770008	NM_018027	FRMD4A	FERM domain containing 4A	NM_018027	55691	202.01	219.194	226.271	215.825	202.74	157.459	187.095	182.432	391.741	118.472	335.125	281.779	378.122	467.076	306.376	383.858	655.769	693.787	652.107	667.221	316.718	328.839	319.441	321.666
5890687	NM_032892	FRMD5	FERM domain containing 5	NM_032892	84978	140.234	125.67	112.718	126.207	130.944	187.65	135.086	151.227	135.251	435.702	176.017	248.99	122.062	130.17	169.348	140.527	1074.99	919.315	961.516	985.272	739.23	628.431	566.329	644.663
7510309	NM_152330	FRMD6	FERM domain containing 6	NM_001042481	122786	258.197	474.014	379.181	370.464	390.932	275.008	338.561	334.834	1125.75	264.083	621.088	670.306	1095.41	940.879	846.64	960.977	356.111	336.683	391.995	361.596	273.373	216.94	263.007	251.107
3370113	NM_001463	FRZB	frizzled-related protein	NM_001463	2487	650.566	244.812	550.17	481.849	787.981	328.492	582.684	566.386	1032.13	905.878	434.073	790.693	4449.48	4482.1	4324.5	4418.69	570.215	568.925	654.321	597.82	372.232	460.085	361.778	398.032
4560328	NM_003088	FSCN1	fascin homolog 1, actin-bundling protein (Strongylocentrotus purpuratus)	NM_003088	6624	9971.74	5947.64	8522	8147.13	6963.97	9666.58	8238.14	8289.56	6558.96	7667.03	5210.6	6478.86	7935.37	6780.21	6628.37	7114.65	2057.88	2161.81	2375.04	2198.24	902.087	1051.26	985.82	979.722
3170019	NM_024333	FSD1	fibronectin type III and SPRY domain containing 1	NM_024333	79187	646.084	499.567	509.41	551.687	436.232	893.345	434.626	588.068	237.961	272.373	175.567	228.633	160.092	193.422	191.935	181.817	74.2749	80.8775	80.3386	78.497	66.0725	82.3676	72.324	73.588
7320059	NM_024333	FSD1	fibronectin type III and SPRY domain containing 1	NM_024333	79187	333.177	281.867	253.095	289.379	266.21	565.563	229.152	353.642	154.369	202.01	136.002	164.127	122.1	114.177	137.947	124.741	126	90.4858	93.0327	103.173	99.1354	91.0448	113.27	101.15
5670441	NM_001007122	FSD2	fibronectin type III and SPRY domain containing 2	NM_001007122	123722	96.1226	78.2244	80.8566	85.0679	74.7161	81.9826	83.5791	80.0926	508.317	1151.33	537.016	732.222	311.427	342.195	638.243	430.622	1936.84	1571.08	1537.27	1681.73	1155.96	1034.24	994.754	1061.65
1260068	NM_006350	FST	follistatin	NM_006350	10468	371.325	319.756	407.925	366.336	186.594	254.698	235.747	225.68	190.416	209.777	176.854	192.349	317.896	426.264	293.162	345.774	82.155	114.955	92.4665	96.5257	83.7278	87.2983	77.8905	82.9722
6020286	NM_013409	FST	follistatin	NM_006350	10468	4184.33	2418.19	3075.45	3225.99	2429.43	1573.51	2031.79	2011.57	1779.41	1486.79	1774.3	1680.17	3276.26	2856.66	2535.65	2889.53	428.472	398.498	415.523	414.164	419.226	425.373	478.811	441.137
2650220	NM_007085	FSTL1	follistatin-like 1	NM_007085	11167	1312.39	1172.52	1172.52	1219.14	1985.76	1047.28	2788.59	1940.55	2814.38	1029.36	3075.45	2306.4	3361.84	4437.46	4931.23	4243.51	4097.18	5210.6	4703.49	4670.42	1513.17	2071.76	1924.18	1836.37
2360356	NM_005860	FSTL3	follistatin-like 3 (secreted glycoprotein)	NM_005860	10272	187.211	95.0299	119.176	133.806	140.91	135.532	145.704	140.716	134.672	316.767	195.927	215.789	220.454	137.12	282.65	213.408	282.034	309.731	303.073	298.279	788.545	873.024	997.32	886.296
4180577	NM_005087	FXR1	fragile X mental retardation, autosomal homolog 1	NM_001013438	8087	626.2	1079.99	1014.87	907.022	1289.83	406.247	1043.07	913.049	889.707	426.187	912.88	742.925	718.938	525.915	910.472	718.442	351.087	338.48	380.237	356.601	213.807	181.113	182.202	192.374
3850500	NM_005031	FXYD1	FXYD domain containing ion transport regulator 1	NM_005031	5348	86.5417	94.3238	74.8637	85.2431	104.588	90.6979	98.7793	98.0218	83.6581	137.985	93.2979	104.98	95.9692	98.0829	119.863	104.638	151.381	183.961	193.349	176.23	243.754	361.253	358.907	321.305
160270	NM_022003	FXYD6	FXYD domain containing ion transport regulator 6	NM_022003	53826	252.59	312.255	309.944	291.596	334.022	409.011	307.023	350.018	903.001	1135.95	1341.21	1126.72	736.172	775.343	749.776	753.764	1573.51	1659.97	1832.75	1688.74	533.341	582.338	629.601	581.76
6900278	NM_024513	FYCO1	FYVE and coiled-coil domain containing 1	NM_024513	79443	287.095	185.928	227.183	233.402	247.983	161.261	207.492	205.578	373.876	358.907	463.292	398.692	332.958	322.442	459.584	371.661	867.22	848.261	910.098	875.193	1798.21	1800.81	1698.31	1765.78
1470050	NM_001011537	FYTTD1	forty-two-three domain containing 1	NM_001011537	84248	162.781	121.211	135.804	139.932	116.389	186.809	99.612	134.27	149.335	524.64	159.378	277.784	137.043	165.864	157.151	153.353	186.27	154.976	184.291	175.179	185.673	178.593	167.2	177.156
3520066	NM_003505	FZD1	frizzled homolog 1 (Drosophila)	NM_003505	8321	93.1912	113.197	109.505	105.298	115.571	99.0073	106.383	106.987	171.989	87.9752	144.861	134.942	252.524	149.956	272.581	225.02	512.234	430.494	436.854	459.861	171.574	175.153	192.174	179.633
4230674	NM_003505	FZD1	frizzled homolog 1 (Drosophila)	NM_003505	8321	118.766	129.694	132.924	127.128	137.816	178.052	147.867	154.578	268.686	295.663	262.437	275.595	310.21	271.704	525.675	369.196	694.914	681.987	816.468	731.123	263.05	354.15	374.663	330.621
5720180	NM_001466	FZD2	frizzled homolog 2 (Drosophila)	NM_001466	2535	990.92	391.493	934.62	772.344	462.381	613.174	492.033	522.529	971.34	1224.76	1077.67	1091.25	858.016	836.992	1122.09	939.033	214.546	247.617	244.594	235.586	162.435	151.247	158.077	157.253
1470121	NM_017412	FZD3	frizzled homolog 3 (Drosophila)	NM_017412	7976	400.546	541.112	535.24	492.299	430.494	399.309	477.788	435.864	986.282	285.33	1032.5	768.036	329.465	560.011	327.992	405.822	241.689	231.194	187.887	220.257	86.5976	88.7833	102.508	92.6297
4890102	NM_003468	FZD5	frizzled homolog 5 (Drosophila)	NM_003468	7855	808.51	326.728	438.086	524.441	344.325	348.222	542.104	411.551	115.762	95.8146	162.644	124.74	154.52	119.08	107.894	127.165	122.556	118.809	125.869	122.411	123.068	169.425	141.264	144.586
1190364	NM_003507	FZD7	frizzled homolog 7 (Drosophila)	NM_003507	8324	2491.21	2746.4	3011.26	2749.62	1773.21	1027.78	1529.91	1443.64	1478.2	685.404	819.822	994.475	1092.88	1752.9	1285.13	1376.97	299.18	337.018	309.679	315.292	655.052	632.161	621.812	636.342
3290301	NM_031866	FZD8	frizzled homolog 8 (Drosophila)	NM_031866	8325	168.212	140.061	199.387	169.22	201.68	143.235	195.364	180.093	180.89	256.348	214.698	217.312	271.634	345.638	345.638	320.97	667.002	691.009	666.484	674.832	239.776	222.391	247.568	236.578
6180427	NM_015714	G0S2	G0/G1switch 2	NM_015714	50486	102.55	79.7598	68.7358	83.6818	72.324	71.4048	77.6915	73.8068	86.6028	83.6205	102.496	90.9064	67.0336	86.5183	74.4944	76.0154	98.6219	117.345	122.119	112.695	306.635	439.975	407.007	384.539
6520730	NM_198395	G3BP1	GTPase activating protein (SH3 domain) binding protein 1	NM_005754	10146	310.36	653.279	478.032	480.557	478.25	203.179	541.712	407.714	260.935	185.673	282.719	243.109	221.717	156.508	217.465	198.564	158.276	162.863	171.265	164.135	164.129	216.747	185.198	188.691
4540647	NM_203504	G3BP2	GTPase activating protein (SH3 domain) binding protein 2	NM_012297	9908	330.64	1941.37	1368.24	1213.41	1826.77	314.691	1129.98	1090.48	1625.3	105.089	1484.21	1071.53	868.696	870.729	938.335	892.587	620.043	589.044	532.923	580.67	213.633	234.8	207.492	218.641
7100156	NM_203504	G3BP2	GTPase activating protein (SH3 domain) binding protein 2	NM_012297	9908	510.787	1940.33	1949.37	1466.83	1617.24	450.365	1134.02	1067.21	1543.6	335.327	1173.37	1017.43	891.905	1243.27	1062.03	1065.74	732.409	869.863	734.03	778.767	252.227	277.23	289.234	272.897
6660470	NM_207123	GAB1	GRB2-associated binding protein 1	NM_002039	2549	96.3829	128.551	113.047	112.66	111.461	97.8239	115.767	108.351	170.481	84.0983	147.148	133.909	125.254	135.472	146.214	135.647	313.274	378.905	331.056	341.079	152.319	105.512	106.88	121.57
6420465	NM_031412	GABARAPL1	GABA(A) receptor-associated protein like 1	NM_031412	23710	1337.18	1061.65	953.47	1117.43	1347.4	1018.18	1127.24	1164.27	1037.2	684.628	1464.03	1061.95	1982.06	1074.21	2033.25	1696.51	1683.94	1557.76	1468.21	1569.97	6977.63	5337.31	6256.08	6190.34
7200431	NM_016655	GABPB1	GA binding protein transcription factor, beta subunit 1	NM_002041	2553	311.475	558.175	416.314	428.655	459.258	312.685	479.293	417.079	264.083	91.0202	216.005	190.37	282.171	228.878	221.576	244.208	164.79	187.589	150.933	167.771	143.235	150.112	109.745	134.364
6130692	NM_000812	GABRB1	gamma-aminobutyric acid (GABA) A receptor, beta 1	NM_000812	2560	80.2597	75.1667	81.2874	78.9046	86.3803	85.8341	83.3859	85.2001	91.0292	98.0284	84.6938	91.2505	71.6004	91.8407	80.8103	81.4171	342.068	320.657	287.095	316.607	159.66	164.574	163.432	162.555
70731	NM_000814	GABRB3	gamma-aminobutyric acid (GABA) A receptor, beta 3	NM_000814	2562	775.828	1124.02	880.376	926.74	895.501	792.006	1063.99	917.167	121.33	93.9469	106.579	107.285	92.7119	122.239	118.065	111.005	115.881	119.754	97.1781	110.938	103.178	101.975	111.192	105.448
360600	NM_000814	GABRB3	gamma-aminobutyric acid (GABA) A receptor, beta 3	NM_000814	2562	529.247	325.364	478.617	444.409	479.999	451.554	537.171	489.575	89.2121	176.223	101.108	122.181	95.2412	101.656	110.784	102.56	122.401	118.478	117.093	119.324	77.39	89.1901	107.311	91.297
5390669	NM_000814	GABRB3	gamma-aminobutyric acid (GABA) A receptor, beta 3	NM_000814	2562	2270.62	1503.46	1573.51	1782.53	1209.75	2375.04	2101.87	1895.55	185.61	223.174	151.948	186.911	115.162	132.591	140.578	129.444	133.507	149.894	143.101	142.168	121.423	112.494	105.417	113.111
4810209	NM_014211	GABRP	gamma-aminobutyric acid (GABA) A receptor, pi	NM_014211	2568	95.739	129.381	135.929	120.35	113.874	102.765	99.0445	105.228	204.487	217.671	286.344	236.167	1604.49	1929.67	1450.38	1661.51	96.329	94.8292	98.0038	96.3873	88.1231	82.0645	100.443	90.2103
3840192	NM_000817	GAD1	glutamate decarboxylase 1 (brain, 67kDa)	NM_000817	2571	113.079	96.5926	267.156	158.942	247.285	163.092	148.154	186.177	223.246	303.073	321.068	282.462	233.966	259.817	174.769	222.85	84.09	88.9909	82.3705	85.1505	78.1921	68.0997	65.395	70.5623
4880673	NM_001924	GADD45A	growth arrest and DNA-damage-inducible, alpha	NM_001924	1647	582.787	738.508	587.908	636.401	457.615	782.544	322.37	520.843	1897.74	2900.71	2054.27	2284.24	2491.21	1817.05	1623.63	1977.3	1462.79	1511.18	1547.45	1507.14	1744.33	1815.08	1841.6	1800.34
4920110	NM_015675	GADD45B	growth arrest and DNA-damage-inducible, beta	NM_015675	4616	144.207	188.402	109.453	147.354	109.831	194.097	108.899	137.609	341.887	575.648	278.812	398.783	412.621	399.895	685.913	499.477	519.795	538.456	537.458	531.903	965.056	1118.82	1157.6	1080.49
5570114	NM_006705	GADD45G	growth arrest and DNA-damage-inducible, gamma	NM_006705	10912	414.073	496.751	767.51	559.445	259.068	393.466	344.528	332.354	300.474	574.882	416.242	430.533	399.309	536.155	389.014	441.493	1032.5	1292.08	1280.59	1201.72	1086.04	1223.64	1313.92	1207.87
60452	NM_015973	GAL	galanin prepropeptide	NM_015973	51083	4893.47	3695.39	3245.19	3944.68	5981.24	3139.67	4811.84	4644.25	109.496	457.707	130.393	232.532	365.295	146.803	159.732	223.943	107.329	102.242	101.315	103.629	86.142	81.9476	90.8855	86.325
6980162	NM_000403	GALE	UDP-galactose-4-epimerase		2582	391.086	297.745	251.434	313.421	295.037	657.433	247.157	399.876	320.093	522.098	237.82	360.004	367.855	260.472	268.725	299.017	134.594	140.145	117.651	130.797	132.316	133.507	182.031	149.285
4880544	NM_024642	GALNT12	UDP-N-acetyl-alpha-D-galactosamine:polypeptide N-acetylgalactosaminyltransferase 12 (GalNAc-T12)	NM_024642	79695	269.413	300.185	335.196	301.598	445.162	153.733	347.735	315.543	200.632	89.4553	197.948	162.678	153.636	135.79	127.646	139.024	107.362	109.379	110.21	108.984	109.784	103.776	108.797	107.452
6560458	NM_020692	GALNTL1	UDP-N-acetyl-alpha-D-galactosamine:polypeptide N-acetylgalactosaminyltransferase-like 1	NM_020692	57452	215.4	344.024	279.162	279.529	217.379	367.609	177.313	254.1	268.347	894.547	356.685	506.526	262.068	252.59	277.493	264.051	841.054	883.242	779.759	834.685	4836.62	4535.11	4324.5	4565.41
130148	NM_198516	GALNTL4	UDP-N-acetyl-alpha-D-galactosamine:polypeptide N-acetylgalactosaminyltransferase-like 4	NM_198516	374378	176.223	156.276	150.713	161.07	197.32	161.421	161.409	173.383	215.565	292.066	148.106	218.579	198.073	159.622	373.345	243.68	524.851	548.332	465.522	512.902	609.691	597.532	617.949	608.39
1510008	NM_003857	GALR2	galanin receptor 2	NM_003857	8811	195.811	268.825	202.616	222.417	78.0863	171.632	95.4992	115.073	96.6311	103.509	112.322	104.154	82.3215	81.9317	67.8248	77.3593	72.8556	78.9781	81.1451	77.6596	82.8487	78.1293	85.7027	82.2269
5290593	NM_000156	GAMT	guanidinoacetate N-methyltransferase		2593	472.508	400.717	396.694	423.306	493.503	727.262	338.995	519.92	1385.43	3321.82	1433.63	2046.96	1188.57	1047.28	1074.58	1103.48	1111.37	1190.88	1223.1	1175.12	2275.73	2125.19	2263.47	2221.46
4670204	NM_002045	GAP43	growth associated protein 43	NM_001130064	2596	289.149	216.679	257.181	254.336	621.088	539.862	541.112	567.354	208.929	338.207	139.833	228.99	309.489	268.184	201.339	259.671	98.5913	86.6631	101.815	95.6898	107.034	113.911	106.766	109.237
5700278	NM_002047	GARS	glycyl-tRNA synthetase		2617	7086.57	7648.85	4391.68	6375.7	3794.76	3679.29	5141.58	4205.21	3080.9	3342.79	2566.28	2996.66	3279.84	3253.1	2825.29	3119.41	1377.04	1429.32	1226.43	1344.26	1258.64	1343.25	1189.41	1263.77
20544	NM_000819	GART	phosphoribosylglycinamide formyltransferase, phosphoribosylglycinamide synthetase, phosphoribosylaminoimidazole synthetase	NM_000819	2618	3332.77	3196.85	3563.36	3364.33	3224.07	2973.77	3615.75	3271.19	1167.09	918.17	991.232	1025.5	1250.11	1420.93	1052.1	1241.04	656.277	664.146	575.965	632.129	699.771	650.816	637.6	662.729
3780435	NM_175085	GART	phosphoribosylglycinamide formyltransferase, phosphoribosylglycinamide synthetase, phosphoribosylaminoimidazole synthetase	NM_000819	2618	238.332	713.633	575.802	509.255	726.461	210.701	636.317	524.493	274.113	96.9387	258.06	209.704	305.807	252.269	274.943	277.673	224.916	196.082	232.613	217.871	296.445	311.873	329.665	312.661
360047	NM_002048	GAS1	growth arrest-specific 1	NM_002048	2619	179.55	293.162	375.672	282.794	343.058	189.534	290.808	274.467	1878.56	256.777	1274.54	1136.62	2342.14	2630.78	1984.4	2319.11	1486.79	1186.16	1217.07	1296.67	1519.55	1408.94	1338.58	1422.36
70730	NM_000820	GAS6	growth arrest-specific 6	NM_000820	2621	559.134	327.216	296.445	394.265	286.136	492.174	287.559	355.29	1105.23	2099.08	1814.26	1672.85	861.823	703.195	1425.07	996.697	2664.99	2535.65	2693.4	2631.35	4526.49	4412.36	4391.68	4443.51
4280632	NM_000820	GAS6	growth arrest-specific 6	NM_000820	2621	541.243	454.993	302.152	432.796	320.494	461.995	290.996	357.828	1170.78	2132.47	2143.06	1815.44	927.257	707.29	1561.82	1065.46	2739.49	2615.78	2898.65	2751.31	4437.46	4377.86	4356	4390.44
1070435	NM_201433	GAS7	growth arrest-specific 7	NM_001130831	8522	93.2591	144.49	127.763	121.837	180.35	176.644	153.973	170.323	214.546	359.981	170.077	248.201	418.214	442.106	494.275	451.532	836.179	940.284	884.873	887.112	1292.91	1243.76	1202.57	1246.41
3440239	NM_002052	GATA4	GATA binding protein 4		2626	109.266	88.8155	105.778	101.286	118.615	106.611	103.352	109.526	416.94	807.204	479.51	567.885	379.922	330.235	474.496	394.884	360.499	362.389	373.235	365.375	401.459	413.396	415.523	410.126
6250403	NM_080473	GATA5	GATA binding protein 5	NM_080473	140628	81.1451	84.3061	88.5068	84.6526	118.376	99.7227	84.8888	100.996	1156.46	945.538	630.397	910.799	530.86	576.568	554.712	554.047	203.374	181.602	199.351	194.776	189.587	172.182	155.088	172.285
3940292	NM_001482	GATM	glycine amidinotransferase (L-arginine:glycine amidinotransferase)	NM_001482	2628	239.542	391.808	431.462	354.271	571.623	94.845	307.422	324.63	840.653	90.2801	732.279	554.404	805.595	337.648	502.021	548.421	264.596	235.956	207.552	236.035	453.071	419.798	380.501	417.79
2190541	NM_178831	tcag7.1177	opposite strand transcription unit to STAG3	NM_178831	352954	503.039	406.158	374.874	428.024	410.183	424.295	306.522	380.333	1185.14	1373.92	968.679	1175.91	853.256	942.405	694.22	829.961	436.232	391.493	434.242	420.656	277.549	282.227	232.303	264.026
270376	NM_001483	GBAS	glioblastoma amplified sequence	NM_001483	2631	553.617	461.034	641.049	551.9	542.233	346.944	467.732	452.303	798.301	853.832	1078.37	910.168	622.045	803.021	976.452	800.506	1686.68	1743.28	1772.58	1734.18	1465.45	1661.55	1569.03	1565.34
6280176	NM_000158	GBE1	glucan (1,4-alpha-), branching enzyme 1	NM_000158	2632	156.032	318.671	269.784	248.162	282.128	168.461	241.738	230.776	572.52	398.392	918.544	629.819	525.915	512.234	777.516	605.222	806.387	811.199	954.042	857.209	1450.38	1376.39	1449.86	1425.54
1940162	NM_004120	GBP2	guanylate binding protein 2, interferon-inducible	NM_004120	2634	93.711	106.234	105.661	101.869	93.0811	92.5605	74.1126	86.5847	232.871	990.92	527.273	583.688	501.033	329.221	381.15	403.801	312.499	338.995	373.755	341.75	382.829	382.636	411.156	392.207
2350189	NM_018284	GBP3	guanylate binding protein 3	NM_018284	2635	120.425	123.174	119.381	120.994	126.95	102.825	115.825	115.2	129.447	333.387	175.037	212.624	132.797	128.852	190.48	150.709	217.293	244.446	228.483	230.074	345.276	443.903	388.029	392.402
1980524	NM_052941	GBP4	guanylate binding protein 4	NM_052941	115361	102.977	87.8736	102.376	97.7422	91.8166	92.2869	86.6038	90.2358	154.945	99.7204	105.366	120.01	195.456	155.739	197.561	182.918	277.288	320.414	316.45	304.717	328.323	337.965	308.69	324.993
6100095	NM_000160	GCGR	glucagon receptor	NM_000160	2642	95.9592	89.9352	80.9597	88.9514	99.4236	102.821	92.2853	98.1765	257.126	176.407	197.481	210.338	179.963	307.938	87.7965	191.899	70.7111	78.88	78.2135	75.9349	77.7331	71.8311	80.2241	76.5961
870600	NM_001097635	GCNT1	glucosaminyl (N-acetyl) transferase 1, core 2 (beta-1,6-N-acetylglucosaminyltransferase)	NM_001097633	2650	425.448	461.642	591.711	492.933	616.36	377.277	600.051	531.229	262.544	136.972	249.798	216.438	500.726	588.024	383.788	490.846	151.414	117.501	111.827	126.914	112.856	93.0912	105.747	103.898
3440468	NM_001018100	GCOM1	GRINL1A complex locus	NM_001018090	145781	88.7262	80.1037	103.635	90.8216	94.052	94.4551	82.3941	90.3004	140.808	75.8086	267.497	161.371	177.427	121.532	246.177	181.712	576.979	773.483	773.483	707.982	1200.22	1288.45	1250.11	1246.26
3610707	NM_001018091	GCOM1	GRINL1A complex locus	NM_001018090	145781	84.3469	85.1705	84.0227	84.5134	85.7958	86.5347	75.9751	82.7685	259.986	87.7318	354.07	233.929	202.71	128.412	286.076	205.733	1042.28	1163.77	1025.26	1077.1	1603.76	1622.28	1703.63	1643.22
1090725	NM_207418	GCUD2	gastric cancer up-regulated-2	NM_207418	653573	297.745	134.107	292.841	241.565	193.777	175.929	242.76	204.155	105.919	83.5518	107.332	98.9344	108.242	130.822	100.333	113.132	90.4792	98.7667	88.7271	92.6577	88.3223	90.8294	79.1833	86.1117
4120577	NM_018972	GDAP1	ganglioside-induced differentiation-associated protein 1	NM_001040875	54332	79.6771	295.492	170.205	181.792	179.499	335.738	215.526	243.588	124.793	82.636	118.648	108.692	161.204	128.387	109.373	132.988	78.8834	93.9627	88.4436	87.0966	85.3288	83.0551	88.6035	85.6625
5090671	NM_004864	GDF15	growth differentiation factor 15	NM_004864	9518	324.589	205.317	246.603	258.836	258.099	273.905	157.459	229.821	176.717	2074.05	247.933	832.9	180.546	306.947	167.441	218.311	121.869	119.718	132.742	124.777	131.836	128.166	113.434	124.479
2070632	NM_020634	GDF3	growth differentiation factor 3	NM_020634	9573	429.13	230.189	235.78	298.367	453.971	586.209	479.172	506.45	76.7815	86.8756	98.0284	87.2285	95.3334	78.3344	83.6103	85.7594	88.514	81.5749	86.1478	85.4122	76.8786	89.6482	69.3383	78.6217
1170246	NM_181702	GEM	GTP binding protein overexpressed in skeletal muscle	NM_005261	2669	99.2643	128.302	136.134	121.233	114.183	76.9486	115.081	102.071	182.789	251.29	248.698	227.592	443.242	257.848	577.611	426.234	662.587	728.735	716.318	702.546	459.859	431.901	461.995	451.251
1440408	NM_181702	GEM	GTP binding protein overexpressed in skeletal muscle	NM_005261	2669	86.7146	159.194	143.144	129.684	118.465	108.184	119.35	115.333	181.93	175.688	203.809	187.142	469.255	251.488	523.161	414.635	588.024	567.695	583.137	579.619	372.633	328.638	381.066	360.779
5720059	NM_018988	GFOD1	glucose-fructose oxidoreductase domain containing 1	NM_018988	54438	374.027	205.547	296.205	291.926	182.232	208.659	194.444	195.112	489.59	2603.11	1277.64	1456.78	668.104	543.054	760.936	657.365	989.099	975.56	1008.72	991.128	2033.25	2016.07	1996.3	2015.21
2510338	NM_003878	GGH	gamma-glutamyl hydrolase (conjugase, folylpolygammaglutamyl hydrolase)	NM_003878	8836	722.892	752.474	972.61	815.992	911.915	462.13	632.653	668.899	725.138	247.885	677.881	550.302	1049.04	1067.2	744.57	953.601	289.277	280.795	298.849	289.64	212.061	170.296	193.721	192.026
5050470	NM_000163	GHR	growth hormone receptor	NM_000163	2690	100.809	97.1559	100.341	99.4356	104.765	109.93	110.339	108.345	348.97	830.504	317.896	499.124	693.584	701.879	1035.07	810.179	1274.54	1164.25	945.146	1127.98	528.479	576.787	607.13	570.798
4880626	NM_018326	GIMAP4	GTPase, IMAP family member 4	NM_018326	55303	87.8223	80.8391	83.2881	83.9832	103.147	95.992	86.3544	95.1644	213.309	87.3327	133.635	144.759	143.144	145.795	91.754	126.898	1759.68	1628.85	1593.21	1660.58	1287.4	1380.35	1207.8	1291.85
5360079	NM_018384	GIMAP5	GTPase, IMAP family member 5	NM_018384	55340	119.934	75.6486	90.6158	95.3994	70.9233	68.3182	71.3224	70.188	95.0617	74.7967	71.8065	80.555	80.4986	87.2594	84.6967	84.1516	402.639	365.211	390.932	386.261	519.361	541.243	594.958	551.854
6330615	NM_001007224	GIMAP6	GTPase, IMAP family member 6	NM_001007224	474344	83.3008	93.6569	99.0498	92.0025	88.0997	90.6371	94.706	91.1476	99.0021	101.172	75.1588	91.7776	91.3707	120.88	88.9925	100.414	731.103	803.606	795.832	776.847	820.709	810.286	798.301	809.765
3170091	NM_153236	GIMAP7	GTPase, IMAP family member 7	NM_153236	168537	70.2465	70.4404	67.3027	69.3298	76.7104	74.1085	58.7936	69.8708	101.438	73.7324	84.553	86.5744	102.364	96.7655	76.3206	91.8167	381.736	432.153	363.846	392.578	420.649	416.718	366.03	401.132
1190040	NM_175571	GIMAP8	GTPase, IMAP family member 8	NM_175571	155038	118.527	82.2014	91.725	97.4845	84.9196	89.0551	85.0266	86.3338	128.115	92.5203	93.3835	104.673	117.144	118.907	94.9828	110.345	481.271	497.948	491.407	490.209	436.525	429.457	455.095	440.359
6020735	NM_016095	GINS2	GINS complex subunit 2 (Psf2 homolog)	NM_016095	51659	2903.23	3008.28	2697.88	2869.79	2672.83	3683.4	2649.06	3001.76	1107.63	889.318	939.624	978.856	1070.19	1439.5	1014.49	1174.73	302.429	304.068	295.241	300.579	83.5569	134.914	130.287	116.253
6940017	NM_000165	GJA1	gap junction protein, alpha 1, 43kDa		2697	6893.69	7073.18	8680.12	7549	5000.62	4134.47	5520.38	4885.16	1238.02	488.792	1486.79	1071.2	2221.3	3303.2	2742.06	2755.52	4059.01	4475.8	5117.41	4550.74	1695.77	1932.1	2018.66	1882.17
1580128	NM_021954	GJA3	gap junction protein, alpha 3, 46kDa	NM_021954	2700	85.1015	116.506	80.4326	94.0134	101.196	88.259	89.4115	92.9555	777.253	686.734	2108.75	1190.91	702.398	492.387	888.815	694.533	958.49	1123.27	1142.05	1074.6	384.361	372.718	356.111	371.063
2480546	NM_002060	GJA4	gap junction protein, alpha 4, 37kDa	NM_002060	2701	91.8821	80.8103	77.4723	83.3882	128.335	124.454	83.0243	111.938	166	87.6723	127.356	127.009	222.629	159.26	88.0798	156.656	717.207	749.776	710.678	725.887	544.884	573.074	648.762	588.907
6520356	NM_020435	GJC2	gap junction protein, gamma 2, 47kDa	NM_020435	57165	138.727	121.174	113.857	124.586	108.167	149.044	109.798	122.336	127.763	488	107.757	241.173	113.387	114.559	136.803	121.583	170.205	179.647	210.156	186.669	201.969	202.264	249.878	218.037
2350524	NM_015554	GLCE	glucuronic acid epimerase	NM_015554	26035	298.099	314.925	279.703	297.576	317.937	336.506	330.479	328.308	698.864	308.478	400.111	469.151	436.291	543.508	403.604	461.134	800.688	1018.66	811.49	876.946	266.528	306.754	260.472	277.918
4210397	NM_000170	GLDC	glycine dehydrogenase (decarboxylating)	NM_000170	2731	4119.16	4361.5	3754.48	4078.38	4514.31	2776.42	3879.02	3723.25	502.484	226.917	652.864	460.755	707.568	979.868	202.264	629.9	80.286	77.5336	71.2622	76.3606	79.8242	85.1295	81.5647	82.1728
5860402	NM_181789	GLDN	gliomedin		342035	149.264	93.0316	106.79	116.362	113.857	84.4363	98.4826	98.9253	153.059	79.8267	131.787	121.558	73.7233	84.7021	68.9896	75.805	123	103.909	102.324	109.744	266.998	249.632	314.691	277.107
870681	NM_152779	GLIPR1L1	GLI pathogenesis-related 1 like 1	NM_152779	256710	1745.27	1888.56	2151.83	1928.55	1817.05	2336.88	694.914	1616.28	93.9203	98.999	92.9019	95.2737	76.9108	90.1343	108.399	91.8147	89.1715	91.7476	96.1791	92.3661	105.665	92.2772	96.7001	98.214
7570240	NM_053274	GLMN	glomulin, FKBP associated protein	NM_053274	11146	702.971	747.797	690.36	713.709	620.805	1015.87	798.98	811.885	466.511	482.349	492.532	480.464	440.709	753.139	404.385	532.744	212.874	232.221	226.363	223.819	123.768	135.778	126.226	128.591
60603	NM_000824	GLRB	glycine receptor, beta	NM_000824	2743	100.534	108.889	118.183	109.202	99.7355	83.4373	103.785	95.6527	153.519	87.4048	190.614	143.846	129.151	140.953	153.531	141.212	535.505	509.701	515.607	520.271	370.63	335.866	339.505	348.667
4590228	NM_002064	GLRX	glutaredoxin (thioltransferase)	NM_001118890	2745	363.571	307.695	483.291	384.852	377.54	384.577	399.139	387.085	424	380.877	353.409	386.095	420.178	424.975	486.235	443.796	519.178	646.673	500.142	555.331	1689.07	1692.8	1528.43	1636.77
6980274	NM_016066	GLRX2	glutaredoxin 2	NM_016066	51022	171.217	161.81	226.399	186.475	186.865	197.016	171.129	185.003	191.469	189.245	213.633	198.116	182.325	230.883	242.165	218.458	263.35	381.736	406.845	350.644	468.062	679.978	603.432	583.824
5570427	NM_014905	GLS	glutaminase	NM_014905	2744	175.412	144.292	159.61	159.771	122.871	123.035	115.4	120.435	444.467	1541.74	694.22	893.476	502.875	477.581	855.019	611.825	396.02	475.164	444.59	438.592	396.861	360.193	375.108	377.387
6840600	NM_015101	GLT25D2	glycosyltransferase 25 domain containing 2	NM_015101	23127	104.069	113.278	113.042	110.13	114.655	94.0718	110.268	106.331	451.187	356.685	347.512	385.128	299.227	239.349	277.23	271.936	168.415	146.322	194.652	169.796	163.831	132.713	177.453	157.999
110132	NM_001029885	GLTPD1	glycolipid transfer protein domain containing 1	NM_001029885	80772	126.406	120.81	125.346	124.188	123.338	153.775	118.595	131.903	115.858	299.86	127.742	181.153	127.646	115.169	130.584	124.466	163.048	172.117	181.648	172.271	507.616	524.418	565.127	532.387
3370452	NM_004877	GMFG	glia maturation factor, gamma	NM_004877	9535	79.5523	90.6057	93.9994	88.0525	92.3847	104.984	106.533	101.3	109.922	159.359	95.5306	121.604	108.771	124.121	86.3687	106.42	211.949	327.089	267.981	269.006	203.984	284.481	248.343	245.603
4830373	NM_015895	GMNN	geminin, DNA replication inhibitor	NM_015895	51053	783.887	695.229	1120.29	866.469	689.25	613.295	874.795	725.78	292.146	212.71	327.089	277.315	315.393	491.675	375.751	394.273	197.895	204.487	242.373	214.918	140.752	116.458	95.4116	117.54
3840400	NM_006877	GMPR	guanosine monophosphate reductase	NM_006877	2766	148.51	82.7014	89.211	106.807	112.902	97.3562	92.4933	100.917	127.403	110.377	134.904	124.228	119.28	129.202	156.674	135.052	510.891	545.056	563.163	539.703	683.436	758.488	794.235	745.386
7650246	NM_002067	GNA11	guanine nucleotide binding protein (G protein), alpha 11 (Gq class)	NM_002067	2767	453.637	295.72	414.18	387.845	290.522	417.843	378.838	362.401	555.264	665.26	473.326	564.617	518.686	329.102	383.716	410.501	807.204	653.279	721.685	727.39	1445.83	1319.47	1234.21	1333.17
4010204	NM_020988	GNAO1	guanine nucleotide binding protein (G protein), alpha activating activity polypeptide O	NM_020988	2775	137.52	112.176	96.8964	115.531	107.13	142.099	123.972	124.4	137.589	477.681	125.319	246.863	100.077	187.248	148.23	145.185	216.243	228.124	190.949	211.772	308.478	332.379	303.433	314.763
1580025	NM_004126	GNG11	guanine nucleotide binding protein (G protein), gamma 11	NM_004126	2791	100.077	159.398	163.883	141.119	129.117	95.1448	106.969	110.41	627.9	245.789	332.037	401.909	486.879	470.432	357.228	438.18	1911.9	2070.56	1924.18	1968.88	1481.66	1426.62	1555.38	1487.89
4050671	NM_001098721	GNG4	guanine nucleotide binding protein (G protein), gamma 4	NM_001098721	2786	496.436	485.281	297.565	426.428	848.261	906.591	630.85	795.234	108.349	105.417	131.365	115.044	159.774	199.005	186.201	181.66	86.9456	91.2378	89.8448	89.3427	92.9593	80.809	99.6536	91.1406
1300139	NM_052847	GNG7	guanine nucleotide binding protein (G protein), gamma 7	NM_052847	2788	195.927	211.949	288.183	232.019	250.359	272.581	242.872	255.27	266.9	346.543	318.017	310.487	229.528	323.103	257.61	270.08	1772.58	2004.49	1923.45	1900.17	1096.51	1139.38	1188.57	1141.49
2490019	NM_033258	GNG8	guanine nucleotide binding protein (G protein), gamma 8	NM_033258	94235	90.5924	79.4104	101.3	90.4342	104.223	91.467	116.934	104.208	198.284	361.847	131.379	230.503	190.703	187.948	163.775	180.809	108.121	94.1412	93.296	98.5193	90.3212	89.5795	94.2912	91.3973
520196	NM_013285	GNL2	guanine nucleotide binding protein-like 2 (nucleolar)	NM_013285	29889	2948.83	2187.09	2587.71	2574.55	2071.76	2095.52	2491.21	2219.5	1628.85	1711.83	1670.5	1670.39	1904.16	1938.1	1683.39	1841.88	546.827	553.898	541.112	547.279	210.382	214.089	219.037	214.503
3850414	NM_014366	GNL3	guanine nucleotide binding protein-like 3 (nucleolar)	NM_014366	26354	1620.56	1583.7	1827.9	1677.39	1474.37	1347.75	1577.68	1466.6	558.467	802.099	583.137	647.901	754.731	805.31	750.228	770.09	365.117	459.258	426.187	416.854	266.942	326.589	362.469	318.666
5270167	NM_206826	GNL3	guanine nucleotide binding protein-like 3 (nucleolar)	NM_014366	26354	1247.8	2295.13	1909.31	1817.41	2681.82	575.965	1835.15	1697.64	944.721	275.913	727.609	649.414	1193.92	652.359	966.466	937.58	423.011	372.884	402.997	399.631	258.425	248.603	266.613	257.881
5900746	NM_019067	GNL3L	guanine nucleotide binding protein-like 3 (nucleolar)-like	NM_019067	54552	3879.02	3382.21	2806.55	3355.93	774.217	2524.31	1460	1586.18	2153.17	2858.51	1709.4	2240.36	683.436	982.555	769.812	811.934	940.008	984.569	890.306	938.294	1216.59	1356.45	1250.53	1274.53
2600059	NM_005471	GNPDA1	glucosamine-6-phosphate deaminase 1	NM_005471	10007	3400.8	3439.52	2891.03	3243.78	3581.56	5092.15	3022.14	3898.61	2272.07	1225.14	1457.62	1651.61	2477.16	2646.64	1423.79	2182.53	1078.71	821.421	1026.16	975.428	1310.1	1350.29	1289.83	1316.74
2490670	NM_024312	GNPTAB	N-acetylglucosamine-1-phosphate transferase, alpha and beta subunits	NM_024312	79158	564.235	591.052	576.787	577.358	639.528	268.639	869.863	592.677	256.717	186.427	227.1	223.415	279.508	230.413	257.73	255.884	246.064	229.705	185.786	220.518	216.243	173.03	227.223	205.499
[truncated: 2,758 more rows]
