# Supplementary material for: Global transcriptional profiles of beating clusters derived from human induced pluripotent stem cells and embryonic stem cells are highly similar
Source: BMC Dev Biol. 2010 Sep 15;10:98. doi: 10.1186/1471-213X-10-98 (PMC2946283; doi:10.1186/1471-213X-10-98)
Supplement: Additional file 3 — List of genes differentially expressed between undifferentiated iPS and ES cells. This Excel file contains Tables S7 and S8 with the list of genes that are, respectively, upregulated and downregulated in undifferentiated iPS cells compared to ES cells. [file 1471-213X-10-98-S3.XLSX]

## Sheet: Table S7_UP in iPS vs ES
Table S7 - List of genes UPregulated in undifferentiated iPS cells compared to undifferentiated ES cells
Differentiall expression was determined by p-value<0.05, >2-fold change, and difference between mean intensity signals >100.
Probeset	Accnum	Symbol	Genename	Refseq	EntrezGene	mean_iPS cells	mean_ESC cells	Fold change (FC)	p-value	Difference		Group	# of genes	% of total genes
2320079	NM_005009	NME4	non-metastatic cells 4	NM_005009	4833	7000.63	88.96	78.7	0	6911.67		Total	118	100
6100687	NM_001008	RPS4Y1	ribosomal protein S4, Y-linked 1	NM_001008	6192	4190.06	86.43	48.48	0	4103.63		FC more than 10	8	6.77966
460204	NM_001122	ADFP	adipose differentiation-related protein	NM_001122	123	2125.23	94.01	22.61	0	2031.22		FC more than 5	28	23.7288
4150600	NM_004681	EIF1AY	eukaryotic translation initiation factor 1A, Y-linked	NM_004681	9086	1569.11	75.1	20.89	0	1494.01		FC more than 3	57	48.3051
3780056	NM_024051	GGCT	gamma-glutamyl cyclotransferase	NM_024051	79017	1907.65	91.62	20.82	0	1816.04		FC between 2-3	62	52.5424
6450440	NM_012212	PTGR1	prostaglandin reductase 1	NM_012212	22949	1613.3	84.16	19.17	0	1529.15		0,01<p<0,05	16	13.5593
5860546	NM_006963	ZNF22	zinc finger protein 22 (KOX 15)	NM_006963	7570	1806.66	122.97	14.69	0	1683.69		p<0,01	102	86.4407
6960768	NM_006963	ZNF22	zinc finger protein 22 (KOX 15)	NM_006963	7570	1703.51	126.41	13.48	0	1577.1		Unique transcripts	106	89.8305
5490240	NM_181509	MAP1LC3A	microtubule-associated protein 1 light chain 3 alpha	NM_032514	84557	752.97	76.18	9.88	0.0026	676.79		Difference >200	78	66.1017
5220612	NM_024693	ECHDC3	enoyl Coenzyme A hydratase domain containing 3	NM_024693	79746	746.82	78.87	9.47	0	667.95
2680128	NM_016056	TMBIM4	transmembrane BAX inhibitor motif containing 4	NM_016056	51643	1848.26	222.93	8.29	0	1625.33
2570332	NM_012212	PTGR1	prostaglandin reductase 1	NM_012212	22949	690.7	83.3	8.29	0.0167	607.4
6100521	NM_001040443	PHF11	PHD finger protein 11	NM_001040443	51131	651.15	78.53	8.29	0	572.62
4670575	NM_006410	HTATIP2	HIV-1 Tat interactive protein 2, 30kDa	NM_001098520	10553	758.72	94.89	8	0	663.84
7050021	NM_002734	PRKAR1A	protein kinase, cAMP-dependent, regulatory, type I, alpha (tissue specific extinguisher 1)		5573	651.33	82.69	7.88	0	568.64
380097	XR_015755	LOC730024	hypothetical LOC730024	XR_015755	730024	882.32	122.63	7.2	0.0048	759.69
360706	NM_024719	GRTP1	growth hormone regulated TBC protein 1	NM_024719	79774	570.8	84.67	6.74	0	486.14
770605	NM_001002844	ZNF280D	zinc finger protein 280D	NM_001002843	54816	511.46	78.22	6.54	0.0012	433.24
1710242	NM_144584	C1orf59	chromosome 1 open reading frame 59	NM_001102592	113802	521.6	80.36	6.49	0	441.24
5890170	NM_024865	NANOG	Nanog homeobox	NM_024865	79923	462.76	76.51	6.05	0	386.25
1510196	NM_001040443	PHF11	PHD finger protein 11	NM_001040443	51131	459.04	81.51	5.63	0	377.53
2710070	NM_024794	ABHD9	abhydrolase domain containing 9	NM_024794	79852	525.43	96.19	5.46	0	429.24
6480494	NM_002412	MGMT	O-6-methylguanine-DNA methyltransferase	NM_002412	4255	453.16	83.19	5.45	0	369.98
1400446	NM_001122	ADFP	adipose differentiation-related protein	NM_001122	123	455.31	86.5	5.26	0	368.81
4040564	NM_001025243	IRAK1	interleukin-1 receptor-associated kinase 1		3654	510.86	97.44	5.24	0	413.42
4200543	NM_015696	GPX7	glutathione peroxidase 7	NM_015696	2882	398.7	77.52	5.14	0	321.18
1990280	NM_001002843	ZNF280D	zinc finger protein 280D	NM_001002843	54816	421.9	84.43	5	0	337.47
6480091	NM_018602	DNAJA4	DnaJ (Hsp40) homolog, subfamily A, member 4	NM_001130182	55466	389.53	78.47	4.96	0	311.07
5870739	NM_004653	JARID1D	jumonji, AT rich interactive domain 1D	NM_004653	8284	406.67	82.6	4.92	0	324.07
3450100	NM_014893	NLGN4Y	neuroligin 4, Y-linked	NM_014893	22829	384.8	79.04	4.87	0	305.76
2970040	NM_033168	B3GALNT1	beta-1,3-N-acetylgalactosaminyltransferase 1 (globoside blood group)		8706	386.32	81.2	4.76	0	305.12
670754	NM_001017970	TMEM30B	transmembrane protein 30B	NM_001017970	161291	441.11	94.13	4.69	0	346.98
6860102	NM_001005852	CYorf15A	chromosome Y open reading frame 15A	NM_001005852	246126	565.8	122.52	4.62	0	443.29
6940243	NM_007310	COMT	catechol-O-methyltransferase	NM_000754	1312	1171.76	256.5	4.57	0	915.26
6060719	NM_052969	RPL39L	ribosomal protein L39-like	NM_052969	116832	997.15	220.73	4.52	0	776.41
5890215	NM_007015	LECT1	leukocyte cell derived chemotaxin 1	NM_001011705	11061	1163.03	258.04	4.51	0.0239	904.99
2190707	NM_013238	DNAJC15	DnaJ (Hsp40) homolog, subfamily C, member 15	NM_013238	29103	504.08	112.17	4.49	0	391.91
1510554	NM_001010862	SPIN3	spindlin family, member 3	NM_001010862	169981	334.8	84.13	3.98	0	250.67
770132	NM_033512	TSPYL5	TSPY-like 5	NM_033512	85453	296.3	79.01	3.75	0	217.28
1050100	BC041923	ZNF404	zinc finger protein 404	NM_001033719	342908	335.78	91.69	3.66	0.0015	244.08
1090338	NM_018365	MNS1	meiosis-specific nuclear structural 1	NM_018365	55329	324.98	89.16	3.64	0	235.81
540487	NM_001098615	PUS7L	pseudouridylate synthase 7 homolog (S. cerevisiae)-like	NM_001098614	83448	326.51	92.31	3.54	0	234.2
2810674	NM_033091	TRIM4	tripartite motif-containing 4		89122	306.75	86.58	3.54	0.0179	220.17
4610280	NR_002211	MEIS3P1	Meis homeobox 3 pseudogene 1	NR_002211	4213	304.98	86.64	3.52	0	218.33
620187	NM_024051	GGCT	gamma-glutamyl cyclotransferase	NM_024051	79017	279.33	80.45	3.47	0.0004	198.88
3360131	NM_145201	NAPRT1	nicotinate phosphoribosyltransferase domain containing 1	NM_145201	93100	679.05	196.32	3.46	0	482.73
3830044	NM_024719	GRTP1	growth hormone regulated TBC protein 1	NM_024719	79774	252.94	78.85	3.21	0	174.08
3180639	NM_020783	SYT4	synaptotagmin IV	NM_020783	6860	505.41	162.06	3.12	0.0004	343.36
4850253	NM_152942	TNFRSF8	tumor necrosis factor receptor superfamily, member 8	NM_001243	943	260.31	84.68	3.07	0	175.63
2320358	NM_022154	SLC39A8	solute carrier family 39 (zinc transporter), member 8	NM_001135146	64116	262.57	85.86	3.06	0	176.71
1090768	NM_000436	OXCT1	3-oxoacid CoA transferase 1	NM_000436	5019	271.86	89.65	3.03	0.04	182.21
1070463	NM_032576	CYorf15B	chromosome Y open reading frame 15B	NM_032576	84663	236.56	77.98	3.03	0	158.58
5310168	NM_005514	HLA-B	major histocompatibility complex, class I, B		3106	613.91	203.03	3.02	0	410.88
10747	NM_004946	DOCK2	dedicator of cytokinesis 2	NM_004946	1794	259.77	85.9	3.02	0	173.87
6550347	NM_001085480	FAM162B	family with sequence similarity 162, member B	NM_001085480	221303	382.81	127.04	3.01	0	255.77
4640161	NM_001013672	C17orf97	chromosome 17 open reading frame 97	NM_001013672	400566	534.43	179.8	2.97	0	354.63
2480564	NM_018651	ZNF167	zinc finger protein 167	NM_018651	55888	262.41	88.65	2.96	0	173.76
7160259	NM_003140	SRY	sex determining region Y	NM_003140	6736	249.99	86.22	2.9	0	163.77
7210546	NM_030639	BHLHB9	basic helix-loop-helix domain containing, class B, 9	NM_030639	80823	518.36	181.52	2.86	0	336.85
2750154	NM_014800	ELMO1	engulfment and cell motility 1	NM_001039459	9844	762.02	267.8	2.85	0	494.22
2750475	NM_001040101	D4S234E	DNA segment on chromosome 4 (unique) 234 expressed sequence	NM_001040101	27065	1439.11	508.44	2.83	0	930.67
7050709	NM_000797	DRD4	dopamine receptor D4	NM_000797	1815	408.34	146.25	2.79	0.0158	262.09
7330044	NM_006520	DYNLT3	dynein, light chain, Tctex-type 3	NM_006520	6990	227.27	81.93	2.77	0.0114	145.34
4780709	NM_152331	ACOT4	acyl-CoA thioesterase 4	NM_152331	122970	193	69.83	2.76	0	123.16
7570324	NM_002167	ID3	inhibitor of DNA binding 3, dominant negative helix-loop-helix protein	NM_002167	3399	1651.05	602.44	2.74	0.003	1048.61
430161	NM_005630	SLCO2A1	solute carrier organic anion transporter family, member 2A1	NM_005630	6578	682.74	252.81	2.7	0.0403	429.94
6420008	NM_000313	PROS1	protein S (alpha)	NM_000313	5627	481.18	178.3	2.7	0.0363	302.88
4560541	NM_152649	MLKL	mixed lineage kinase domain-like	NM_152649	197259	219.59	81.2	2.7	0.0455	138.39
1780369	NM_000496	CRYBB2	crystallin, beta B2	NM_000496	1415	352.54	131.13	2.69	0	221.42
6580349	NM_014319	LEMD3	LEM domain containing 3	NM_014319	23592	1382.25	515.71	2.68	0	866.54
4040382	NM_001010844	IRAK1BP1	interleukin-1 receptor-associated kinase 1 binding protein 1	NM_001010844	134728	264.09	98.86	2.67	0.0287	165.23
3460091	NM_024624	SMC6	structural maintenance of chromosomes 6	NM_024624	79677	288.19	109.36	2.64	0	178.83
6550528	NM_000240	MAOA	monoamine oxidase A	NM_000240	4128	258.37	98.89	2.61	0.0044	159.48
1340241	NM_001735	C5	complement component 5		727	414.58	159.77	2.59	0	254.8
4390070	NM_004681	EIF1AY	eukaryotic translation initiation factor 1A, Y-linked	NM_004681	9086	209.36	81.2	2.58	0	128.16
160736	NM_032285	MGC3207	hypothetical protein MGC3207	NM_001031727	84245	742.19	295.38	2.51	0	446.81
6770746	XM_001128260	LOC728715	similar to hCG38149	XM_001128260	728715	920.55	371.23	2.48	0.0003	549.33
630767	NM_145297	ZNF626	zinc finger protein 626	NM_001076675	199777	195.87	78.95	2.48	0	116.92
1240593	NM_003879	CFLAR	CASP8 and FADD-like apoptosis regulator	NM_001127183	8837	294.16	120.46	2.44	0	173.7
5560370	NM_001031727	MGC3207	hypothetical protein MGC3207	NM_001031727	84245	1039.57	430.34	2.42	0	609.23
2470142	NM_133466	ZFP82	zinc finger protein 82 homolog (mouse)	NM_133466	284406	310.32	128.25	2.42	0.0123	182.07
6900672	NM_052969	RPL39L	ribosomal protein L39-like	NM_052969	116832	2351.78	976.96	2.41	0.0011	1374.82
4220097	NM_022774	C1orf176	chromosome 1 open reading frame 176	NM_022774	64789	228.55	94.69	2.41	0	133.86
540129	NM_016657	KDELR3	KDEL (Lys-Asp-Glu-Leu) endoplasmic reticulum protein retention receptor 3	NM_006855	11015	214.88	89.23	2.41	0.0326	125.65
3060750	NM_005047	PSMD5	proteasome (prosome, macropain) 26S subunit, non-ATPase, 5	NM_005047	5711	270.61	112.67	2.4	0	157.94
4060358	NM_005502	ABCA1	ATP-binding cassette, sub-family A (ABC1), member 1		19	1243.4	526.34	2.36	0.001	717.06
6860687	NM_013258	PYCARD	PYD and CARD domain containing	NM_013258	29108	779.11	330.38	2.36	0.0001	448.73
6650026	NM_014065	ASTE1	asteroid homolog 1 (Drosophila)		28990	210.26	89.65	2.35	0	120.61
3360053	NM_006855	KDELR3	KDEL (Lys-Asp-Glu-Leu) endoplasmic reticulum protein retention receptor 3	NM_006855	11015	184.83	78.82	2.34	0.0016	106.01
4860546	NM_138455	CTHRC1	collagen triple helix repeat containing 1	NM_138455	115908	206.86	88.64	2.33	0	118.22
1820441	NM_144567	ANGEL2	angel homolog 2 (Drosophila)	NM_144567	90806	1181.27	510.19	2.32	0	671.08
430025	NM_001895	CSNK2A1	casein kinase 2, alpha 1 polypeptide	NM_001895	1457	632.51	272.05	2.32	0.0441	360.45
2940632	NM_023930	KCTD14	potassium channel tetramerisation domain containing 14	NM_023930	65987	584.89	252.99	2.31	0.0052	331.9
1990471	NM_001441	FAAH	fatty acid amide hydrolase	NM_001441	2166	330.81	143.11	2.31	0.0084	187.7
1400037	NM_022120	OXCT2	3-oxoacid CoA transferase 2	NM_022120	64064	223.14	99.4	2.24	0	123.74
4490017	NM_016433	GLTP	glycolipid transfer protein	NM_016433	51228	2137.61	958.75	2.23	0	1178.87
4670204	NM_002045	GAP43	growth associated protein 43	NM_001130064	2596	567.35	254.34	2.23	0	313.02
5700725	NM_033255	EPSTI1	epithelial stromal interaction 1 (breast)	NM_001002264	94240	345.14	155.15	2.22	0.0165	189.99
1660528	NM_001040138	CKLF	chemokine-like factor	NM_001040138	51192	920.55	416.66	2.21	0	503.89
50195	NM_020387	RAB25	RAB25, member RAS oncogene family	NM_020387	57111	865.18	392.42	2.2	0.0003	472.76
6590309	NM_019896	POLE4	polymerase (DNA-directed), epsilon 4 (p12 subunit)	NM_019896	56655	2020	923.32	2.19	0	1096.68
1510612	NM_002476	MYL4	myosin, light chain 4, alkali; atrial, embryonic	NM_001002841	4635	285.08	131.07	2.18	0.0001	154.01
4670554	NM_152363	ANKLE1	ankyrin repeat and LEM domain containing 1	NM_152363	126549	228.17	104.88	2.18	0	123.28
1090280	NM_178558	ZNF680	zinc finger protein 680	NM_001130022	340252	208.8	95.68	2.18	0	113.12
7200608	NM_001540	HSPB1	heat shock 27kDa protein 1	NM_001540	3315	2376.71	1093.92	2.17	0	1282.79
780427	NM_005653	TFCP2	transcription factor CP2	NM_005653	7024	765.31	354.78	2.16	0	410.53
7150066	NR_001544	CYorf14	chromosome Y open reading frame 14	NR_001544	55410	188.63	87.49	2.16	0	101.15
3130735	NM_030568	KHDC1	KH homology domain containing 1	NM_030568	80759	199.77	92.95	2.15	0	106.82
3850634	NM_018659	CYTL1	cytokine-like 1	NM_018659	54360	215.24	100.42	2.14	0	114.82
6620608	NM_021045	ZNF248	zinc finger protein 248	NM_021045	57209	202.27	94.87	2.13	0	107.4
6560328	NM_021945	SLC22A23	solute carrier family 22, member 23	NM_015482	63027	547.42	257.86	2.12	0.0001	289.57
6840255	NM_000841	GRM4	glutamate receptor, metabotropic 4	NM_000841	2914	321.1	151.43	2.12	0	169.67
2640142	NM_001013672	C17orf97	chromosome 17 open reading frame 97	NM_001013672	400566	273.86	129.1	2.12	0	144.75
7320064	NM_024726	IQCA1	IQ motif containing with AAA domain 1	NM_024726	79781	211.76	102.54	2.07	0	109.22
4560020	NM_199168	CXCL12	chemokine (C-X-C motif) ligand 12 (stromal cell-derived factor 1)	NM_000609	6387	814.73	398.91	2.04	0.0309	415.82
4260019	NM_016645	NGRN	neugrin, neurite outgrowth associated	NM_001033088	51335	5977.17	2958.76	2.02	0	3018.41
780600	NM_006674	HCP5	HLA complex P5	NM_006674	10866	380.97	189.85	2.01	0	191.12
130609	NM_003890	FCGBP	Fc fragment of IgG binding protein	NM_003890	8857	238.28	118.4	2.01	0.0185	119.88

## Sheet: Table S8_DOWN in iPS vs ES
Table S8 - List of genes DOWNregulated in undifferentiated iPS cells compared to undifferentiated ES cells
Differentiall expression was determined by p-value<0.05, >2-fold change, and difference between mean intensity signals >100.
Probeset	Accnum	Symbol	Genename	Refseq	EntrezGene	mean_iPS cells	mean_ES cells	Fold change (FC)	p-value	Difference		Group	# of genes	% of total genes
70035	NM_174900	ZFP42	zinc finger protein 42 homolog (mouse)	NM_174900	132625	74.74	1098.31	-14.69	0.0007	1023.57		Total	66	100
4210500	NM_002780	PSG4	pregnancy specific beta-1-glycoprotein 4	NM_002780	5672	90.41	832.98	-9.21	0	742.57		more than 10 FC	1	1.51515
6040634	NM_033267	IRX2	iroquois homeobox 2	NM_001134222	153572	360.16	1888.42	-5.24	0.0052	1528.26		more than 5 FC	3	4.54545
2490376	NM_031313	ALPPL2	alkaline phosphatase, placental-like 2	NM_031313	251	104.74	485.19	-4.63	0.0476	380.45		more than 3 FC	18	27.2727
5870221	NM_014498	GOLIM4	golgi integral membrane protein 4	NM_014498	27333	96.73	440.53	-4.55	0.0151	343.81		between 2-3 FC	48	72.7273
7400647	NM_133448	TMEM132D	transmembrane protein 132D	NM_133448	121256	85.22	373.47	-4.38	0	288.25		0,01<p<0,05	15	22.7273
5270072	NM_057157	CYP26A1	cytochrome P450, family 26, subfamily A, polypeptide 1		1592	2332.09	8853.77	-3.8	0.0198	6521.68		p<0,01	51	77.2727
2650148	NM_018268	WDR41	WD repeat domain 41	NM_018268	55255	176.28	645.95	-3.66	0	469.67		Unique transcripts	63	95.4545
1400484	NM_012317	LDOC1	leucine zipper, down-regulated in cancer 1	NM_012317	23641	85.31	306.81	-3.6	0	221.51		Difference >200	55	83.3333
6020196	NM_001024457	RGPD1	RANBP2-like and GRIP domain containing 1	NM_001024457	400966	70.85	251.55	-3.55	0	180.7
580592	NM_153634	CPNE8	copine VIII	NM_153634	144402	71.94	251.12	-3.49	0.0001	179.17
2360608	NM_001005335	HNRNPL	heterogeneous nuclear ribonucleoprotein L	NM_001005335	3191	537.38	1814.37	-3.38	0	1276.99
6560279	NM_006113	VAV3	vav 3 guanine nucleotide exchange factor	NM_001079874	10451	78.29	256.43	-3.28	0	178.14
1470386	NM_153634	CPNE8	copine VIII	NM_153634	144402	79.05	251.37	-3.18	0	172.32
3180672	NM_004862	LITAF	lipopolysaccharide-induced TNF factor	NM_004862	9516	1694.01	5327.3	-3.14	0	3633.29
5720100	NM_017656	ZNF562	zinc finger protein 562	NM_001130031	54811	104.13	320.46	-3.08	0.0054	216.33
6580121	NM_021242	MID1IP1	MID1 interacting protein 1 (gastrulation specific G12 homolog (zebrafish))	NM_001098790	58526	355.4	1054.78	-2.97	0	699.38
4210719	NM_006982	ALX1	ALX homeobox 1	NM_006982	8092	98.34	289.98	-2.95	0	191.64
4900674	NM_004335	BST2	bone marrow stromal cell antigen 2	NM_004335	684	350.13	992.37	-2.83	0.0125	642.25
1440474	NM_001015050	LOC200810	similar to beta-1,4-mannosyltransferase; beta-1,4 mannosyltransferase	NM_001015050	200810	207.8	553.16	-2.66	0	345.36
5420358	NM_134445	CD99L2	CD99 molecule-like 2	NM_031462	83692	532.4	1390.26	-2.61	0.0248	857.86
2230338	NM_002783	PSG7	pregnancy specific beta-1-glycoprotein 7	NM_002783	5676	80.46	204.08	-2.54	0.0041	123.62
7000307	NM_004458	ACSL4	acyl-CoA synthetase long-chain family member 4		2182	464.08	1150.68	-2.48	0.0061	686.6
6420050	NM_002523	NPTX2	neuronal pentraxin II	NM_002523	4885	693.51	1713.66	-2.47	0.0015	1020.15
1170170	NM_003714	STC2	stanniocalcin 2	NM_003714	8614	672.91	1660.04	-2.47	0.024	987.13
6290397	XM_928006	LOC644919	hypothetical protein LOC644919	XM_928006	644919	195.76	482.22	-2.46	0	286.46
110433	NM_000050	ASS1	argininosuccinate synthetase 1	NM_000050	445	521.38	1265.67	-2.43	0.0003	744.28
7380239	NM_004114	FGF13	fibroblast growth factor 13	NM_004114	2258	228.61	556.02	-2.43	0.0002	327.41
1780446	NM_004563	PCK2	phosphoenolpyruvate carboxykinase 2 (mitochondrial)		5106	971.95	2360.53	-2.43	0.023	1388.58
3420075	NM_001012968	SPIN4	spindlin family, member 4	NM_001012968	139886	527.73	1282.07	-2.43	0.0012	754.34
150438	NM_021242	MID1IP1	MID1 interacting protein 1 (gastrulation specific G12 homolog (zebrafish))	NM_001098790	58526	489.37	1166.08	-2.38	0	676.71
7330477	NM_173078	SLITRK4	SLIT and NTRK-like family, member 4	NM_173078	139065	114.36	268.26	-2.35	0	153.9
4490020	NM_015419	MXRA5	matrix-remodelling associated 5	NM_015419	25878	189.82	444.92	-2.34	0.0037	255.1
840035	NM_032599	FAM71F1	family with sequence similarity 71, member F1	NM_032599	84691	124.56	288.84	-2.32	0.0154	164.27
6350632	NM_198057	TSC22D3	TSC22 domain family, member 3	NM_001015881	1831	212.92	494.02	-2.32	0	281.1
6620008	NM_000216	KAL1	Kallmann syndrome 1 sequence		3730	813.68	1837.95	-2.26	0	1024.27
6380291	NM_001002755	NFU1	NFU1 iron-sulfur cluster scaffold homolog (S. cerevisiae)	NM_001002755	27247	485.29	1090.62	-2.25	0	605.33
7050110	NM_181332	NLGN4X	neuroligin 4, X-linked	NM_020742	57502	919.2	2042.84	-2.22	0	1123.64
3310025	NM_152398	OCIAD2	OCIA domain containing 2	NM_001014446	132299	236.18	521.77	-2.21	0.0001	285.58
2650112	NM_006517	SLC16A2	solute carrier family 16, member 2 (monocarboxylic acid transporter 8)	NM_006517	6567	211.33	467.06	-2.21	0.03	255.73
4640446	NM_001449	FHL1	four and a half LIM domains 1	NM_001449	2273	228.55	502.17	-2.2	0	273.62
770037	NM_017666	ZNF280C	zinc finger protein 280C	NM_017666	55609	359.2	779.03	-2.17	0.0287	419.83
5550414	NM_019845	RPRM	reprimo, TP53 dependent G2 arrest mediator candidate	NM_019845	56475	811.27	1732.7	-2.14	0.0016	921.43
1070338	AK023568	SOHLH2	spermatogenesis and oogenesis specific basic helix-loop-helix 2	NM_017826	54937	182.6	390.03	-2.14	0.0002	207.44
7160612	NM_025090	USP36	ubiquitin specific peptidase 36	NM_025090	57602	182	389.14	-2.14	0.0031	207.14
1500689	NM_145813	AIFM1	apoptosis-inducing factor, mitochondrion-associated, 1	NM_001130846	9131	1041.34	2212.95	-2.13	0	1171.61
1660424	NM_003688	CASK	calcium/calmodulin-dependent serine protein kinase (MAGUK family)	NM_001126054	8573	458.95	976.93	-2.13	0.0152	517.98
830491	NM_001077188	HS6ST2	heparan sulfate 6-O-sulfotransferase 2	NM_001077188	90161	186.3	397.73	-2.13	0.0081	211.43
1980598	NM_005806	OLIG2	oligodendrocyte lineage transcription factor 2	NM_005806	10215	91.73	194.62	-2.12	0	102.9
2120037	NM_001018109	PIR	pirin (iron-binding nuclear protein)	NM_001018109	8544	288.4	608.81	-2.11	0.0015	320.4
2710730	NM_005032	PLS3	plastin 3 (T isoform)	NM_005032	5358	2466.89	5200.97	-2.11	0	2734.08
3940187	NM_001002838	WNK3	WNK lysine deficient protein kinase 3	NM_001002838	65267	149.8	316.36	-2.11	0	166.56
1820541	NM_172337	OTX2	orthodenticle homeobox 2		5015	1817.85	3821.21	-2.1	0.0377	2003.35
3870112	NM_052965	TSEN15	tRNA splicing endonuclease 15 homolog (S. cerevisiae)	NM_001127394	116461	824.05	1721.81	-2.09	0	897.76
4570411	NM_001039591	USP9X	ubiquitin specific peptidase 9, X-linked	NM_001039590	8239	2247.33	4667.62	-2.08	0.0233	2420.29
3850010	NM_001889	CRYZ	crystallin, zeta (quinone reductase)	NM_001130042	1429	788.03	1628.25	-2.07	0	840.21
2650253	NM_006406	PRDX4	peroxiredoxin 4	NM_006406	10549	3223.16	6631.32	-2.06	0	3408.16
6040204	NM_173694	ATP11C	ATPase, class VI, type 11C	NM_001010986	286410	483.09	989.71	-2.05	0	506.61
6330270	NM_001448	GPC4	glypican 4	NM_001448	2239	4565.77	9316.03	-2.04	0.0018	4750.25
6400270	NM_000194	HPRT1	hypoxanthine phosphoribosyltransferase 1	NM_000194	3251	1964.2	4014.69	-2.04	0.0087	2050.5
5860689	NM_016335	PRODH	proline dehydrogenase (oxidase) 1		5625	383.62	782.4	-2.04	0.0145	398.79
7330241	NM_001709	BDNF	brain-derived neurotrophic factor	NM_001709	627	134.1	271.85	-2.03	0.0252	137.75
3610274	NM_001032396	PJA1	praja 1	NM_001032396	64219	521.25	1056.37	-2.03	0	535.12
6040563	NM_001007	RPS4X	ribosomal protein S4, X-linked	NM_001007	6191	3206.05	6515.2	-2.03	0	3309.15
610356	NM_016032	ZDHHC9	zinc finger, DHHC-type containing 9	NM_001008222	51114	619.08	1255.43	-2.03	0.0035	636.35
1770402	NM_001018109	PIR	pirin (iron-binding nuclear protein)	NM_001018109	8544	266.6	533.29	-2	0.0003	266.69
