# Supplementary material for: Global transcriptional profiles of beating clusters derived from human induced pluripotent stem cells and embryonic stem cells are highly similar
Source: BMC Dev Biol. 2010 Sep 15;10:98. doi: 10.1186/1471-213X-10-98 (PMC2946283; doi:10.1186/1471-213X-10-98)
Supplement: Additional file 4 — List of genes differentially expressed between iPS cell- and ES cell-derived beating clusters (BCs). This Excel file contains Tables S9 and S10 with the list of genes that are, respectively, upregulated and downregulated in iPS-BCs compared to ES-BCs. [file 1471-213X-10-98-S4.XLSX]

## Sheet: Tbl S9_UP in iPS-BC vs ES-BC
Table S9 - List of 228 genes UPregulated in iPS-BCs compared to ES-BCs
Differentiall expression was determined by p-value<0.05, >2-fold change, and difference between mean intensity signals >100.
Probeset	Accnum	Symbol	Genename	Refseq	EntrezGene	mean_iPS-BC	mean_ES-BC	Fold change (FC)	p-value	Difference		Group	# of genes	% of total genes
5340017	NR_002196	H19	H19, imprinted maternally expressed transcript (non-protein coding)	NR_002196	283120	14574	98.29	148.28	0	14475.8		Total UP genes	228	100
6100687	NM_001008	RPS4Y1	ribosomal protein S4, Y-linked 1	NM_001008	6192	4645.32	96.2	48.29	0	4549.12		more than 10 FC	10	4.38596
2320079	NM_005009	NME4	non-metastatic cells 4, protein expressed in	NM_005009	4833	5460.78	126.65	43.12	0	5334.13		more than 5 FC	33	14.4737
4150600	NM_004681	EIF1AY	eukaryotic translation initiation factor 1A, Y-linked	NM_004681	9086	2113.57	77.19	27.38	0	2036.38		more than 3 FC	92	40.3509
7050021	NM_002734	PRKAR1A	protein kinase, cAMP-dependent, regulatory, type I, alpha (tissue specific extinguisher 1)		5573	1357.07	82.72	16.41	0	1274.35		between 2-3 FC	136	59.6491
6450440	NM_012212	PTGR1	prostaglandin reductase 1	NM_012212	22949	1289.71	79.33	16.26	0	1210.38		0,01<p<0,05	36	15.7895
5490240	NM_181509	MAP1LC3A	microtubule-associated protein 1 light chain 3 alpha	NM_032514	84557	1275.87	90.96	14.03	0	1184.91		p<0,01	192	84.2105
460204	NM_001122	ADFP	adipose differentiation-related protein	NM_001122	123	1490.14	117.52	12.68	0.027	1372.62		Unique transcripts	204	89.4737
2490364	NM_002345	LUM	lumican	NM_002345	4060	12152.1	1049.91	11.57	0	11102.2		Difference >200	172	75.4386
6940243	NM_007310	COMT	catechol-O-methyltransferase	NM_000754	1312	1957.64	194.41	10.07	0	1763.23
4880138	NM_000905	NPY	neuropeptide Y	NM_000905	4852	756.67	77.99	9.7	0.0277	678.67
4810209	NM_014211	GABRP	gamma-aminobutyric acid (GABA) A receptor, pi	NM_014211	2568	1661.51	236.17	7.04	0	1425.35
4590133	NM_001001936	AFAP1L2	actin filament associated protein 1-like 2	NM_001001936	84632	1302.22	189.86	6.86	0	1112.36
7570176	NM_000459	TEK	TEK tyrosine kinase, endothelial	NM_000459	7010	2980.4	441.42	6.75	0.0004	2538.98
2680128	NM_016056	TMBIM4	transmembrane BAX inhibitor motif containing 4	NM_016056	51643	1545.42	231.92	6.66	0	1313.5
2260551	NM_006265	RAD21	RAD21 homolog (S. pombe)	NM_006265	5885	829	125.68	6.6	0	703.33
2570332	NM_012212	PTGR1	prostaglandin reductase 1	NM_012212	22949	546.13	88.45	6.17	0	457.68
5870739	NM_004653	JARID1D	jumonji, AT rich interactive domain 1D	NM_004653	8284	489.41	79.46	6.16	0	409.95
4180079	NM_031476	CRISPLD2	cysteine-rich secretory protein LCCL domain containing 2	NM_031476	83716	2537.75	415.76	6.1	0	2121.99
1300326	NM_000459	TEK	TEK tyrosine kinase, endothelial	NM_000459	7010	2526.84	418.54	6.04	0.0002	2108.31
2970040	NM_033168	B3GALNT1	beta-1,3-N-acetylgalactosaminyltransferase 1 (globoside blood group)		8706	443.27	78.42	5.65	0	364.84
1400711	NM_001630	ANXA8L2	annexin A8-like 2	NM_001630	244	797.81	141.92	5.62	0	655.89
540129	NM_016657	KDELR3	KDEL (Lys-Asp-Glu-Leu) endoplasmic reticulum protein retention receptor 3	NM_006855	11015	509.7	90.89	5.61	0.0007	418.81
3370113	NM_001463	FRZB	frizzled-related protein	NM_001463	2487	4418.69	790.69	5.59	0	3628
7510132	NM_002543	OLR1	oxidized low density lipoprotein (lectin-like) receptor 1	NM_002543	4973	675.02	120.69	5.59	0.0458	554.33
6620711	NM_032550	AFAP1L2	actin filament associated protein 1-like 2	NM_001001936	84632	609.56	109.21	5.58	0	500.35
4040364	NM_001752	CAT	catalase	NM_001752	847	422.36	78.75	5.36	0.0003	343.61
3360053	NM_006855	KDELR3	KDEL (Lys-Asp-Glu-Leu) endoplasmic reticulum protein retention receptor 3	NM_006855	11015	487.82	91.6	5.33	0	396.22
6480494	NM_002412	MGMT	O-6-methylguanine-DNA methyltransferase	NM_002412	4255	404.68	75.94	5.33	0	328.74
4040564	NM_001025243	IRAK1	interleukin-1 receptor-associated kinase 1		3654	479.65	92.25	5.2	0	387.4
5860546	NM_006963	ZNF22	zinc finger protein 22 (KOX 15)	NM_006963	7570	1311.21	256.22	5.12	0	1054.99
2470114	NM_004369	COL6A3	collagen, type VI, alpha 3	NM_004369	1293	2775.56	543.55	5.11	0	2232.01
7610131	NM_001430	EPAS1	endothelial PAS domain protein 1	NM_001430	2034	1940.05	391.17	4.96	0	1548.88
6960768	NM_006963	ZNF22	zinc finger protein 22 (KOX 15)	NM_006963	7570	1234.25	254.52	4.85	0	979.73
5700725	NM_033255	EPSTI1	epithelial stromal interaction 1 (breast)	NM_001002264	94240	650.63	136.27	4.77	0	514.36
7330044	NM_006520	DYNLT3	dynein, light chain, Tctex-type 3	NM_006520	6990	454.94	96.07	4.74	0	358.87
3780056	NM_024051	GGCT	gamma-glutamyl cyclotransferase	NM_024051	79017	836.14	178.69	4.68	0	657.45
6860102	NM_001005852	CYorf15A	chromosome Y open reading frame 15A	NM_001005852	246126	406.69	93.5	4.35	0	313.19
6900672	NM_052969	RPL39L	ribosomal protein L39-like	NM_052969	116832	668.32	154.68	4.32	0	513.64
2810674	NM_033091	TRIM4	tripartite motif-containing 4		89122	339.58	78.62	4.32	0	260.95
770132	NM_033512	TSPYL5	TSPY-like 5	NM_033512	85453	350.1	81.67	4.29	0	268.43
6330079	NM_015507	EGFL6	EGF-like-domain, multiple 6	NM_015507	25975	565.51	131.99	4.28	0.0227	433.52
7510259	NM_000053	ATP7B	ATPase, Cu++ transporting, beta polypeptide	NM_000053	540	2509.2	597.76	4.2	0	1911.44
6250192	NM_057165	COL6A3	collagen, type VI, alpha 3	NM_004369	1293	4151.2	998.15	4.16	0	3153.05
3450100	NM_014893	NLGN4Y	neuroligin 4, Y-linked	NM_014893	22829	325.39	79.69	4.08	0.0002	245.7
4920523	NM_004503	HOXC6	homeobox C6		3223	834.06	208.1	4.01	0	625.96
4920369	NM_000093	COL5A1	collagen, type V, alpha 1		1289	5856.43	1481.47	3.95	0.0212	4374.95
4850189	NM_001013635	C12orf68	chromosome 12 open reading frame 68	NM_001013635	387856	487.15	123.24	3.95	0	363.91
5670674	NM_000902	MME	membrane metallo-endopeptidase	NM_000902	4311	841.75	215.62	3.9	0.0283	626.14
7650358	NM_000358	TGFBI	transforming growth factor, beta-induced, 68kDa	NM_000358	7045	15042.4	3868.25	3.89	0.0279	11174.2
6100521	NM_001040443	PHF11	PHD finger protein 11	NM_001040443	51131	307.28	79.13	3.88	0	228.15
1090768	NM_000436	OXCT1	3-oxoacid CoA transferase 1	NM_000436	5019	358.28	94.16	3.8	0.0022	264.12
4640059	NM_022658	HOXC8	homeobox C8	NM_022658	3224	375.51	101.54	3.7	0	273.97
730754	NM_002581	PAPPA	pregnancy-associated plasma protein A, pappalysin 1	NM_002581	5069	829.99	225.32	3.68	0.0002	604.67
3400538	NM_001553	IGFBP7	insulin-like growth factor binding protein 7	NM_001553	3490	2264.3	627.09	3.61	0.0444	1637.2
7650296	NM_133505	DCN	decorin	NM_001920	1634	15098.5	4221.7	3.58	0	10876.8
1400446	NM_001122	ADFP	adipose differentiation-related protein	NM_001122	123	360.26	100.59	3.58	0.0031	259.67
4390070	NM_004681	EIF1AY	eukaryotic translation initiation factor 1A, Y-linked	NM_004681	9086	295.79	82.96	3.57	0	212.83
2650709	NM_001797	CDH11	cadherin 11, type 2, OB-cadherin (osteoblast)	NM_001797	1009	3760.3	1059.25	3.55	0.0001	2701.06
2810315	NM_014624	S100A6	S100 calcium binding protein A6	NM_014624	6277	486.48	138.04	3.52	0	348.44
4830632	NM_003982	SLC7A7	solute carrier family 7 (cationic amino acid transporter, y+ system), member 7	NM_001126105	9056	1597.19	455.18	3.51	0	1142.02
6270138	NM_002353	TACSTD2	tumor-associated calcium signal transducer 2	NM_002353	4070	355.29	102.65	3.46	0.0102	252.64
1050747	NM_006475	POSTN	periostin, osteoblast specific factor	NM_006475	10631	890.67	258.11	3.45	0	632.57
4390450	NM_005627	SGK1	serum/glucocorticoid regulated kinase 1	NM_005627	6446	1956.93	571.16	3.43	0	1385.77
730164	NM_014585	SLC40A1	solute carrier family 40 (iron-regulated transporter), member 1	NM_014585	30061	2453.71	719.39	3.41	0	1734.32
3060095	NM_080645	COL12A1	collagen, type XII, alpha 1	NM_004370	1303	350.92	103.27	3.4	0.0005	247.65
2000373	NM_002653	PITX1	paired-like homeodomain 1	NM_002653	5307	1485.18	437.87	3.39	0.0015	1047.31
6330730	NM_003068	SNAI2	snail homolog 2 (Drosophila)	NM_003068	6591	1328.28	391.38	3.39	0	936.9
1440465	NM_024423	DSC3	desmocollin 3	NM_001941	1825	483.57	143.09	3.38	0	340.48
4490292	NM_000393	COL5A2	collagen, type V, alpha 2	NM_000393	1290	9738.97	2899.11	3.36	0	6839.86
450424	NM_020311	CXCR7	chemokine (C-X-C motif) receptor 7	NM_020311	57007	2439.54	728.82	3.35	0	1710.72
2940438	NM_000958	PTGER4	prostaglandin E receptor 4 (subtype EP4)	NM_000958	5734	440.59	134.81	3.27	0	305.79
5310168	NM_005514	HLA-B	major histocompatibility complex, class I, B		3106	513.23	158.19	3.24	0	355.04
4610280	NR_002211	MEIS3P1	Meis homeobox 3 pseudogene 1	NR_002211	4213	362	112.33	3.22	0	249.67
60014	NM_174911	FAM84B	family with sequence similarity 84, member B	NM_174911	157638	3782.47	1178.86	3.21	0.0362	2603.62
6760593	NM_017784	OSBPL10	oxysterol binding protein-like 10	NM_017784	114884	727.7	227.14	3.2	0	500.56
6270372	NM_182801	EGFLAM	EGF-like, fibronectin type III and laminin G domains	NM_152403	133584	1781.6	559.02	3.19	0.0274	1222.58
5550259	NM_001013635	C12orf68	chromosome 12 open reading frame 68	NM_001013635	387856	293.84	92.1	3.19	0	201.73
6180554	NM_153366	SVEP1	sushi, von Willebrand factor type A, EGF and pentraxin domain containing 1	NM_153366	79987	1865.88	589.25	3.17	0.0027	1276.62
4780523	NM_052913	TMEM200A	transmembrane protein 200A	NM_052913	114801	694.47	219.68	3.16	0	474.79
5550452	NM_002247	KCNMA1	potassium large conductance calcium-activated channel, subfamily M, alpha member 1	NM_001014797	3778	693.61	219.55	3.16	0.0009	474.06
6860400	NM_153757	NAP1L5	nucleosome assembly protein 1-like 5	NM_153757	266812	266.63	84.38	3.16	0	182.25
1240037	NM_015393	DKFZP564O0823	DKFZP564O0823 protein	NM_015393	25849	3107.93	990.21	3.14	0	2117.72
4210524	NM_005168	RND3	Rho family GTPase 3	NM_005168	390	2000.49	637.44	3.14	0	1363.05
2230397	NM_006440	TXNRD2	thioredoxin reductase 2	NM_006440	10587	286.72	91.42	3.14	0	195.31
6520215	NM_000700	ANXA1	annexin A1	NM_000700	301	7563.94	2432.84	3.11	0	5131.1
50253	NM_003411	ZFY	zinc finger protein, Y-linked		7544	240.15	77.67	3.09	0	162.48
630767	NM_145297	ZNF626	zinc finger protein 626	NM_001076675	199777	238.87	77.22	3.09	0	161.66
670333	NM_207033	EDN3	endothelin 3		1908	242.92	78.97	3.08	0.0001	163.95
2480564	NM_018651	ZNF167	zinc finger protein 167	NM_018651	55888	232.12	76.41	3.04	0	155.71
5420095	NM_002467	MYC	v-myc myelocytomatosis viral oncogene homolog (avian)		4609	686.06	229.65	2.99	0.0028	456.4
2320358	NM_022154	SLC39A8	solute carrier family 39 (zinc transporter), member 8	NM_001135146	64116	269.34	91.2	2.95	0.009	178.14
2510753	NM_022068	FAM38B	family with sequence similarity 38, member B	NM_022068	63895	247.69	84.56	2.93	0.0004	163.12
620750	NM_033140	CALD1	caldesmon 1	NM_004342	800	7784.27	2715.68	2.87	0	5068.59
1410240	NM_207032	EDN3	endothelin 3		1908	215.47	75.4	2.86	0.0148	140.07
2490195	NM_002966	S100A10	S100 calcium binding protein A10	NM_002966	6281	7918.72	2775.84	2.85	0	5142.88
5050382	NM_003118	SPARC	secreted protein, acidic, cysteine-rich (osteonectin)	NM_003118	6678	6125.62	2146.78	2.85	0.003	3978.84
240333	NM_005238	ETS1	v-ets erythroblastosis virus E26 oncogene homolog 1 (avian)	NM_005238	2113	2532.39	893.9	2.83	0.0101	1638.49
7150563	NM_003633	ENC1	ectodermal-neural cortex (with BTB-like domain)	NM_003633	8507	2128.93	753.58	2.83	0	1375.35
3170273	NM_133337	FER1L3	fer-1-like 3, myoferlin (C. elegans)	NM_013451	26509	1403.64	495.84	2.83	0	907.81
1510196	NM_001040443	PHF11	PHD finger protein 11	NM_001040443	51131	242.26	86.01	2.82	0	156.25
5860152	NM_001001391	CD44	CD44 molecule (Indian blood group)	NM_000610	960	1190.07	424.49	2.8	0.0059	765.58
2450338	NM_001004125	TUSC1	tumor suppressor candidate 1	NM_001004125	286319	208.08	74.38	2.8	0	133.7
2120021	NM_000090	COL3A1	collagen, type III, alpha 1		1281	24650.7	8823.13	2.79	0.0001	15827.5
1820441	NM_144567	ANGEL2	angel homolog 2 (Drosophila)	NM_144567	90806	1197.77	430	2.79	0	767.76
3990440	NM_153427	PITX2	paired-like homeodomain 2		5308	741.08	265.16	2.79	0	475.91
7510551	NM_024913	C7orf58	chromosome 7 open reading frame 58	NM_001105533	79974	703.17	252.03	2.79	0.0006	451.14
6620608	NM_021045	ZNF248	zinc finger protein 248	NM_021045	57209	211.5	76.12	2.78	0	135.38
5570139	NM_012413	QPCT	glutaminyl-peptide cyclotransferase	NM_012413	25797	285.48	102.97	2.77	0.0221	182.51
3370162	NM_006108	SPON1	spondin 1, extracellular matrix protein	NM_006108	10418	1453.18	533.47	2.72	0.0001	919.71
5310209	NM_001006667	TAC3	tachykinin 3	NM_001006667	6866	399.88	147.95	2.7	0	251.92
870524	NM_024016	HOXB8	homeobox B8	NM_024016	3218	239.88	88.78	2.7	0.0007	151.1
6580088	XM_938906	LOC649841	similar to protein immuno-reactive with anti-PTH polyclonal antibodies	XM_938906	649841	401.33	148.93	2.69	0	252.4
6550600	NM_002467	MYC	v-myc myelocytomatosis viral oncogene homolog (avian)		4609	299.84	111.89	2.68	0.0002	187.95
7650468	NM_022484	TMEM168	transmembrane protein 168	NM_022484	64418	234.94	87.57	2.68	0.0005	147.37
6580349	NM_014319	LEMD3	LEM domain containing 3	NM_014319	23592	1278.43	480.35	2.66	0	798.08
3870253	NM_000609	CXCL12	chemokine (C-X-C motif) ligand 12 (stromal cell-derived factor 1)	NM_000609	6387	414.11	155.76	2.66	0	258.34
4780162	NM_005045	RELN	reelin	NM_005045	5649	442.69	166.95	2.65	0.0001	275.74
2970594	NM_138373	MYADM	myeloid-associated differentiation marker	NM_001020818	91663	383.05	144.52	2.65	0.0052	238.53
4880537	NM_016357	LIMA1	LIM domain and actin binding 1	NM_001113546	51474	940.6	356.45	2.64	0.0001	584.15
5900152	NM_016931	NOX4	NADPH oxidase 4	NM_016931	50507	630.7	239.96	2.63	0	390.74
2190128	NM_006834	RAB32	RAB32, member RAS oncogene family	NM_006834	10981	892.21	341.91	2.61	0	550.31
50255	NM_003068	SNAI2	snail homolog 2 (Drosophila)	NM_003068	6591	489.84	187.53	2.61	0.021	302.3
6060719	NM_052969	RPL39L	ribosomal protein L39-like	NM_052969	116832	279.54	107.07	2.61	0	172.48
630091	NM_181782	NCOA7	nuclear receptor coactivator 7	NM_001122842	135112	760.91	292.99	2.6	0	467.92
540487	NM_001098615	PUS7L	pseudouridylate synthase 7 homolog (S. cerevisiae)-like	NM_001098614	83448	210.91	81.86	2.58	0.0109	129.05
540681	NM_002966	S100A10	S100 calcium binding protein A10	NM_002966	6281	17161.8	6685.73	2.57	0.0001	10476.1
6960142	NM_000088	COL1A1	collagen, type I, alpha 1		1277	9187.92	3575.36	2.57	0.0359	5612.56
6940017	NM_000165	GJA1	gap junction protein, alpha 1, 43kDa		2697	2755.52	1071.2	2.57	0.0038	1684.32
2470328	NM_004502	HOXB7	homeobox B7	NM_004502	3217	248.43	96.54	2.57	0	151.89
6060612	NM_000089	COL1A2	collagen, type I, alpha 2		1278	8541.85	3349.66	2.55	0.0035	5192.19
5560370	NM_001031727	MGC3207	hypothetical protein MGC3207	NM_001031727	84245	1107.46	436.28	2.54	0	671.18
1470500	NM_002147	HOXB5	homeobox B5	NM_002147	3215	872.82	342.98	2.54	0.0006	529.83
6020458	NM_021005	NR2F2	nuclear receptor subfamily 2, group F, member 2	NM_021005	7026	295.17	116.29	2.54	0	178.88
160736	NM_032285	MGC3207	hypothetical protein MGC3207	NM_001031727	84245	756.82	299.01	2.53	0.0003	457.81
5810634	NM_005651	TDO2	tryptophan 2,3-dioxygenase	NM_005651	6999	273.14	107.99	2.53	0.0002	165.15
1300470	NM_153267	MAMDC2	MAM domain containing 2	NM_153267	256691	241.87	96.03	2.52	0	145.84
6420025	NM_018043	ANO1	anoctamin 1, calcium activated chloride channel	NM_018043	55107	376.4	150.66	2.5	0	225.74
3310538	NM_000072	CD36	CD36 molecule (thrombospondin receptor)		948	276.9	112.39	2.46	0.0024	164.51
4220097	NM_022774	C1orf176	chromosome 1 open reading frame 176	NM_022774	64789	231.48	94.2	2.46	0	137.28
5080601	NM_014900	COBLL1	COBL-like 1	NM_014900	22837	4016.63	1640.98	2.45	0.0163	2375.64
780427	NM_005653	TFCP2	transcription factor CP2	NM_005653	7024	466.35	190.4	2.45	0	275.95
360706	NM_024719	GRTP1	growth hormone regulated TBC protein 1	NM_024719	79774	200.83	82.08	2.45	0	118.75
1410408	NM_032199	ARID5B	AT rich interactive domain 5B (MRF1-like)	NM_032199	84159	1660.18	680.07	2.44	0	980.11
4490221	NM_173054	RELN	reelin	NM_005045	5649	1055.1	434.91	2.43	0.0315	620.19
2810730	NM_201440	PPHLN1	periphilin 1	NM_016488	51535	426.66	175.71	2.43	0.0061	250.95
3780707	NM_144729	DUSP10	dual specificity phosphatase 10	NM_007207	11221	456.48	188.42	2.42	0.0331	268.06
5130563	NM_005110	GFPT2	glutamine-fructose-6-phosphate transaminase 2	NM_005110	9945	804.42	334.36	2.41	0	470.06
6220746	NM_006851	GLIPR1	GLI pathogenesis-related 1	NM_006851	11010	228.43	94.93	2.41	0.0292	133.49
2100767	NM_130386	COLEC12	collectin sub-family member 12	NM_130386	81035	1932.83	806.3	2.4	0.0044	1126.53
4070661	NM_148174	AZIN1	antizyme inhibitor 1	NM_015878	51582	357.38	149.36	2.39	0	208.02
730632	NM_001013255	LSP1	lymphocyte-specific protein 1	NM_001013253	4046	207.9	87.04	2.39	0	120.86
3990646	NM_002222	ITPR1	inositol 1,4,5-triphosphate receptor, type 1	NM_001099952	3708	523.21	219.66	2.38	0.0024	303.55
7570484	NM_003226	TFF3	trefoil factor 3 (intestinal)	NM_003226	7033	267.99	112.64	2.38	0.0093	155.35
1050356	NM_057159	LPAR1	lysophosphatidic acid receptor 1	NM_001401	1902	730.66	310.25	2.36	0.0005	420.41
4560022	NM_015702	C2orf25	chromosome 2 open reading frame 25	NM_015702	27249	2693.8	1147.84	2.35	0.0005	1545.96
5910431	NM_001845	COL4A1	collagen, type IV, alpha 1	NM_001845	1282	7623.79	3255.88	2.34	0.0191	4367.9
1030333	NM_002982	CCL2	chemokine (C-C motif) ligand 2	NM_002982	6347	1541.14	658.44	2.34	0.0035	882.7
1070215	NM_001753	CAV1	caveolin 1, caveolae protein, 22kDa	NM_001753	857	1120.35	479.74	2.34	0.0037	640.61
6620437	NM_019102	HOXA5	homeobox A5	NM_019102	3202	260.06	111.35	2.34	0	148.71
1090338	NM_018365	MNS1	meiosis-specific nuclear structural 1	NM_018365	55329	216.91	92.85	2.34	0	124.06
1240593	NM_003879	CFLAR	CASP8 and FADD-like apoptosis regulator	NM_001127183	8837	214.6	91.7	2.34	0	122.9
3440671	NM_000325	PITX2	paired-like homeodomain 2		5308	268.02	115.71	2.32	0.0018	152.31
5690017	NM_001033515	LOC389833	similar to hypothetical protein MGC27019	NM_001033515	389833	193.13	83.57	2.31	0	109.56
1510392	NM_002291	LAMB1	laminin, beta 1	NM_002291	3912	678.05	295.48	2.29	0.0175	382.57
5720445	NM_017515	SLC35F2	solute carrier family 35, member F2	NM_017515	54733	430.88	188.1	2.29	0	242.78
770605	NM_001002844	ZNF280D	zinc finger protein 280D	NM_001002843	54816	177.7	77.67	2.29	0.0374	100.03
7380338	NM_005715	UST	uronyl-2-sulfotransferase	NM_005715	10090	414.04	181.92	2.28	0.0344	232.12
870600	NM_001097635	GCNT1	glucosaminyl (N-acetyl) transferase 1, core 2 (beta-1,6-N-acetylglucosaminyltransferase)	NM_001097633	2650	490.85	216.44	2.27	0.0045	274.41
2640377	NM_016134	PGCP	plasma glutamate carboxypeptidase	NM_016134	10404	248.05	109.42	2.27	0	138.64
1030646	NM_001003702	FLJ43692	ARHGEF5-like	NM_001003702	445328	301.02	133.23	2.26	0.0015	167.79
5090289	NM_004093	EFNB2	ephrin-B2	NM_004093	1948	3724.9	1658.19	2.25	0.0017	2066.71
450553	NM_001620	AHNAK	AHNAK nucleoprotein	NM_001620	79026	3015.41	1342.25	2.25	0.0033	1673.16
2190707	NM_013238	DNAJC15	DnaJ (Hsp40) homolog, subfamily C, member 15	NM_013238	29103	401.64	178.82	2.25	0	222.82
3370326	NM_003855	IL18R1	interleukin 18 receptor 1	NM_003855	8809	296.47	131.99	2.25	0.0093	164.48
5080192	NM_006216	SERPINE2	serpin peptidase inhibitor, clade E (nexin, plasminogen activator inhibitor type 1), member 2	NM_006216	5270	11074.6	4956.03	2.23	0.0048	6118.57
70196	NM_005202	COL8A2	collagen, type VIII, alpha 2	NM_005202	1296	205.58	92.4	2.23	0	113.19
1070463	NM_032576	CYorf15B	chromosome Y open reading frame 15B	NM_032576	84663	189.12	84.68	2.23	0	104.44
2370092	NM_014178	STXBP6	syntaxin binding protein 6 (amisyn)	NM_014178	29091	250.9	112.82	2.22	0.0105	138.07
1050309	NM_021958	HLX	H2.0-like homeobox	NM_021958	3142	231.82	104.29	2.22	0.0002	127.53
4780615	NM_001002858	ANXA2	annexin A2	NM_001002857	302	13397.7	6066.52	2.21	0	7331.16
460711	NM_015172	BAT2D1	BAT2 domain containing 1	NM_015172	23215	1824.72	828.36	2.2	0.05	996.36
4220347	NM_018214	LRRC1	leucine rich repeat containing 1	NM_018214	55227	1532.1	696.21	2.2	0	835.89
780341	NM_031455	CCDC3	coiled-coil domain containing 3	NM_031455	83643	1293.37	591.81	2.19	0.0108	701.56
4180196	NM_015702	C2orf25	chromosome 2 open reading frame 25	NM_015702	27249	3109.25	1429.74	2.17	0.0001	1679.5
450754	BX640888	GPC6	glypican 6	NM_005708	10082	528.91	244.46	2.16	0.0014	284.46
4280482	NM_018370	DRAM	damage-regulated autophagy modulator	NM_018370	55332	413.58	191.81	2.16	0.0002	221.77
4120019	NM_020353	PLSCR4	phospholipid scramblase 4	NM_001128304	57088	213.16	98.85	2.16	0.0003	114.31
2970730	NM_001020820	MYADM	myeloid-associated differentiation marker	NM_001020818	91663	8555.31	3980.38	2.15	0.0004	4574.92
6900209	NM_033274	ADAM19	ADAM metallopeptidase domain 19 (meltrin beta)	NM_023038	8728	2673.04	1242.28	2.15	0.0327	1430.76
1230156	NM_004155	SERPINB9	serpin peptidase inhibitor, clade B (ovalbumin), member 9	NM_004155	5272	287.99	133.95	2.15	0.0005	154.04
5690687	NM_001901	CTGF	connective tissue growth factor	NM_001901	1490	8974.84	4195.3	2.14	0.0019	4779.54
1070451	NM_001154	ANXA5	annexin A5	NM_001154	308	3873.18	1810.31	2.14	0	2062.87
1510554	NM_001010862	SPIN3	spindlin family, member 3	NM_001010862	169981	206.48	96.39	2.14	0	110.09
3290731	NM_006255	PRKCH	protein kinase C, eta	NM_006255	5583	431.58	203.06	2.13	0.0119	228.52
270609	NR_001562	ANXA2P1	annexin A2 pseudogene 1	NR_001562	303	329.02	154.73	2.13	0.0101	174.29
4890674	NM_014521	SH3BP4	SH3-domain binding protein 4	NM_014521	23677	1655.55	781.28	2.12	0	874.27
360367	NM_002589	PCDH7	protocadherin 7	NM_002589	5099	924.59	436.22	2.12	0	488.36
7650672	NM_012098	ANGPTL2	angiopoietin-like 2	NM_012098	23452	924.23	436.88	2.12	0.0007	487.34
670603	NM_001080951	PLAGL1	pleiomorphic adenoma gene-like 1	NM_001080951	5325	579.57	273.35	2.12	0	306.22
1260040	NM_004105	EFEMP1	EGF-containing fibulin-like extracellular matrix protein 1	NM_001039348	2202	328.22	154.52	2.12	0.03	173.69
3370202	NR_001562	ANXA2P1	annexin A2 pseudogene 1	NR_001562	303	1610.51	761.64	2.11	0.0013	848.86
3780441	NM_145753	PHLDB2	pleckstrin homology-like domain, family B, member 2	NM_001134437	90102	530.55	253.05	2.1	0.0143	277.5
520528	NM_017785	CCDC99	coiled-coil domain containing 99	NM_017785	54908	950.46	453.78	2.09	0	496.68
4150193	NM_198793	CD47	CD47 molecule	NM_001025079	961	819.98	392.83	2.09	0.0014	427.15
7210170	NM_013352	DSE	dermatan sulfate epimerase	NM_001080976	29940	1731.45	831.74	2.08	0	899.71
3360112	NM_013390	TMEM2	transmembrane protein 2	NM_013390	23670	1284.75	617.73	2.08	0.0203	667.02
1980288	NM_004390	CTSH	cathepsin H	NM_004390	1512	1250.38	600.39	2.08	0.0002	649.98
1740343	NM_006200	PCSK5	proprotein convertase subtilisin/kexin type 5	NM_006200	5125	456.37	219.28	2.08	0.0184	237.08
3990670	NM_000899	KITLG	KIT ligand	NM_000899	4254	280.91	135.21	2.08	0.0026	145.7
2640292	NM_001901	CTGF	connective tissue growth factor	NM_001901	1490	9216.86	4470.48	2.06	0.0049	4746.39
1230292	NM_080651	MED30	mediator complex subunit 30	NM_080651	90390	626.79	304.92	2.06	0.0001	321.87
2000148	NM_001548	IFIT1	interferon-induced protein with tetratricopeptide repeats 1	NM_001548	3434	604.12	293.78	2.06	0.0004	310.34
6270554	NM_201545	LGALS8	lectin, galactoside-binding, soluble, 8	NM_006499	3964	314.78	152.72	2.06	0.0066	162.06
5090500	NM_000899	KITLG	KIT ligand	NM_000899	4254	228.18	110.87	2.06	0.0448	117.31
6060484	NM_002356	MARCKS	myristoylated alanine-rich protein kinase C substrate	NM_002356	4082	6922.48	3383.48	2.05	0.0061	3539.01
7610598	NM_004619	TRAF5	TNF receptor-associated factor 5	NM_001033910	7188	330.54	161.53	2.05	0.0026	169.02
3780681	NM_001025100	MBP	myelin basic protein	NM_001025081	4155	426.58	210.1	2.03	0.0066	216.48
2940050	NM_016229	CYB5R2	cytochrome b5 reductase 2	NM_016229	51700	259.05	127.84	2.03	0	131.21
160682	NM_000685	AGTR1	angiotensin II receptor, type 1		185	208.74	102.86	2.03	0.0246	105.89
1510458	NM_002473	MYH9	myosin, heavy chain 9, non-muscle	NM_002473	4627	11207	5558.9	2.02	0	5648.09
3310504	NM_002612	PDK4	pyruvate dehydrogenase kinase, isozyme 4	NM_002612	5166	253.28	125.16	2.02	0	128.12
4880500	NM_006372	SYNCRIP	synaptotagmin binding, cytoplasmic RNA interacting protein	NM_006372	10492	1993.81	990.71	2.01	0.0004	1003.1
110139	NM_019063	EML4	echinoderm microtubule associated protein like 4	NM_019063	27436	1348.49	670.36	2.01	0.0128	678.13
1660528	NM_001040138	CKLF	chemokine-like factor	NM_001040138	51192	581.91	289.58	2.01	0	292.33
3360131	NM_145201	NAPRT1	nicotinate phosphoribosyltransferase domain containing 1	NM_145201	93100	381.9	190.11	2.01	0.0211	191.79
240523	NM_032181	FAM176A	family with sequence similarity 176, member A	NM_001135032	84141	377.48	188.26	2.01	0	189.21
630609	NM_022166	XYLT1	xylosyltransferase I	NM_022166	64131	365.2	181.92	2.01	0	183.29

## Sheet: Tbl S10_DOWN in iPS-BC vs ESBC
Table S10 - List of 75 genes DOWNregulated in iPS-BCs compared to ES-BCs
Differentiall expression was determined by p-value<0.05, >2-fold change, and difference between mean intensity signals >100.
Probeset	Accnum	Symbol	Genename	Refseq	EntrezGene	mean_iPS-BC	mean_ES-BC	Fold change (FC)	p-value	Difference		Group	# of genes	% of total genes
6040634	NM_033267	IRX2	iroquois homeobox 2	NM_001134222	153572	114.44	1202.47	-10.51	0	1088.03		Total DOWN genes	75	100
6860047	BU536065	SNAR-A2	small ILF3/NF90-associated RNA A2	NR_004436	100126799	503.77	3842.97	-7.63	0.0214	3339.21		more than 10 FC	1	1.33333
6020196	NM_001024457	RGPD1	RANBP2-like and GRIP domain containing 1	NM_001024457	400966	85.35	489.78	-5.74	0	404.43		more than 5 FC	5	6.66667
1400484	NM_012317	LDOC1	leucine zipper, down-regulated in cancer 1	NM_012317	23641	77	430.48	-5.59	0.0005	353.47		more than 3 FC	17	22.6667
5720100	NM_017656	ZNF562	zinc finger protein 562	NM_001130031	54811	85.02	430.93	-5.07	0.0016	345.91		between 2-3 FC	58	77.3333
2260424	NM_006727	CDH10	cadherin 10, type 2 (T2-cadherin)	NM_006727	1008	87.95	423.02	-4.81	0	335.07		0,01<p<0,05	32	42.6667
160433	NM_001010874	SRD5A2L2	steroid 5 alpha-reductase 2-like 2	NM_001010874	253017	770.83	3631.69	-4.71	0.0089	2860.86		p<0,01	43	57.3333
2030414	NM_000055	BCHE	butyrylcholinesterase	NM_000055	590	79.85	370.22	-4.64	0	290.38		Unique transcripts	72	96
670414	NM_003413	ZIC3	Zic family member 3 (odd-paired homolog, Drosophila)		7547	91.98	353.58	-3.84	0.0323	261.6		Difference >200	67	89.3333
6200064	NM_177405	CECR1	cat eye syndrome chromosome region, candidate 1	NM_017424	51816	307.39	1168.25	-3.8	0.0347	860.85
7330477	NM_173078	SLITRK4	SLIT and NTRK-like family, member 4	NM_173078	139065	89.68	339.94	-3.79	0.0001	250.26
3180719	NM_018271	THNSL2	threonine synthase-like 2 (S. cerevisiae)	NM_018271	55258	243.21	824.24	-3.39	0.0265	581.03
7610370	NM_145800	SEP6	septin 6	NM_015129	23157	232.63	766.73	-3.3	0	534.1
6110296	NM_016370	RAB9B	RAB9B, member RAS oncogene family	NM_016370	51209	204.92	655.77	-3.2	0	450.85
2650148	NM_018268	WDR41	WD repeat domain 41	NM_018268	55255	212.61	677.08	-3.18	0	464.47
6580689	NM_001669	ARSD	arylsulfatase D	NM_001669	414	264.3	824.38	-3.12	0	560.08
5900360	NM_022344	C17orf75	chromosome 17 open reading frame 75	NM_022344	64149	168.91	504.69	-2.99	0	335.78
7380138	NM_153333	TCEAL8	transcription elongation factor A (SII)-like 8	NM_001006684	90843	495.24	1446.73	-2.92	0	951.49
3290341	NM_145813	AIFM1	apoptosis-inducing factor, mitochondrion-associated, 1	NM_001130846	9131	267.94	778.77	-2.91	0.0006	510.83
5690408	NM_024336	IRX3	iroquois homeobox 3	NM_024336	79191	2926.45	8439.66	-2.88	0	5513.2
6350632	NM_198057	TSC22D3	TSC22 domain family, member 3	NM_001015881	1831	409.1	1166.61	-2.85	0.0099	757.51
1440474	NM_001015050	LOC200810	similar to beta-1,4-mannosyltransferase; beta-1,4 mannosyltransferase	NM_001015050	200810	110.83	313.69	-2.83	0	202.85
5900746	NM_019067	GNL3L	guanine nucleotide binding protein-like 3 (nucleolar)-like	NM_019067	54552	811.93	2240.36	-2.76	0.0017	1428.43
5310411	NM_177925	H2AFJ	H2A histone family, member J	NM_177925	55766	143.17	392.81	-2.74	0.0155	249.64
6180088	NM_145230	ATP6V0E2	ATPase, H+ transporting V0 subunit e2	NM_001100592	155066	689.95	1848.73	-2.68	0.0087	1158.78
6290397	XM_928006	LOC644919	hypothetical protein LOC644919	XM_928006	644919	130.84	350.14	-2.68	0	219.3
1940577	NM_004208	AIFM1	apoptosis-inducing factor, mitochondrion-associated, 1	NM_001130846	9131	195.75	518.58	-2.65	0	322.83
1470386	NM_153634	CPNE8	copine VIII	NM_153634	144402	78.1	202.98	-2.6	0	124.88
3170274	NM_020841	OSBPL8	oxysterol binding protein-like 8	NM_001003712	114882	230.28	595.78	-2.59	0.031	365.5
5420358	NM_134445	CD99L2	CD99 molecule-like 2	NM_031462	83692	1911.03	4861.42	-2.54	0	2950.4
6350446	NM_004089	TSC22D3	TSC22 domain family, member 3	NM_001015881	1831	290.03	737.92	-2.54	0	447.89
630735	NM_005694	COX17	COX17 cytochrome c oxidase assembly homolog (S. cerevisiae)	NM_005694	10063	766.57	1933.19	-2.52	0.0008	1166.63
1780075	NM_001189	NKX3-2	NK3 homeobox 2	NM_001189	579	192.48	484.37	-2.52	0.0466	291.89
5900376	NM_022843	PCDH20	protocadherin 20	NM_022843	64881	124.1	309.86	-2.5	0.0036	185.76
7400653	NM_004567	PFKFB4	6-phosphofructo-2-kinase/fructose-2,6-biphosphatase 4	NM_004567	5210	691.01	1718.38	-2.49	0.0246	1027.37
160474	NM_001006684	TCEAL8	transcription elongation factor A (SII)-like 8	NM_001006684	90843	302.14	753.55	-2.49	0	451.4
3610743	NM_201997	SF1	splicing factor 1	NM_004630	7536	195.18	484.61	-2.48	0.0017	289.43
1050079	NM_001042482	TPK1	thiamin pyrophosphokinase 1	NM_001042482	27010	103.32	253.62	-2.45	0	150.29
4010343	NM_138467	TYW3	tRNA-yW synthesizing protein 3 homolog (S. cerevisiae)	NM_138467	127253	152.73	373.03	-2.44	0.0147	220.31
1070192	NM_003916	AP1S2	adaptor-related protein complex 1, sigma 2 subunit	NM_003916	8905	1622.93	3871.61	-2.39	0.0012	2248.68
10019	NM_152470	RNF165	ring finger protein 165	NM_152470	494470	353.53	843.91	-2.39	0.0155	490.39
6580048	NM_004463	FGD1	FYVE, RhoGEF and PH domain containing 1		2245	353.63	836.19	-2.36	0	482.56
4490524	NM_001076552	ACSS2	acyl-CoA synthetase short-chain family member 2	NM_001076552	55902	1825.54	4241.57	-2.32	0.0419	2416.03
6580121	NM_021242	MID1IP1	MID1 interacting protein 1 (gastrulation specific G12 homolog (zebrafish))	NM_001098790	58526	164.31	374.72	-2.28	0	210.4
2000064	NM_175859	CTPS2	CTP synthase II	NM_019857	56474	1341.92	3050.9	-2.27	0.0032	1708.98
3290458	NM_005103	FEZ1	fasciculation and elongation protein zeta 1 (zygin I)	NM_005103	9638	627.39	1413.65	-2.25	0	786.26
1770484	NM_006668	CYP46A1	cytochrome P450, family 46, subfamily A, polypeptide 1		10858	175.68	396	-2.25	0.0019	220.32
620292	NM_032530	ZNF594	zinc finger protein 594	NM_032530	84622	126.63	282.69	-2.23	0.0001	156.06
5490431	NM_002970	SAT1	spermidine/spermine N1-acetyltransferase 1	NM_002970	6303	1692.65	3742.92	-2.21	0.0024	2050.27
6200253	NM_003248	THBS4	thrombospondin 4	NM_003248	7060	635.17	1385.23	-2.18	0.022	750.05
1440133	NM_014380	NGFRAP1	nerve growth factor receptor (TNFRSF16) associated protein 1	NM_014380	27018	554.06	1208.52	-2.18	0	654.46
4040162	NM_002397	MEF2C	myocyte enhancer factor 2C	NM_001131005	4208	393.69	857.55	-2.18	0	463.86
4250270	NM_198450	APOOL	apolipoprotein O-like	NM_198450	139322	112.8	242.17	-2.15	0.0002	129.36
2100743	NM_003583	DYRK2	dual-specificity tyrosine-(Y)-phosphorylation regulated kinase 2	NM_003583	8445	883.19	1889.11	-2.14	0	1005.93
1410736	NM_144638	TMEM42	transmembrane protein 42	NM_144638	131616	215.57	459.56	-2.13	0	244
1710754	NM_003951	SLC25A14	solute carrier family 25 (mitochondrial carrier, brain), member 14	NM_003951	9016	308.69	654.69	-2.12	0.0467	346.01
5360689	NM_002763	PROX1	prospero homeobox 1	NM_002763	5629	285.47	606.28	-2.12	0.0142	320.81
3360750	NM_032119	GPR98	G protein-coupled receptor 98		84059	190.25	402.49	-2.12	0	212.24
780544	NM_005885	MARCH6	membrane-associated ring finger (C3HC4) 6	NM_005885	10299	1021.84	2144.46	-2.1	0	1122.62
5360681	NM_130393	PTPRD	protein tyrosine phosphatase, receptor type, D	NM_001040712	5789	189.37	396.99	-2.1	0.0443	207.62
3870647	NM_022334	ITGB1BP1	integrin beta 1 binding protein 1	NM_004763	9270	173.59	363.75	-2.1	0	190.16
6250390	NM_058163	TSR2	TSR2, 20S rRNA accumulation, homolog (S. cerevisiae)		90121	554.85	1158.06	-2.09	0	603.21
2680072	NM_014279	OLFM1	olfactomedin 1	NM_006334	10439	168.06	351.1	-2.09	0	183.04
290239	NM_145117	NAV2	neuron navigator 2	NM_001111018	89797	737.04	1534.81	-2.08	0.0004	797.77
6860148	NM_001042537	SLC9A6	solute carrier family 9 (sodium/hydrogen exchanger), member 6	NM_001042537	10479	540.45	1123.77	-2.08	0.038	583.32
2570402	NM_004522	KIF5C	kinesin family member 5C	NM_004522	3800	318.39	659.37	-2.07	0.0011	340.98
6290612	NM_032354	TMEM107	transmembrane protein 107	NM_032354	84314	123.61	256.31	-2.07	0.0029	132.7
6100168	NM_014498	GOLIM4	golgi integral membrane protein 4	NM_014498	27333	1105.76	2281.39	-2.06	0.0279	1175.63
1260341	NM_001560	IL13RA1	interleukin 13 receptor, alpha 1	NM_001560	3597	988.54	2036.91	-2.06	0	1048.37
4570411	NM_001039591	USP9X	ubiquitin specific peptidase 9, X-linked	NM_001039590	8239	868.17	1790.74	-2.06	0.0001	922.57
6420746	NM_002010	FGF9	fibroblast growth factor 9 (glia-activating factor)	NM_002010	2254	477.66	984.1	-2.06	0.0321	506.44
3850630	NM_199331	HOMER2	homer homolog 2 (Drosophila)	NM_004839	9455	230.86	474.09	-2.05	0.0025	243.24
7380239	NM_004114	FGF13	fibroblast growth factor 13	NM_004114	2258	265.26	540.95	-2.04	0.0125	275.69
6380717	NM_005345	HSPA1A	heat shock 70kDa protein 1A	NM_005345	3303	545.28	1105.23	-2.03	0.0168	559.95
60647	NM_201397	GPX1	glutathione peroxidase 1	NM_000581	2876	703.49	1415.03	-2.01	0.0384	711.53
