# Supplementary material for: Global transcriptional profiles of beating clusters derived from human induced pluripotent stem cells and embryonic stem cells are highly similar
Source: BMC Dev Biol. 2010 Sep 15;10:98. doi: 10.1186/1471-213X-10-98 (PMC2946283; doi:10.1186/1471-213X-10-98)
Supplement: Additional file 8 — List of differentially expressed genes in iPS-BC versus iPS cell comparison and ES-BC versus ES cell comparison. This file is an Excel file containing Table S16 (list of 1235 genes upregulated in iPS-BC compared to iPS cells), Table S17 (list of 1014 genes downregulated in iPS-BC compared to iPS cells), Table S18 (list of 875 genes upregulated in ES-BC compared to ES cells), and Table S19 (list of 1103 genes downregulated in ES-BC compared to ES cells). [file 1471-213X-10-98-S8.XLSX]

## Sheet: Table S16_UP in iPS-BC vs iPS
Table S16 - List of 1235 genes UPregulated in iPS-BCs compared to undifferentiated iPS cells
Differentiall expression was determined by p-value<0.05, >2-fold change, and difference between mean intensity signals >100.
Probeset	Accnum	Symbol	Genename	Refseq	EntrezGene	mean_hiPSC	mean_ hiPS-BC	Fold change	p-value	Difference		Group	# of genes	% of total genes
2120021	NM_000090	COL3A1	collagen, type III, alpha 1		1281	89.04	24650.7	-276.86	0	24561.6		Total UP genes	1235	100
1500349	NM_002471	MYH6	myosin, heavy chain 6, cardiac muscle, alpha	NM_002471	4624	135.31	36160.6	-267.25	0	36025.3		FC more than 10	108	8.74494
6270739	NM_006172	NPPA	natriuretic peptide precursor A	NM_006172	4878	90.19	20174.5	-223.7	0	20084.3		FC more than 5	311	25.1822
7650296	NM_133505	DCN	decorin	NM_001920	1634	79.03	15098.5	-191.06	0	15019.5		FC more than 3	645	52.2267
2490364	NM_002345	LUM	lumican	NM_002345	4060	89.85	12152.1	-135.24	0	12062.3		FC between 2-3	590	47.7733
3420035	NM_004821	HAND1	heart and neural crest derivatives expressed 1	NM_004821	9421	105.64	13536.7	-128.14	0.0025	13431.1		0,01<p<0,05	124	10.0405
5340017	NR_002196	H19	H19, imprinted maternally expressed transcript (non-protein coding)	NR_002196	283120	128.23	14574	-113.65	0	14445.8		p<0,01	1111	89.9595
6480059	NM_001613	ACTA2	actin, alpha 2, smooth muscle, aorta	NM_001613	59	277.05	29672.1	-107.1	0	29395.1		Deifference>200	1007	81.5385
160692	NM_003803	MYOM1	myomesin 1, 185kDa	NM_003803	8736	92.06	8571.07	-93.1	0	8479		Difference <200	228	18.4615
1850082	NM_024875	SYNPO2L	synaptopodin 2-like	NM_001114133	79933	79.62	6156.46	-77.32	0	6076.84
6940768	NM_000256	MYBPC3	myosin binding protein C, cardiac		4607	85.82	6527.03	-76.05	0.0019	6441.2
2070630	NM_021223	MYL7	myosin, light chain 7, regulatory	NM_021223	58498	277.67	20812.5	-74.95	0	20534.8
4010039	NM_000364	TNNT2	troponin T type 2 (cardiac)		7139	110.02	7544.67	-68.58	0.0001	7434.65
1510612	NM_002476	MYL4	myosin, light chain 4, alkali; atrial, embryonic	NM_001002841	4635	285.08	19346.2	-67.86	0	19061.2
7650358	NM_000358	TGFBI	transforming growth factor, beta-induced, 68kDa	NM_000358	7045	290.11	15042.4	-51.85	0.0001	14752.3
5270519	NM_052947	ALPK2	alpha-kinase 2	NM_052947	115701	125.58	6417.84	-51.1	0	6292.25
6510259	NM_003836	DLK1	delta-like 1 homolog (Drosophila)	NM_003836	8788	262.6	11507	-43.82	0	11244.5
3890603	NM_000258	MYL3	myosin, light chain 3, alkali; ventricular, skeletal, slow		4634	128.8	5334.13	-41.41	0.0004	5205.33
2900390	NM_001078	VCAM1	vascular cell adhesion molecule 1	NM_001078	7412	108.03	4046.78	-37.46	0	3938.75
4860681	NM_000856	GUCY1A3	guanylate cyclase 1, soluble, alpha 3	NM_000856	2982	102.5	3517.11	-34.31	0	3414.61
5360494	NM_198274	SMYD1	SET and MYND domain containing 1	NM_198274	150572	64.63	2198.28	-34.02	0.0011	2133.65
20358	NM_172315	MEIS2	Meis homeobox 2	NM_002399	4212	160.96	5278.73	-32.8	0	5117.77
5090307	NM_153362	PRSS35	protease, serine, 35	NM_153362	167681	152.77	4956.55	-32.44	0	4803.78
6250192	NM_057165	COL6A3	collagen, type VI, alpha 3	NM_004369	1293	128.51	4151.2	-32.3	0	4022.7
4010100	AB074172	IL6ST	interleukin 6 signal transducer (gp130, oncostatin M receptor)	NM_002184	3572	172.7	5379.5	-31.15	0	5206.81
2000630	NM_003603	SORBS2	sorbin and SH3 domain containing 2	NM_003603	8470	180.01	5320.68	-29.56	0.0342	5140.67
2470114	NM_004369	COL6A3	collagen, type VI, alpha 3	NM_004369	1293	97.04	2775.56	-28.6	0	2678.52
2650709	NM_001797	CDH11	cadherin 11, type 2, OB-cadherin (osteoblast)	NM_001797	1009	138.52	3760.3	-27.15	0	3621.78
60743	NM_184085	TRIM55	tripartite motif-containing 55	NM_033058	84675	85.22	2229.4	-26.16	0	2144.18
6020671	XM_939337	RBM20	RNA binding motif protein 20	XM_001716119	282996	105.55	2524.24	-23.92	0	2418.7
1470669	NM_002160	TNC	tenascin C	NM_002160	3371	193.51	4467.91	-23.09	0.0003	4274.41
6960142	NM_000088	COL1A1	collagen, type I, alpha 1		1277	412.16	9187.92	-22.29	0	8775.76
2750170	NM_003603	SORBS2	sorbin and SH3 domain containing 2	NM_003603	8470	114.5	2456.85	-21.46	0.0076	2342.35
2690343	NM_003280	TNNC1	troponin C type 1 (slow)	NM_003280	7134	221.62	4688.61	-21.16	0.0203	4467
2680110	NM_014220	TM4SF1	transmembrane 4 L six family member 1	NM_014220	4071	106.8	2255.67	-21.12	0.0001	2148.87
4260201	NM_005159	ACTC1	actin, alpha, cardiac muscle 1		70	1070.32	22394.8	-20.92	0	21324.5
6330008	NM_014476	PDLIM3	PDZ and LIM domain 3	NM_001114107	27295	131.55	2718.32	-20.66	0.0156	2586.77
3060377	NM_002404	MFAP4	microfibrillar-associated protein 4	NM_002404	4239	173.75	3550.53	-20.43	0.0021	3376.78
4480112	NM_021965	PGM5	phosphoglucomutase 5	NM_021965	5239	78.04	1586.23	-20.33	0	1508.19
5810762	NM_021965	PGM5	phosphoglucomutase 5	NM_021965	5239	88.91	1765.7	-19.86	0	1676.8
6590132	NM_000598	IGFBP3	insulin-like growth factor binding protein 3	NM_000598	3486	232.43	4612.41	-19.84	0.0032	4379.98
6060612	NM_000089	COL1A2	collagen, type I, alpha 2		1278	434.12	8541.85	-19.68	0	8107.73
3400538	NM_001553	IGFBP7	insulin-like growth factor binding protein 7	NM_001553	3490	118.82	2264.3	-19.06	0.0003	2145.47
3140520	NM_003275	TMOD1	tropomodulin 1	NM_003275	7111	109.8	2032.32	-18.51	0	1922.52
5720424	NM_003873	NRP1	neuropilin 1	NM_001024628	8829	97.08	1749.15	-18.02	0	1652.07
4560592	NM_004787	SLIT2	slit homolog 2 (Drosophila)	NM_004787	9353	211.28	3801.14	-17.99	0	3589.86
4920369	NM_000093	COL5A1	collagen, type V, alpha 1		1289	327.83	5856.43	-17.86	0.0003	5528.59
6520215	NM_000700	ANXA1	annexin A1	NM_000700	301	428.3	7563.94	-17.66	0	7135.63
580360	NM_001031849	MASP1	mannan-binding lectin serine peptidase 1 (C4/C2 activating component of Ra-reactive factor)	NM_001031849	5648	84.7	1441.7	-17.02	0.0034	1357
3800500	NM_184086	TRIM55	tripartite motif-containing 55	NM_033058	84675	85.34	1392.69	-16.32	0	1307.35
6330730	NM_003068	SNAI2	snail homolog 2 (Drosophila)	NM_003068	6591	82.89	1328.28	-16.02	0	1245.38
3130240	NM_006206	PDGFRA	platelet-derived growth factor receptor, alpha polypeptide	NM_006206	5156	116.58	1866.29	-16.01	0	1749.71
1010333	NM_002448	MSX1	msh homeobox 1		4487	134.18	2130.8	-15.88	0.0344	1996.62
4810209	NM_014211	GABRP	gamma-aminobutyric acid (GABA) A receptor, pi	NM_014211	2568	105.23	1661.51	-15.79	0	1556.29
4180079	NM_031476	CRISPLD2	cysteine-rich secretory protein LCCL domain containing 2	NM_031476	83716	160.97	2537.75	-15.77	0	2376.78
4040671	NM_000089	COL1A2	collagen, type I, alpha 2		1278	495.56	7735.55	-15.61	0.0001	7239.99
7210349	NM_147147	BVES	blood vessel epicardial substance	NM_007073	11149	168.28	2620.83	-15.57	0	2452.55
990458	NM_003062	SLIT3	slit homolog 3 (Drosophila)	NM_003062	6586	100.61	1553.27	-15.44	0.0003	1452.66
7610131	NM_001430	EPAS1	endothelial PAS domain protein 1	NM_001430	2034	125.7	1940.05	-15.43	0	1814.35
2360672	NM_148957	TNFRSF19	tumor necrosis factor receptor superfamily, member 19	NM_018647	55504	217.81	3318.58	-15.24	0	3100.77
6840372	NM_001013398	IGFBP3	insulin-like growth factor binding protein 3	NM_000598	3486	168.81	2555.75	-15.14	0.0076	2386.94
4070025	NM_022135	POPDC2	popeye domain containing 2	NM_022135	64091	82.43	1231.92	-14.95	0.044	1149.5
6180554	NM_153366	SVEP1	sushi, von Willebrand factor type A, EGF and pentraxin domain containing 1	NM_153366	79987	127.02	1865.88	-14.69	0	1738.85
770463	NM_014476	PDLIM3	PDZ and LIM domain 3	NM_001114107	27295	114.99	1685.65	-14.66	0.0464	1570.65
3140603	NM_003174	SVIL	supervillin	NM_003174	6840	568.34	8323.59	-14.65	0	7755.25
4120554	NM_014332	SMPX	small muscle protein, X-linked	NM_014332	23676	77.31	1124.47	-14.55	0.0071	1047.17
4250711	NM_024911	GPR177	G protein-coupled receptor 177	NM_001002292	79971	239.94	3455.21	-14.4	0	3215.27
730164	NM_014585	SLC40A1	solute carrier family 40 (iron-regulated transporter), member 1	NM_014585	30061	171.24	2453.71	-14.33	0	2282.47
5560500	NM_138444	KCTD12	potassium channel tetramerisation domain containing 12	NM_138444	115207	218.69	3107.67	-14.21	0	2888.98
1410408	NM_032199	ARID5B	AT rich interactive domain 5B (MRF1-like)	NM_032199	84159	116.79	1660.18	-14.21	0	1543.39
1300326	NM_000459	TEK	TEK tyrosine kinase, endothelial	NM_000459	7010	179.07	2526.84	-14.11	0	2347.77
1570382	NM_182920	ADAMTS9	ADAM metallopeptidase with thrombospondin type 1 motif, 9	NM_182920	56999	142.38	2000.63	-14.05	0	1858.25
4290088	NM_198080	MSRB3	methionine sulfoxide reductase B3	NM_001031679	253827	98.89	1387.08	-14.03	0	1288.19
1260497	NM_015150	RFTN1	raftlin, lipid raft linker 1	NM_015150	23180	213.12	2985.34	-14.01	0	2772.22
5340246	NM_001312	CRIP2	cysteine-rich protein 2	NM_001312	1397	134.95	1857.28	-13.76	0.0001	1722.33
1300670	NM_025135	FHOD3	formin homology 2 domain containing 3	NM_025135	80206	218.64	2956.04	-13.52	0	2737.4
6280133	NM_002474	MYH11	myosin, heavy chain 11, smooth muscle	NM_001040113	4629	100.4	1339.17	-13.34	0	1238.76
7570176	NM_000459	TEK	TEK tyrosine kinase, endothelial	NM_000459	7010	227.71	2980.4	-13.09	0	2752.69
2570240	NM_015170	SULF1	sulfatase 1	NM_001128204	23213	166.45	2163.01	-13	0.01	1996.57
3710044	NM_000930	PLAT	plasminogen activator, tissue	NM_000930	5327	158.28	2053.3	-12.97	0.0001	1895.02
3460097	NM_002145	HOXB2	homeobox B2	NM_002145	3212	89.31	1113.5	-12.47	0	1024.18
2000471	NM_021073	BMP5	bone morphogenetic protein 5	NM_021073	653	99.66	1216.04	-12.2	0	1116.37
380561	NM_006393	NEBL	nebulette	NM_006393	10529	105.34	1278.4	-12.14	0.0039	1173.06
510687	NM_170697	ALDH1A2	aldehyde dehydrogenase 1 family, member A2	NM_003888	8854	90.75	1096.53	-12.08	0.0002	1005.79
3370561	NM_003836	DLK1	delta-like 1 homolog (Drosophila)	NM_003836	8788	104.94	1242.97	-11.84	0.028	1138.02
3890743	NM_006789	APOBEC2	apolipoprotein B mRNA editing enzyme, catalytic polypeptide-like 2	NM_006789	10930	83.4	978.77	-11.74	0.0494	895.37
1240037	NM_015393	DKFZP564O0823	DKFZP564O0823 protein	NM_015393	25849	269.68	3107.93	-11.52	0	2838.25
3180039	NM_015149	RGL1	ral guanine nucleotide dissociation stimulator-like 1	NM_015149	23179	174.68	1999.77	-11.45	0	1825.09
4570255	NM_016269	LEF1	lymphoid enhancer-binding factor 1	NM_001130713	51176	129.28	1480.44	-11.45	0.0004	1351.16
4490221	NM_173054	RELN	reelin	NM_005045	5649	92.91	1055.1	-11.36	0	962.19
4250689	NM_002667	PLN	phospholamban	NM_002667	5350	100.55	1124.63	-11.18	0.0056	1024.08
2000390	NM_004816	C9orf61	chromosome 9 open reading frame 61	NM_001127608	9413	246.93	2719.95	-11.02	0	2473.02
5810685	NM_003246	THBS1	thrombospondin 1	NM_003246	7057	293.73	3222.33	-10.97	0	2928.59
3780674	NM_032772	ZNF503	zinc finger protein 503	NM_032772	84858	83	904.7	-10.9	0	821.7
580431	NM_006902	PRRX1	paired related homeobox 1	NM_006902	5396	81.37	886.55	-10.9	0	805.19
2810601	NM_016269	LEF1	lymphoid enhancer-binding factor 1	NM_001130713	51176	160.34	1745.19	-10.88	0	1584.84
5810592	NM_006587	CORIN	corin, serine peptidase	NM_006587	10699	84.98	908.69	-10.69	0.0045	823.71
6560577	NM_006308	HSPB3	heat shock 27kDa protein 3	NM_006308	8988	93.72	996.55	-10.63	0.0374	902.82
6590445	NM_018993	RIN2	Ras and Rab interactor 2	NM_018993	54453	130.26	1383.31	-10.62	0.0001	1253.05
6370369	NM_001040021	CD14	CD14 molecule	NM_000591	929	109.67	1164.39	-10.62	0.0455	1054.72
1990079	NM_148177	FBXO32	F-box protein 32	NM_058229	114907	90.96	963.63	-10.59	0	872.67
110307	NM_014890	FILIP1L	filamin A interacting protein 1-like	NM_001042459	11259	92.02	964.41	-10.48	0.0102	872.39
3390735	NM_199162	ADPRHL1	ADP-ribosylhydrolase like 1	NM_138430	113622	101.81	1034.02	-10.16	0	932.21
4610041	XM_001126087	LOC728473	hypothetical LOC728473	XM_001126087	728473	151.51	1532.58	-10.12	0	1381.07
730754	NM_002581	PAPPA	pregnancy-associated plasma protein A, pappalysin 1	NM_002581	5069	82.03	829.99	-10.12	0	747.96
160433	NM_001010874	SRD5A2L2	steroid 5 alpha-reductase 2-like 2	NM_001010874	253017	76.72	770.83	-10.05	0	694.11
1710142	NM_005613	RGS4	regulator of G-protein signaling 4	NM_001102445	5999	85.03	853.15	-10.03	0	768.12
2640735	NM_003670	BHLHB2	basic helix-loop-helix domain containing, class B, 2	NM_003670	8553	336.57	3349.31	-9.95	0	3012.74
160445	NM_003617	RGS5	regulator of G-protein signaling 5	NM_003617	8490	133.54	1322.83	-9.91	0	1189.29
1030333	NM_002982	CCL2	chemokine (C-C motif) ligand 2	NM_002982	6347	156.03	1541.14	-9.88	0	1385.11
4810398	NM_152611	LRRN4	leucine rich repeat neuronal 4	NM_152611	164312	128	1260.24	-9.85	0	1132.24
1580592	NM_001824	CKM	creatine kinase, muscle	NM_001824	1158	86.06	847.78	-9.85	0	761.71
780341	NM_031455	CCDC3	coiled-coil domain containing 3	NM_031455	83643	131.59	1293.37	-9.83	0	1161.78
4610056	NM_013231	FLRT2	fibronectin leucine rich transmembrane protein 2	NM_013231	23768	175.38	1715.98	-9.78	0	1540.6
4920523	NM_004503	HOXC6	homeobox C6		3223	86.89	834.06	-9.6	0	747.17
4230201	NM_000389	CDKN1A	cyclin-dependent kinase inhibitor 1A (p21, Cip1)	NM_000389	1026	507.45	4824.17	-9.51	0.0002	4316.72
1470500	NM_002147	HOXB5	homeobox B5	NM_002147	3215	93.08	872.82	-9.38	0	779.73
7510259	NM_000053	ATP7B	ATPase, Cu++ transporting, beta polypeptide	NM_000053	540	269.12	2509.2	-9.32	0	2240.08
1580037	NM_002152	HRC	histidine rich calcium binding protein	NM_002152	3270	145.91	1358.09	-9.31	0	1212.18
670196	NM_001103	ACTN2	actinin, alpha 2	NM_001103	88	137.77	1277.96	-9.28	0.0036	1140.19
7570647	NM_014841	SNAP91	synaptosomal-associated protein, 91kDa homolog (mouse)	NM_014841	9892	96.64	892.82	-9.24	0	796.18
7510551	NM_024913	C7orf58	chromosome 7 open reading frame 58	NM_001105533	79974	76.21	703.17	-9.23	0	626.97
5090750	NM_001453	FOXC1	forkhead box C1	NM_001453	2296	201.13	1852.83	-9.21	0.0227	1651.7
1050747	NM_006475	POSTN	periostin, osteoblast specific factor	NM_006475	10631	96.87	890.67	-9.19	0	793.8
5490408	NM_005195	CEBPD	CCAAT/enhancer binding protein (C/EBP), delta	NM_005195	1052	266.62	2432.66	-9.12	0	2166.04
1400711	NM_001630	ANXA8L2	annexin A8-like 2	NM_001630	244	87.48	797.81	-9.12	0	710.33
4490292	NM_000393	COL5A2	collagen, type V, alpha 2	NM_000393	1290	1072.61	9738.97	-9.08	0	8666.36
2190674	NM_000599	IGFBP5	insulin-like growth factor binding protein 5	NM_000599	3488	584.51	5278.1	-9.03	0	4693.59
990128	NM_207304	MBNL2	muscleblind-like 2 (Drosophila)	NM_144778	10150	99.98	902.27	-9.02	0	802.29
3940500	NM_145260	OSR1	odd-skipped related 1 (Drosophila)	NM_145260	130497	83.37	750.43	-9	0	667.05
3370162	NM_006108	SPON1	spondin 1, extracellular matrix protein	NM_006108	10418	162.25	1453.18	-8.96	0	1290.93
4670142	NM_001031849	MASP1	mannan-binding lectin serine peptidase 1 (C4/C2 activating component of Ra-reactive factor)	NM_001031849	5648	97.77	856.17	-8.76	0	758.4
450553	NM_001620	AHNAK	AHNAK nucleoprotein	NM_001620	79026	346.83	3015.41	-8.69	0	2668.58
5080601	NM_014900	COBLL1	COBL-like 1	NM_014900	22837	463.5	4016.63	-8.67	0	3553.12
6940609	NM_006206	PDGFRA	platelet-derived growth factor receptor, alpha polypeptide	NM_006206	5156	203.99	1763.99	-8.65	0	1560
2750187	NM_144573	NEXN	nexilin (F actin binding protein)	NM_144573	91624	168.7	1444.66	-8.56	0	1275.95
2320564	NM_003882	WISP1	WNT1 inducible signaling pathway protein 1	NM_003882	8840	73.62	627.31	-8.52	0.0352	553.68
360047	NM_002048	GAS1	growth arrest-specific 1	NM_002048	2619	274.47	2319.11	-8.45	0	2044.64
990131	NM_000856	GUCY1A3	guanylate cyclase 1, soluble, alpha 3	NM_000856	2982	85.73	721.79	-8.42	0	636.05
4040753	NM_002398	MEIS1	Meis homeobox 1	NM_002398	4211	95.86	806.43	-8.41	0	710.57
1940482	NM_014970	KIFAP3	kinesin-associated protein 3	NM_014970	22920	286.03	2402.01	-8.4	0	2115.98
3930403	NM_001957	EDNRA	endothelin receptor type A	NM_001957	1909	138.24	1161.52	-8.4	0	1023.28
7560138	NM_153321	PMP22	peripheral myelin protein 22		5376	168.41	1403.52	-8.33	0	1235.11
3460451	NM_014631	SH3PXD2A	SH3 and PX domains 2A	NM_014631	9644	311.99	2580.07	-8.27	0	2268.08
5050382	NM_003118	SPARC	secreted protein, acidic, cysteine-rich (osteonectin)	NM_003118	6678	742.5	6125.62	-8.25	0	5383.12
3440204	NM_001999	FBN2	fibrillin 2	NM_001999	2201	1516.32	12458.9	-8.22	0	10942.6
4920561	NM_005368	MB	myoglobin		4151	103.87	851.76	-8.2	0	747.89
2060202	NM_001884	HAPLN1	hyaluronan and proteoglycan link protein 1	NM_001884	1404	93.81	767.48	-8.18	0	673.67
770079	NM_170665	ATP2A2	ATPase, Ca++ transporting, cardiac muscle, slow twitch 2		488	825.24	6695.18	-8.11	0.0001	5869.94
2120524	NM_000599	IGFBP5	insulin-like growth factor binding protein 5	NM_000599	3488	254.01	2046.58	-8.06	0	1792.57
1570193	NM_001175	ARHGDIB	Rho GDP dissociation inhibitor (GDI) beta	NM_001175	397	168.11	1354.77	-8.06	0	1186.66
7050433	NM_172037	RDH10	retinol dehydrogenase 10 (all-trans)	NM_172037	157506	252.46	2031.91	-8.05	0.0003	1779.45
2230538	NM_001099660	LRRN3	leucine rich repeat neuronal 3	NM_001099658	54674	113.42	912.54	-8.05	0	799.12
6450041	NM_153020	RBM24	RNA binding motif protein 24	NM_153020	221662	117.91	947.38	-8.03	0.009	829.47
2260646	NM_001005242	PKP2	plakophilin 2	NM_001005242	5318	299.99	2378.33	-7.93	0	2078.33
4760553	NM_002202	ISL1	ISL LIM homeobox 1	NM_002202	3670	291.26	2309.25	-7.93	0	2017.99
2000373	NM_002653	PITX1	paired-like homeodomain 1	NM_002653	5307	188.23	1485.18	-7.89	0	1296.95
7380202	NM_021005	NR2F2	nuclear receptor subfamily 2, group F, member 2	NM_021005	7026	74.3	582.51	-7.84	0	508.21
3370113	NM_001463	FRZB	frizzled-related protein	NM_001463	2487	566.39	4418.69	-7.8	0	3852.31
5960068	NM_002609	PDGFRB	platelet-derived growth factor receptor, beta polypeptide	NM_002609	5159	174.1	1353	-7.77	0	1178.9
7150348	NM_004387	NKX2-5	NK2 transcription factor related, locus 5 (Drosophila)	NM_004387	1482	82.24	634.7	-7.72	0.0005	552.45
3940017	NM_002317	LOX	lysyl oxidase	NM_002317	4015	118.35	911.85	-7.7	0.0407	793.5
4050408	NM_001717	BNC1	basonuclin 1	NM_001717	646	85.64	658.7	-7.69	0	573.06
1660241	NM_001035	RYR2	ryanodine receptor 2 (cardiac)	NM_001035	6262	118.9	909.21	-7.65	0	790.32
4590133	NM_001001936	AFAP1L2	actin filament associated protein 1-like 2	NM_001001936	84632	170.38	1302.22	-7.64	0	1131.83
670286	NM_001259	CDK6	cyclin-dependent kinase 6	NM_001259	1021	271.67	2070.25	-7.62	0	1798.58
7510132	NM_002543	OLR1	oxidized low density lipoprotein (lectin-like) receptor 1	NM_002543	4973	88.73	675.02	-7.61	0.0091	586.29
4050491	NM_003196	TCEA3	transcription elongation factor A (SII), 3	NM_003196	6920	116.27	878.82	-7.56	0.0001	762.55
3460053	NM_020808	SIPA1L2	signal-induced proliferation-associated 1 like 2	NM_020808	57568	595.23	4495.61	-7.55	0	3900.38
380494	NM_021965	PGM5	phosphoglucomutase 5	NM_021965	5239	77.04	581.4	-7.55	0	504.36
2760148	NM_004512	IL11RA	interleukin 11 receptor, alpha	NM_004512	3590	269.1	2013.25	-7.48	0	1744.15
5050470	NM_000163	GHR	growth hormone receptor	NM_000163	2690	108.34	810.18	-7.48	0	701.83
1580128	NM_021954	GJA3	gap junction protein, alpha 3, 46kDa	NM_021954	2700	92.96	694.53	-7.47	0	601.58
1940358	NM_144966	FREM1	FRAS1 related extracellular matrix 1	NM_144966	158326	91.96	685.67	-7.46	0	593.71
6270372	NM_182801	EGFLAM	EGF-like, fibronectin type III and laminin G domains	NM_152403	133584	240.15	1781.6	-7.42	0	1541.44
160242	NM_014059	C13orf15	chromosome 13 open reading frame 15	NM_014059	28984	139.93	1021.06	-7.3	0.0107	881.13
7610128	NM_181712	KANK4	KN motif and ankyrin repeat domains 4	NM_181712	163782	107.68	785.66	-7.3	0	677.98
990075	NM_130851	BMP4	bone morphogenetic protein 4	NM_001202	652	303.28	2208.56	-7.28	0	1905.28
6060475	NM_001204	BMPR2	bone morphogenetic protein receptor, type II (serine/threonine kinase)	NM_001204	659	147.97	1070.75	-7.24	0	922.78
5910632	NM_003078	SMARCD3	SWI/SNF related, matrix associated, actin dependent regulator of chromatin, subfamily d, member 3	NM_001003801	6604	143.59	1036.26	-7.22	0	892.67
5390386	NM_207361	FREM2	FRAS1 related extracellular matrix protein 2		341640	187.01	1345.67	-7.2	0	1158.67
4670059	NM_133646	ZAK	sterile alpha motif and leucine zipper containing kinase AZK	NM_016653	51776	359.64	2585.4	-7.19	0	2225.76
1940053	NM_001681	ATP2A2	ATPase, Ca++ transporting, cardiac muscle, slow twitch 2		488	2092.52	14992.7	-7.16	0	12900.2
5960180	NM_006262	PRPH	peripherin		5630	117.35	839.82	-7.16	0.0338	722.47
4610431	NM_001615	ACTG2	actin, gamma 2, smooth muscle, enteric	NM_001615	72	949	6717.14	-7.08	0.0221	5768.14
3890711	NM_001035004	KCNIP4	Kv channel interacting protein 4	NM_001035003	80333	85.58	605.52	-7.08	0	519.94
2490564	AK095013	SLC8A1	solute carrier family 8 (sodium/calcium exchanger), member 1	NM_001112800	6546	85.6	605.47	-7.07	0	519.87
580491	NM_001458	FLNC	filamin C, gamma (actin binding protein 280)	NM_001127487	2318	466.6	3273.91	-7.02	0	2807.31
5420152	NM_020547	AMHR2	anti-Mullerian hormone receptor, type II	NM_020547	269	192.5	1350.87	-7.02	0	1158.37
3170300	NM_014751	MTSS1	metastasis suppressor 1	NM_014751	9788	265.08	1855.61	-7	0	1590.53
460730	NM_001204	BMPR2	bone morphogenetic protein receptor, type II (serine/threonine kinase)	NM_001204	659	142.99	998.85	-6.99	0	855.87
4830682	NM_025140	CCDC92	coiled-coil domain containing 92	NM_025140	80212	220.53	1538.09	-6.97	0	1317.55
6940280	NM_001002292	GPR177	G protein-coupled receptor 177	NM_001002292	79971	101.94	709.98	-6.96	0.0013	608.04
1010093	NM_014332	SMPX	small muscle protein, X-linked	NM_014332	23676	86.03	599.22	-6.96	0.0094	513.19
730544	NM_005241	EVI1	ecotropic viral integration site 1	NM_001105077	2122	100.91	698.09	-6.92	0.0096	597.18
430050	NM_012342	BAMBI	BMP and activin membrane-bound inhibitor homolog (Xenopus laevis)	NM_012342	25805	1945.67	13420.2	-6.9	0	11474.6
1990196	NM_145056	DACT3	dapper, antagonist of beta-catenin, homolog 3 (Xenopus laevis)	NM_145056	147906	293.1	2022.17	-6.9	0	1729.07
3780053	NM_016081	PALLD	palladin, cytoskeletal associated protein	NM_016081	23022	581.65	4007.61	-6.89	0	3425.97
4010136	NM_001844	COL2A1	collagen, type II, alpha 1		1280	113.94	776.34	-6.81	0	662.41
6960022	NM_002688	2005-09-01	septin 5		5413	278.3	1886.23	-6.78	0.0071	1607.94
6580593	NM_005398	PPP1R3C	protein phosphatase 1, regulatory (inhibitor) subunit 3C	NM_005398	5507	135.77	914.11	-6.73	0.0329	778.34
3870441	NM_024344	CAPN3	calpain 3, (p94)	NM_000070	825	92.12	618.72	-6.72	0	526.6
2030577	NM_000362	TIMP3	TIMP metallopeptidase inhibitor 3	NM_000362	7078	91.89	614.13	-6.68	0.0009	522.25
7050019	NM_003380	VIM	vimentin	NM_003380	7431	1255.64	8374.35	-6.67	0	7118.7
4290040	NM_002521	NPPB	natriuretic peptide precursor B	NM_002521	4879	1527.76	10100.3	-6.61	0	8572.57
3190379	NM_003243	TGFBR3	transforming growth factor, beta receptor III	NM_003243	7049	295.76	1950.86	-6.6	0.0275	1655.11
3930592	NM_006366	CAP2	CAP, adenylate cyclase-associated protein, 2 (yeast)	NM_006366	10486	525.73	3460.24	-6.58	0	2934.52
3840753	NM_001040708	HEY1	hairy/enhancer-of-split related with YRPW motif 1	NM_001040708	23462	193.73	1275.53	-6.58	0.0005	1081.8
2370438	NM_000014	A2M	alpha-2-macroglobulin	NM_000014	2	75.55	495.84	-6.56	0	420.29
6040608	NM_001011516	PDLIM5	PDZ and LIM domain 5	NM_001011513	10611	122.14	800.31	-6.55	0.0045	678.17
2190184	NM_007173	PRSS23	protease, serine, 23	NM_007173	11098	124.49	814.12	-6.54	0	689.63
540288	NM_203411	TMEM88	transmembrane protein 88	NM_203411	92162	149.08	971.77	-6.52	0.0003	822.7
3290088	NM_013279	C11orf9	chromosome 11 open reading frame 9	NM_001127392	745	109.13	711.87	-6.52	0	602.74
3440253	NM_130811	SNAP25	synaptosomal-associated protein, 25kDa	NM_003081	6616	113.23	736.96	-6.51	0	623.73
1340192	NM_022912	REEP1	receptor accessory protein 1	NM_022912	65055	110.67	719.36	-6.5	0	608.69
6960487	NM_006063	KBTBD10	kelch repeat and BTB (POZ) domain containing 10	NM_006063	10324	82.37	531.09	-6.45	0.0195	448.72
3710397	NM_004428	EFNA1	ephrin-A1	NM_004428	1942	232.16	1486.04	-6.4	0	1253.88
3850692	NM_016270	KLF2	Kruppel-like factor 2 (lung)	NM_016270	10365	186.94	1195.26	-6.39	0	1008.32
5290161	NM_001001870	C17orf91	chromosome 17 open reading frame 91	NM_001001870	84981	169.85	1086.14	-6.39	0	916.29
580711	NM_005585	SMAD6	SMAD family member 6	NM_005585	4091	350.78	2229.49	-6.36	0	1878.71
1820632	NM_000963	PTGS2	prostaglandin-endoperoxide synthase 2 (prostaglandin G/H synthase and cyclooxygenase)	NM_000963	5743	131.03	822.74	-6.28	0.0087	691.71
520561	NM_030665	RAI1	retinoic acid induced 1		10743	105.63	659.96	-6.25	0	554.33
670603	NM_001080951	PLAGL1	pleiomorphic adenoma gene-like 1	NM_001080951	5325	92.8	579.57	-6.25	0	486.77
5390451	NM_013253	DKK3	dickkopf homolog 3 (Xenopus laevis)	NM_001018057	27122	586.5	3661.92	-6.24	0	3075.42
4570639	NM_003063	SLN	sarcolipin	NM_003063	6588	95.85	596.98	-6.23	0.0012	501.14
5860152	NM_001001391	CD44	CD44 molecule (Indian blood group)	NM_000610	960	192.87	1190.07	-6.17	0	997.2
1510685	NM_018110	DOK4	docking protein 4	NM_018110	55715	211.59	1298.29	-6.14	0	1086.69
7150563	NM_003633	ENC1	ectodermal-neural cortex (with BTB-like domain)	NM_003633	8507	347.85	2128.93	-6.12	0	1781.08
2710392	NM_007168	ABCA8	ATP-binding cassette, sub-family A (ABC1), member 8	NM_007168	10351	94.03	575.75	-6.12	0	481.72
60093	NM_032041	NCALD	neurocalcin delta	NM_001040624	83988	138.98	846.11	-6.09	0	707.13
2690209	NM_002210	ITGAV	integrin, alpha V (vitronectin receptor, alpha polypeptide, antigen CD51)	NM_002210	3685	549.71	3342.7	-6.08	0	2792.98
6420008	NM_000313	PROS1	protein S (alpha)	NM_000313	5627	481.18	2922.95	-6.07	0	2441.77
60121	NM_001908	CTSB	cathepsin B	NM_001908	1508	876.37	5306.79	-6.06	0	4430.42
830593	NM_003380	VIM	vimentin	NM_003380	7431	2378.82	14385.9	-6.05	0	12007.1
1240300	NM_001976	ENO3	enolase 3 (beta, muscle)	NM_001976	2027	408.95	2470.73	-6.04	0.007	2061.78
1660019	NM_005460	SNCAIP	synuclein, alpha interacting protein	NM_005460	9627	278.95	1686.22	-6.04	0	1407.27
3060020	NM_153610	CMYA5	cardiomyopathy associated 5	NM_153610	202333	114.51	690.78	-6.03	0.0004	576.27
1260037	NM_001717	BNC1	basonuclin 1	NM_001717	646	85.19	512.4	-6.01	0	427.21
5050441	NM_014795	ZEB2	zinc finger E-box binding homeobox 2	NM_014795	9839	82.3	494.51	-6.01	0	412.22
6130136	NM_001002292	GPR177	G protein-coupled receptor 177	NM_001002292	79971	117.72	703.86	-5.98	0.0003	586.14
4070133	NM_015881	DKK3	dickkopf homolog 3 (Xenopus laevis)	NM_001018057	27122	413.91	2472.46	-5.97	0	2058.55
3420228	NM_015316	PPP1R13B	protein phosphatase 1, regulatory (inhibitor) subunit 13B	NM_015316	23368	184.55	1097.6	-5.95	0	913.05
2000341	NM_001001431	TNNT2	troponin T type 2 (cardiac)		7139	90.87	540.89	-5.95	0	450.02
7150603	NM_018012	KIF26B	kinesin family member 26B	NM_018012	55083	83.63	497.48	-5.95	0	413.86
4210670	NM_138821	PAM	peptidylglycine alpha-amidating monooxygenase	NM_000919	5066	2955.13	17545.9	-5.94	0.0012	14590.8
5810746	NM_002380	MATN2	matrilin 2	NM_002380	4147	644.1	3819.09	-5.93	0	3174.99
830672	NM_007029	STMN2	stathmin-like 2	NM_007029	11075	275	1627.29	-5.92	0.0128	1352.29
240309	NM_147780	CTSB	cathepsin B	NM_001908	1508	241.56	1425.56	-5.9	0.0007	1184
6450327	NM_014333	CADM1	cell adhesion molecule 1	NM_001098517	23705	509.57	2980.1	-5.85	0	2470.53
3440685	NM_133378	TTN	titin	NM_003319	7273	93.77	548.07	-5.84	0	454.29
1190047	NM_144973	DENND5B	DENN/MADD domain containing 5B	NM_144973	160518	218.4	1272.27	-5.83	0.0001	1053.87
4670082	NM_003617	RGS5	regulator of G-protein signaling 5	NM_003617	8490	103.12	599.64	-5.81	0	496.52
460767	NM_001711	BGN	biglycan	NM_001711	633	313.38	1819.01	-5.8	0.016	1505.63
6420746	NM_002010	FGF9	fibroblast growth factor 9 (glia-activating factor)	NM_002010	2254	82.42	477.66	-5.8	0	395.24
50255	NM_003068	SNAI2	snail homolog 2 (Drosophila)	NM_003068	6591	84.88	489.84	-5.77	0	404.96
2360753	NM_005994	TBX2	T-box 2	NM_005994	6909	83.92	483.74	-5.76	0	399.83
770575	NM_005705	TSPAN32	tetraspanin 32	NM_005705	10077	75.11	432.61	-5.76	0	357.51
6040736	NM_032777	GPR124	G protein-coupled receptor 124	NM_032777	25960	112.41	644.9	-5.74	0.0499	532.49
1570441	NM_001002292	GPR177	G protein-coupled receptor 177	NM_001002292	79971	103.11	591.25	-5.73	0	488.14
1010044	NM_213569	NEBL	nebulette	NM_006393	10529	74.26	425.5	-5.73	0.0063	351.24
1010139	NM_005780	LHFP	lipoma HMGIC fusion partner	NM_005780	10186	130.06	744.06	-5.72	0	614.01
4490709	NM_001042459	FILIP1L	filamin A interacting protein 1-like	NM_001042459	11259	99.3	566.97	-5.71	0.0076	467.67
2970730	NM_001020820	MYADM	myeloid-associated differentiation marker	NM_001020818	91663	1507.38	8555.31	-5.68	0	7047.93
110719	NM_004207	SLC16A3	solute carrier family 16, member 3 (monocarboxylic acid transporter 4)	NM_001042422	9123	269.02	1525.66	-5.67	0	1256.64
160382	NM_007117	TRH	thyrotropin-releasing hormone	NM_007117	7200	81.15	460.18	-5.67	0	379.03
3850246	NM_139212	HOPX	HOP homeobox	NM_032495	84525	74.2	418.32	-5.64	0.007	344.12
3440133	NM_020724	RNF150	ring finger protein 150	NM_020724	57484	385.56	2167.12	-5.62	0	1781.56
6100482	NM_001001396	ATP2B4	ATPase, Ca++ transporting, plasma membrane 4	NM_001001396	493	335.74	1883.11	-5.61	0	1547.38
3460008	NM_198282	TMEM173	transmembrane protein 173	NM_198282	340061	79.85	445.05	-5.57	0	365.21
7320039	NM_005429	VEGFC	vascular endothelial growth factor C	NM_005429	7424	90.57	503.97	-5.56	0	413.4
3170273	NM_133337	FER1L3	fer-1-like 3, myoferlin (C. elegans)	NM_013451	26509	253.18	1403.64	-5.54	0	1150.46
4250408	NM_152888	COL22A1	collagen, type XXII, alpha 1	NM_152888	169044	131.53	726.06	-5.52	0.0023	594.53
5810563	NM_178565	RSPO2	R-spondin 2 homolog (Xenopus laevis)	NM_178565	340419	78.67	434.23	-5.52	0.0048	355.56
4880138	NM_000905	NPY	neuropeptide Y	NM_000905	4852	137.25	756.67	-5.51	0.0207	619.42
2030026	NM_007029	STMN2	stathmin-like 2	NM_007029	11075	162.81	895.07	-5.5	0	732.26
6250403	NM_080473	GATA5	GATA binding protein 5	NM_080473	140628	101	554.05	-5.49	0	453.05
3930367	NM_001343	DAB2	disabled homolog 2, mitogen-responsive phosphoprotein (Drosophila)	NM_001343	1601	277.81	1522.22	-5.48	0	1244.41
1340593	NM_004484	GPC3	glypican 3	NM_004484	2719	675.68	3686.93	-5.46	0	3011.24
1230523	NM_012071	COMMD3	COMM domain containing 3	NM_012071	23412	376.32	2055.53	-5.46	0	1679.21
6100180	NM_016938	EFEMP2	EGF-containing fibulin-like extracellular matrix protein 2	NM_016938	30008	315.34	1717.2	-5.45	0	1401.86
7510670	NM_000719	CACNA1C	calcium channel, voltage-dependent, L type, alpha 1C subunit	NM_000719	775	94.95	515.56	-5.43	0.0156	420.61
2470348	NM_001005474	NFKBIZ	nuclear factor of kappa light polypeptide gene enhancer in B-cells inhibitor, zeta	NM_001005474	64332	554.73	3005.12	-5.42	0	2450.39
160754	NM_001400	S1PR1	sphingosine-1-phosphate receptor 1	NM_001400	1901	108.21	585.8	-5.41	0	477.59
10685	NM_058172	ANTXR2	anthrax toxin receptor 2	NM_058172	118429	281.7	1520.53	-5.4	0	1238.82
6900630	NM_001684	ATP2B4	ATPase, Ca++ transporting, plasma membrane 4	NM_001001396	493	318.48	1713.94	-5.38	0.0018	1395.46
5670441	NM_001007122	FSD2	fibronectin type III and SPRY domain containing 2	NM_001007122	123722	80.09	430.62	-5.38	0.0065	350.53
4850189	NM_001013635	C12orf68	chromosome 12 open reading frame 68	NM_001013635	387856	90.79	487.15	-5.37	0	396.36
6940102	NM_002160	TNC	tenascin C	NM_002160	3371	133.64	715.6	-5.35	0.0003	581.96
610519	NM_001018020	TPM1	tropomyosin 1 (alpha)		7168	5153.22	27520.6	-5.34	0	22367.4
6620711	NM_032550	AFAP1L2	actin filament associated protein 1-like 2	NM_001001936	84632	114.28	609.56	-5.33	0	495.29
5690408	NM_024336	IRX3	iroquois homeobox 3	NM_024336	79191	550.54	2926.45	-5.32	0	2375.91
1820594	NM_001945	HBEGF	heparin-binding EGF-like growth factor	NM_001945	1839	176.21	936.27	-5.31	0.0247	760.07
4890292	NM_173485	TSHZ2	teashirt zinc finger homeobox 2	NM_173485	128553	94.17	498.75	-5.3	0	404.58
3370730	NM_145057	CDC42EP5	CDC42 effector protein (Rho GTPase binding) 5	NM_145057	148170	170.95	900.58	-5.27	0	729.63
580390	NM_013261	PPARGC1A	peroxisome proliferator-activated receptor gamma, coactivator 1 alpha	NM_013261	10891	157.88	831.79	-5.27	0	673.91
3190278	NM_007078	LDB3	LIM domain binding 3	NM_001080114	11155	91.33	480.35	-5.26	0.0402	389.03
2350333	NM_018469	TEX2	testis expressed 2	NM_018469	55852	272.43	1415.93	-5.2	0	1143.49
3990324	NM_033394	TANC1	tetratricopeptide repeat, ankyrin repeat and coiled-coil containing 1	NM_033394	85461	179.1	928.23	-5.18	0	749.13
2490113	NM_020404	CD248	CD248 molecule, endosialin	NM_020404	57124	145.98	753.74	-5.16	0.0001	607.77
610152	NM_001343	DAB2	disabled homolog 2, mitogen-responsive phosphoprotein (Drosophila)	NM_001343	1601	243	1250.85	-5.15	0	1007.85
1510553	NM_016651	DACT1	dapper, antagonist of beta-catenin, homolog 1 (Xenopus laevis)	NM_001079520	51339	290.02	1484.6	-5.12	0	1194.58
4880201	NM_032918	RERG	RAS-like, estrogen-regulated, growth inhibitor	NM_032918	85004	88.58	450.78	-5.09	0	362.2
5570427	NM_014905	GLS	glutaminase	NM_014905	2744	120.44	611.83	-5.08	0.0006	491.39
3120326	NM_001146	ANGPT1	angiopoietin 1	NM_001146	284	160.49	813.59	-5.07	0	653.1
460220	NM_181501	ITGA1	integrin, alpha 1		3672	95.72	484.29	-5.06	0.0025	388.56
1400070	NM_015130	TBC1D9	TBC1 domain family, member 9 (with GRAM domain)	NM_015130	23158	120.98	607.81	-5.02	0.0012	486.83
2450131	NM_020338	ZMIZ1	zinc finger, MIZ-type containing 1	NM_020338	57178	895.13	4464.1	-4.99	0	3568.97
4010064	NM_001017973	P4HA2	procollagen-proline, 2-oxoglutarate 4-dioxygenase (proline 4-hydroxylase), alpha polypeptide II	NM_001017973	8974	254.14	1264.52	-4.98	0.0144	1010.37
6590019	NM_030623	SPHKAP	SPHK1 interactor, AKAP domain containing	NM_030623	80309	88.58	441.48	-4.98	0.0005	352.9
3170280	NM_012082	ZFPM2	zinc finger protein, multitype 2	NM_012082	23414	76.41	380.28	-4.98	0.0011	303.87
6250435	NM_019555	ARHGEF3	Rho guanine nucleotide exchange factor (GEF) 3	NM_001128615	50650	319.91	1587.99	-4.96	0	1268.08
450424	NM_020311	CXCR7	chemokine (C-X-C motif) receptor 7	NM_020311	57007	500.2	2439.54	-4.88	0	1939.33
5090289	NM_004093	EFNB2	ephrin-B2	NM_004093	1948	764.46	3724.9	-4.87	0	2960.45
1010487	NM_006763	BTG2	BTG family, member 2	NM_006763	7832	231.13	1122.58	-4.86	0	891.45
5810176	NM_182664	RASSF5	Ras association (RalGDS/AF-6) domain family member 5	NM_182663	83593	99.09	481.76	-4.86	0	382.67
6860377	NM_004417	DUSP1	dual specificity phosphatase 1	NM_004417	1843	791.69	3830.68	-4.84	0.0033	3038.99
4040725	NM_000615	NCAM1	neural cell adhesion molecule 1	NM_000615	4684	160.63	777.31	-4.84	0	616.68
5260070	NM_021170	HES4	hairy and enhancer of split 4 (Drosophila)	NM_021170	57801	578.3	2785.67	-4.82	0	2207.37
7000114	NM_000943	PPIC	peptidylprolyl isomerase C (cyclophilin C)	NM_000943	5480	507.67	2440.87	-4.81	0	1933.2
580465	NM_014909	VASH1	vasohibin 1	NM_014909	22846	140.13	674.05	-4.81	0.0018	533.92
5670674	NM_000902	MME	membrane metallo-endopeptidase	NM_000902	4311	175.42	841.75	-4.8	0.0048	666.33
4480445	NM_025208	PDGFD	platelet derived growth factor D	NM_025208	80310	110.59	529.63	-4.79	0.0005	419.04
5690139	NM_033135	PDGFD	platelet derived growth factor D	NM_025208	80310	143.13	684.69	-4.78	0.0008	541.56
5890204	NM_025179	PLXNA2	plexin A2	NM_025179	5362	97.49	465.44	-4.77	0	367.95
2810246	NM_030915	LBH	limb bud and heart development homolog (mouse)	NM_030915	81606	454.91	2167.67	-4.76	0.0011	1712.75
7320349	NM_002234	KCNA5	potassium voltage-gated channel, shaker-related subfamily, member 5	NM_002234	3741	96.2	457.89	-4.76	0	361.69
7400735	NM_002345	LUM	lumican	NM_002345	4060	85.22	405.23	-4.75	0.0165	320.01
7560041	NM_033027	AXUD1	AXIN1 up-regulated 1	NM_033027	64651	768.88	3625.33	-4.72	0	2856.44
730221	NM_014241	PTPLA	protein tyrosine phosphatase-like (proline instead of catalytic arginine), member A	NM_014241	9200	889.16	4188.11	-4.71	0	3298.95
3520241	NM_016651	DACT1	dapper, antagonist of beta-catenin, homolog 1 (Xenopus laevis)	NM_001079520	51339	268.07	1261.94	-4.71	0	993.87
2030400	NM_080544	COLQ	collagen-like tail subunit (single strand of homotrimer) of asymmetric acetylcholinesterase	NM_005677	8292	97.06	456.08	-4.7	0.0019	359.02
6370356	NM_001958	EEF1A2	eukaryotic translation elongation factor 1 alpha 2	NM_001958	1917	889.93	4173.45	-4.69	0.0344	3283.52
1400592	NM_005512	LRRC32	leucine rich repeat containing 32	NM_001128922	2615	88.76	415.57	-4.68	0.003	326.81
1770754	NM_014988	LIMCH1	LIM and calponin homology domains 1	NM_001112717	22998	164.68	769.03	-4.67	0	604.35
940639	NM_152321	ERP27	endoplasmic reticulum protein 27 kDa	NM_152321	121506	75.9	354.39	-4.67	0	278.49
2230615	NM_134265	WSB1	WD repeat and SOCS box-containing 1	NM_015626	26118	384.69	1791.96	-4.66	0	1407.27
1940162	NM_004120	GBP2	guanylate binding protein 2, interferon-inducible	NM_004120	2634	86.58	403.8	-4.66	0	317.22
1820343	NM_003392	WNT5A	wingless-type MMTV integration site family, member 5A	NM_003392	7474	102.97	478.61	-4.65	0	375.64
6330079	NM_015507	EGFL6	EGF-like-domain, multiple 6	NM_015507	25975	122.18	565.51	-4.63	0.0051	443.33
3460014	NM_016613	C4orf18	chromosome 4 open reading frame 18	NM_001031700	51313	123.62	571.11	-4.62	0	447.49
1710541	NM_144649	TMEM71	transmembrane protein 71	NM_144649	137835	85.99	397.59	-4.62	0.0079	311.6
5270333	NM_006380	APPBP2	amyloid beta precursor protein (cytoplasmic tail) binding protein 2	NM_006380	10513	314.12	1449.07	-4.61	0	1134.95
6370050	NM_006182	DDR2	discoidin domain receptor tyrosine kinase 2	NM_001014796	4921	82.97	382.19	-4.61	0	299.22
2970735	NM_000943	PPIC	peptidylprolyl isomerase C (cyclophilin C)	NM_000943	5480	469.82	2160.34	-4.6	0.0017	1690.53
6250128	NM_020433	JPH2	junctophilin 2	NM_020433	57158	82.54	379.52	-4.6	0.0254	296.97
6480092	NM_024519	FAM65A	family with sequence similarity 65, member A	NM_024519	79567	294.89	1348.64	-4.57	0	1053.75
4200025	NM_178507	OAF	OAF homolog (Drosophila)	NM_178507	220323	128.64	588.42	-4.57	0	459.78
2060450	NM_012343	NNT	nicotinamide nucleotide transhydrogenase	NM_012343	23530	312.99	1425.94	-4.56	0.0001	1112.95
2970209	NM_018242	SLC47A1	solute carrier family 47, member 1	NM_018242	55244	116.35	530.55	-4.56	0	414.2
2340577	NM_080429	AQP10	aquaporin 10	NM_080429	89872	86.47	394.67	-4.56	0	308.2
5860039	NM_007088	CALB2	calbindin 2	NM_001740	794	194.25	883.05	-4.55	0	688.81
6860347	NM_017709	FAM46C	family with sequence similarity 46, member C	NM_017709	54855	137.71	626.23	-4.55	0.0302	488.52
4050746	NM_006885	ZFHX3	zinc finger homeobox 3	NM_006885	463	112.16	510.52	-4.55	0	398.36
3990440	NM_153427	PITX2	paired-like homeodomain 2		5308	163.57	741.08	-4.53	0	577.51
2900747	NM_007021	C10orf10	chromosome 10 open reading frame 10	NM_007021	11067	104.13	469.33	-4.51	0.012	365.2
1940129	NM_001040023	SIRPA	signal-regulatory protein alpha	NM_001040022	140885	264.8	1192.21	-4.5	0	927.4
4040162	NM_002397	MEF2C	myocyte enhancer factor 2C	NM_001131005	4208	87.61	393.69	-4.49	0.0001	306.08
1300601	NM_003033	ST3GAL1	ST3 beta-galactoside alpha-2,3-sialyltransferase 1	NM_003033	6482	118.77	532.65	-4.48	0	413.88
4850301	NM_012232	PTRF	polymerase I and transcript release factor	NM_012232	284119	614.85	2747.48	-4.47	0.0007	2132.63
2320647	NM_177947	ARMCX3	armadillo repeat containing, X-linked 3	NM_016607	51566	231.16	1033.91	-4.47	0	802.75
1440465	NM_024423	DSC3	desmocollin 3	NM_001941	1825	108.11	483.57	-4.47	0	375.46
5310044	NM_001037675	NBPF20	neuroblastoma breakpoint family, member 20	XM_001721345	400818	1015.02	4502.25	-4.44	0.0001	3487.22
3930154	NM_138609	H2AFY	H2A histone family, member Y	NM_001040158	9555	126.61	560.45	-4.43	0	433.84
3940133	NM_017633	FAM46A	family with sequence similarity 46, member A	NM_017633	55603	536.18	2361.44	-4.4	0	1825.26
520553	NM_001040626	NCALD	neurocalcin delta	NM_001040624	83988	114.43	503.97	-4.4	0	389.53
5360242	NM_198501	SMTNL2	smoothelin-like 2	NM_001114974	342527	89.88	394.57	-4.39	0	304.69
1990731	NM_006157	NELL1	NEL-like 1 (chicken)	NM_006157	4745	101.04	442.15	-4.38	0.0059	341.11
6840328	NM_005902	SMAD3	SMAD family member 3	NM_005902	4088	300.39	1312.36	-4.37	0	1011.97
5910398	NM_001033047	NPNT	nephronectin	NM_001033047	255743	82.74	361.14	-4.37	0	278.41
290343	NM_003316	TTC3	tetratricopeptide repeat domain 3	NM_001001894	7267	1424.87	6217.25	-4.36	0	4792.38
6760546	NM_015508	TIPARP	TCDD-inducible poly(ADP-ribose) polymerase	NM_015508	25976	524.02	2280.61	-4.35	0	1756.59
4220468	NM_001001787	ATP1B1	ATPase, Na+/K+ transporting, beta 1 polypeptide	NM_001001787	481	953.86	4142.68	-4.34	0	3188.83
1090008	NM_000638	VTN	vitronectin	NM_000638	7448	89.1	386.43	-4.34	0.034	297.33
5560246	NM_001018004	TPM1	tropomyosin 1 (alpha)		7168	9477.03	41067.4	-4.33	0.0002	31590.4
2450465	NM_024843	CYBRD1	cytochrome b reductase 1	NM_001127383	79901	165.16	715.04	-4.33	0.0038	549.88
270706	NM_000495	COL4A5	collagen, type IV, alpha 5	NM_000495	1287	1538.08	6623.41	-4.31	0	5085.33
6510519	NM_138284	IL17D	interleukin 17D	NM_138284	53342	203.46	877.08	-4.31	0	673.61
940735	NM_000900	MGP	matrix Gla protein	NM_000900	4256	96.55	415.68	-4.31	0.0359	319.13
4180452	NM_001677	ATP1B1	ATPase, Na+/K+ transporting, beta 1 polypeptide	NM_001001787	481	535.01	2300.23	-4.3	0	1765.21
1510681	NM_001039703	NBPF10	neuroblastoma breakpoint family, member 10	XM_001722184	100132406	666	2855.79	-4.29	0	2189.79
1470324	NM_022361	POPDC3	popeye domain containing 3	NM_022361	64208	114.14	489.87	-4.29	0.0018	375.73
4780162	NM_005045	RELN	reelin	NM_005045	5649	103.24	442.69	-4.29	0	339.46
3520246	NM_004887	CXCL14	chemokine (C-X-C motif) ligand 14	NM_004887	9547	87.63	375.63	-4.29	0	288
650458	NM_182909	FILIP1L	filamin A interacting protein 1-like	NM_001042459	11259	137.9	586.65	-4.25	0.0319	448.75
2370300	NM_024843	CYBRD1	cytochrome b reductase 1	NM_001127383	79901	158.39	671.87	-4.24	0	513.48
4850327	NM_016205	PDGFC	platelet derived growth factor C	NM_016205	56034	120.9	510.88	-4.23	0	389.98
1170047	NM_001311	CRIP1	cysteine-rich protein 1 (intestinal)	NM_001311	1396	137.67	581.64	-4.22	0	443.97
380523	NM_001011515	PDLIM5	PDZ and LIM domain 5	NM_001011513	10611	128.99	542.8	-4.21	0.0333	413.81
3190239	NM_005308	GRK5	G protein-coupled receptor kinase 5	NM_005308	2869	114.97	482.53	-4.2	0	367.56
2630437	NM_022138	SMOC2	SPARC related modular calcium binding 2	NM_022138	64094	131.34	550.64	-4.19	0.0124	419.29
1170246	NM_181702	GEM	GTP binding protein overexpressed in skeletal muscle	NM_005261	2669	102.07	426.23	-4.18	0.0047	324.16
5720441	NM_000965	RARB	retinoic acid receptor, beta	NM_000965	5915	94.38	394.53	-4.18	0	300.14
6060482	NM_001677	ATP1B1	ATPase, Na+/K+ transporting, beta 1 polypeptide	NM_001001787	481	269.36	1123.6	-4.17	0.0291	854.24
4890487	NM_004048	B2M	beta-2-microglobulin	NM_004048	567	457.44	1897.94	-4.15	0	1440.5
3990646	NM_002222	ITPR1	inositol 1,4,5-triphosphate receptor, type 1	NM_001099952	3708	126.46	523.21	-4.14	0	396.75
2850551	NM_203417	RCAN1	regulator of calcineurin 1		1827	250.23	1033.74	-4.13	0	783.51
4150193	NM_198793	CD47	CD47 molecule	NM_001025079	961	198.46	819.98	-4.13	0	621.52
6650070	NM_153234	LIX1	Lix1 homolog (chicken)	NM_153234	167410	86.84	357.79	-4.12	0.0024	270.95
6110195	NM_153367	ZCCHC24	zinc finger, CCHC domain containing 24	NM_153367	219654	187.37	770.04	-4.11	0.0001	582.67
6660187	NM_203402	FIT1	fat-inducing transcript 1	NM_203402	161247	92.04	378.56	-4.11	0.0106	286.52
5960438	NM_139125	MASP1	mannan-binding lectin serine peptidase 1 (C4/C2 activating component of Ra-reactive factor)	NM_001031849	5648	95.16	389.92	-4.1	0.0015	294.76
2650379	NM_013372	GREM1	gremlin 1, cysteine knot superfamily, homolog (Xenopus laevis)	NM_013372	26585	112.2	458.96	-4.09	0.0007	346.75
5570102	NM_012242	DKK1	dickkopf homolog 1 (Xenopus laevis)	NM_012242	22943	228.09	928.97	-4.07	0	700.87
1010746	NM_024574	C4orf31	chromosome 4 open reading frame 31	NM_024574	79625	118.43	481.96	-4.07	0	363.53
5570348	NM_152550	SH3RF2	SH3 domain containing ring finger 2	NM_152550	153769	115.69	469.87	-4.06	0	354.17
7650440	NM_021813	BACH2	BTB and CNC homology 1, basic leucine zipper transcription factor 2	NM_021813	60468	114.74	466.05	-4.06	0	351.31
4830632	NM_003982	SLC7A7	solute carrier family 7 (cationic amino acid transporter, y+ system), member 7	NM_001126105	9056	394.69	1597.19	-4.05	0	1202.5
2490240	NM_130435	PTPRE	protein tyrosine phosphatase, receptor type, E	NM_006504	5791	88.5	358.82	-4.05	0	270.32
4210215	NM_003966	SEMA5A	sema domain, seven thrombospondin repeats (type 1 and type 1-like), transmembrane domain (TM) and short cytoplasmic domain, (semaphorin) 5A	NM_003966	9037	121.18	489.65	-4.04	0	368.47
50634	NM_003391	WNT2	wingless-type MMTV integration site family member 2	NM_003391	7472	99.79	403.39	-4.04	0.0351	303.6
1770114	NM_006203	PDE4D	phosphodiesterase 4D, cAMP-specific (phosphodiesterase E3 dunce homolog, Drosophila)	NM_001104631	5144	93.46	378	-4.04	0	284.54
2120025	NM_004717	DGKI	diacylglycerol kinase, iota	NM_004717	9162	79.47	320.94	-4.04	0	241.47
1660296	NM_002166	ID2	inhibitor of DNA binding 2, dominant negative helix-loop-helix protein	NM_002166	3398	457.86	1839.1	-4.02	0.0025	1381.24
2000148	NM_001548	IFIT1	interferon-induced protein with tetratricopeptide repeats 1	NM_001548	3434	150.79	604.12	-4.01	0	453.33
6200577	NM_182898	CREB5	cAMP responsive element binding protein 5	NM_001011666	9586	146.34	586.63	-4.01	0	440.3
630356	NM_014764	DAZAP2	DAZ associated protein 2	NM_014764	9802	1183.12	4736.48	-4	0	3553.37
4850373	NM_032457	PCDH7	protocadherin 7	NM_002589	5099	158.34	633.91	-4	0.0002	475.57
4890241	NM_201524	GPR56	G protein-coupled receptor 56	NM_005682	9289	98.49	394.08	-4	0.0004	295.59
1110048	NM_007281	SCRG1	scrapie responsive protein 1	NM_007281	11341	87.23	348.87	-4	0	261.64
6420309	NM_001034850	FAM134B	family with sequence similarity 134, member B	NM_001034850	54463	133.64	531.31	-3.98	0	397.67
1580025	NM_004126	GNG11	guanine nucleotide binding protein (G protein), gamma 11	NM_004126	2791	110.41	438.18	-3.97	0	327.77
6020575	NM_012343	NNT	nicotinamide nucleotide transhydrogenase	NM_012343	23530	152.71	605.33	-3.96	0	452.61
5870474	NM_014899	RHOBTB3	Rho-related BTB domain containing 3	NM_014899	22836	718.72	2838.17	-3.95	0	2119.46
1030008	NM_003239	TGFB3	transforming growth factor, beta 3	NM_003239	7043	91.26	360.06	-3.95	0	268.79
5390687	NM_001873	CPE	carboxypeptidase E	NM_001873	1363	335.69	1321.77	-3.94	0.0043	986.08
130360	NM_000202	IDS	iduronate 2-sulfatase	NM_000202	3423	249.85	985.01	-3.94	0	735.16
3440341	NM_183246	PHACTR3	phosphatase and actin regulator 3	NM_080672	116154	84.44	332.97	-3.94	0	248.52
4490520	NM_004951	GPR183	G protein-coupled receptor 183	NM_004951	1880	84.54	332.73	-3.94	0.0054	248.19
4290390	NM_001078	VCAM1	vascular cell adhesion molecule 1	NM_001078	7412	89.62	352.62	-3.93	0.0003	263.01
3610671	NM_001037582	SCD5	stearoyl-CoA desaturase 5	NM_001037582	79966	123.43	480.83	-3.9	0	357.41
2900348	NM_003407	ZFP36	zinc finger protein 36, C3H type, homolog (mouse)	NM_003407	7538	296.63	1154.38	-3.89	0	857.75
2370041	NM_018334	LRRN3	leucine rich repeat neuronal 3	NM_001099658	54674	82.74	322.01	-3.89	0.0048	239.28
7560114	NM_173546	KLHDC8B	kelch domain containing 8B	NM_173546	200942	419.41	1626.34	-3.88	0	1206.93
630465	NM_014575	SCHIP1	schwannomin interacting protein 1	NM_014575	29970	201.56	782.36	-3.88	0.0002	580.8
6480433	NM_001847	COL4A6	collagen, type IV, alpha 6	NM_001847	1288	423.27	1636.21	-3.87	0	1212.95
5960133	NM_005596	NFIB	nuclear factor I/B	NM_005596	4781	336.81	1302.09	-3.87	0.0007	965.28
670255	NM_001924	GADD45A	growth arrest and DNA-damage-inducible, alpha	NM_001924	1647	301.78	1168.3	-3.87	0	866.52
2070367	NM_014755	SERTAD2	SERTA domain containing 2	NM_014755	9792	421.57	1619.84	-3.84	0	1198.27
1740167	NM_015053	PPFIA4	protein tyrosine phosphatase, receptor type, f polypeptide (PTPRF), interacting protein (liprin), alpha 4	NM_015053	8497	146.45	562.98	-3.84	0.0431	416.53
870022	NM_032854	CORO6	coronin 6	NM_032854	84940	97.52	374.22	-3.84	0	276.7
1510538	NM_012307	EPB41L3	erythrocyte membrane protein band 4.1-like 3	NM_012307	23136	692.53	2651.2	-3.83	0	1958.67
1410309	NM_183372	NBPF11	neuroblastoma breakpoint family, member 11	NM_183372	200030	466.14	1783.8	-3.83	0	1317.66
3890164	NM_015314	KIAA0895	KIAA0895 protein	NM_001100425	23366	123.92	472.91	-3.82	0.0002	348.99
1580709	NM_007361	NID2	nidogen 2 (osteonidogen)	NM_007361	22795	97.71	372.99	-3.82	0.0016	275.28
7650433	NM_003254	TIMP1	TIMP metallopeptidase inhibitor 1		7076	1534.18	5839.34	-3.81	0.0021	4305.16
5260403	NM_001042437	ST3GAL5	ST3 beta-galactoside alpha-2,3-sialyltransferase 5	NM_001042437	8869	182.82	697.02	-3.81	0	514.21
2650605	NM_016613	C4orf18	chromosome 4 open reading frame 18	NM_001031700	51313	129.63	493.49	-3.81	0	363.86
2940438	NM_000958	PTGER4	prostaglandin E receptor 4 (subtype EP4)	NM_000958	5734	115.77	440.59	-3.81	0	324.82
4880673	NM_001924	GADD45A	growth arrest and DNA-damage-inducible, alpha	NM_001924	1647	520.84	1977.3	-3.8	0	1456.46
5810634	NM_005651	TDO2	tryptophan 2,3-dioxygenase	NM_005651	6999	71.81	273.14	-3.8	0	201.33
5080136	NM_206594	ESRRG	estrogen-related receptor gamma	NM_001134285	2104	144.72	548.08	-3.79	0	403.36
5550452	NM_002247	KCNMA1	potassium large conductance calcium-activated channel, subfamily M, alpha member 1	NM_001014797	3778	184.03	693.61	-3.77	0.0001	509.58
2490333	NM_207336	ZNF467	zinc finger protein 467	NM_207336	168544	155.3	586.13	-3.77	0	430.83
5560079	NM_001077191	GPBAR1	G protein-coupled bile acid receptor 1	NM_001077191	151306	91.68	345.44	-3.77	0.0026	253.76
1240440	NM_006472	TXNIP	thioredoxin interacting protein	NM_006472	10628	176.62	663.67	-3.76	0.0489	487.05
270408	NM_001017974	P4HA2	procollagen-proline, 2-oxoglutarate 4-dioxygenase (proline 4-hydroxylase), alpha polypeptide II	NM_001017973	8974	173.81	652.23	-3.75	0.0005	478.42
7510195	NM_003238	TGFB2	transforming growth factor, beta 2	NM_003238	7042	90.18	338.17	-3.75	0	247.99
6550204	NM_032784	RSPO3	R-spondin 3 homolog (Xenopus laevis)	NM_032784	84870	203.76	762.53	-3.74	0	558.77
7330097	NM_001112	ADARB1	adenosine deaminase, RNA-specific, B1 (RED1 homolog rat)	NM_001033049	104	397.47	1481.36	-3.73	0	1083.89
1050356	NM_057159	LPAR1	lysophosphatidic acid receptor 1	NM_001401	1902	196.32	730.66	-3.72	0	534.34
5490768	NM_201525	GPR56	G protein-coupled receptor 56	NM_005682	9289	119.75	443.77	-3.71	0.0033	324.02
4560408	BX355045	NBLA00301	Nbla00301	NR_003679	79804	98.34	364.71	-3.71	0	266.37
1110465	NM_001005404	YPEL2	yippee-like 2 (Drosophila)	NM_001005404	388403	134.23	496.12	-3.7	0	361.89
620360	NM_001233	CAV2	caveolin 2	NM_001233	858	124.59	459.98	-3.69	0	335.39
650753	NM_001025108	AFF3	AF4/FMR2 family, member 3	NM_001025108	3899	88.08	324.65	-3.69	0	236.57
2490195	NM_002966	S100A10	S100 calcium binding protein A10	NM_002966	6281	2149.14	7918.72	-3.68	0	5769.58
510484	NM_006822	RAB40B	RAB40B, member RAS oncogene family	NM_006822	10966	232.62	856.45	-3.68	0	623.84
5960079	BX537506	LOC286167	hypothetical LOC286167	NA	286167	123.5	454.54	-3.68	0	331.04
2690735	NM_030665	RAI1	retinoic acid induced 1		10743	114.78	421.95	-3.68	0	307.17
2510039	NM_015036	ENDOD1	endonuclease domain containing 1	NM_015036	23052	107.12	393.97	-3.68	0	286.84
4850170	NM_171825	CAMK2A	calcium/calmodulin-dependent protein kinase (CaM kinase) II alpha	NM_015981	815	72.83	268.28	-3.68	0	195.45
7400626	NM_003998	NFKB1	nuclear factor of kappa light polypeptide gene enhancer in B-cells 1	NM_003998	4790	433.33	1590.23	-3.67	0	1156.9
6580332	NM_005667	RNF103	ring finger protein 103	NM_005667	7844	284.85	1045.65	-3.67	0	760.8
3780707	NM_144729	DUSP10	dual specificity phosphatase 10	NM_007207	11221	124.53	456.48	-3.67	0.0002	331.95
4180762	NM_173087	CAPN3	calpain 3, (p94)	NM_000070	825	78.41	287.63	-3.67	0	209.22
3870246	NM_001007097	NTRK2	neurotrophic tyrosine kinase, receptor, type 2	NM_001007097	4915	77.08	283.11	-3.67	0	206.03
6840767	NM_174938	FRMD3	FERM domain containing 3	NM_174938	257019	126.79	463.65	-3.66	0	336.86
4060100	NM_006063	KBTBD10	kelch repeat and BTB (POZ) domain containing 10	NM_006063	10324	82	300.46	-3.66	0.0215	218.47
7160010	NM_015435	RNF19A	ring finger protein 19A	NM_015435	25897	278.25	1015.52	-3.65	0	737.26
6330593	NM_000316	PTHR1	parathyroid hormone receptor 1	NM_000316	5745	144.41	527.07	-3.65	0	382.66
2690414	NM_001882	CRHBP	corticotropin releasing hormone binding protein	NM_001882	1393	114.66	418.65	-3.65	0	303.99
1300603	NM_003027	SH3GL3	SH3-domain GRB2-like 3	NM_003027	6457	744.36	2701.86	-3.63	0	1957.5
4920110	NM_015675	GADD45B	growth arrest and DNA-damage-inducible, beta	NM_015675	4616	137.61	499.48	-3.63	0.002	361.87
5910431	NM_001845	COL4A1	collagen, type IV, alpha 1	NM_001845	1282	2105.01	7623.79	-3.62	0.0003	5518.78
630315	NM_005771	DHRS9	dehydrogenase/reductase (SDR family) member 9	NM_005771	10170	71.9	260.38	-3.62	0	188.48
3440239	NM_002052	GATA4	GATA binding protein 4		2626	109.53	394.88	-3.61	0	285.36
6040731	NM_000550	TYRP1	tyrosinase-related protein 1	NM_000550	7306	80.53	290.74	-3.61	0.0093	210.21
3310022	NM_005853	IRX5	iroquois homeobox 5	NM_005853	10265	161.31	580.81	-3.6	0.0004	419.5
1440408	NM_181702	GEM	GTP binding protein overexpressed in skeletal muscle	NM_005261	2669	115.33	414.63	-3.6	0.003	299.3
6180048	NM_006403	NEDD9	neural precursor cell expressed, developmentally down-regulated 9	NM_006403	4739	89.71	322.78	-3.6	0	233.07
5420358	NM_134445	CD99L2	CD99 molecule-like 2	NM_031462	83692	532.4	1911.03	-3.59	0	1378.62
2630746	NM_002291	LAMB1	laminin, beta 1	NM_002291	3912	370.07	1324.4	-3.58	0	954.32
4040097	NM_001300	KLF6	Kruppel-like factor 6	NM_001300	1316	1129.68	4030.04	-3.57	0	2900.37
4220441	NM_130391	PTPRD	protein tyrosine phosphatase, receptor type, D	NM_001040712	5789	298.14	1065.73	-3.57	0	767.6
3290646	NM_133265	AMOT	angiomotin	NM_001113490	154796	279.29	993.55	-3.56	0	714.26
6020132	NM_016929	CLIC5	chloride intracellular channel 5	NM_001114086	53405	94.89	337.32	-3.55	0.0055	242.43
6520064	NM_152390	TMEM178	transmembrane protein 178	NM_152390	130733	361.58	1275.34	-3.53	0	913.76
1570020	NM_003861	WDR22	WD repeat domain 22	NM_003861	8816	390.29	1369.49	-3.51	0	979.21
6620201	NM_017644	KLHL24	kelch-like 24 (Drosophila)	NM_017644	54800	333.24	1171.18	-3.51	0	837.94
4640563	NM_021973	HAND2	heart and neural crest derivatives expressed 2	NM_021973	9464	99.3	348.27	-3.51	0	248.97
4920221	NM_000587	C7	complement component 7	NM_000587	730	79	277.03	-3.51	0.0206	198.03
4780128	NM_001040619	ATF3	activating transcription factor 3	NM_001030287	467	508.32	1780.39	-3.5	0.002	1272.08
4640446	NM_001449	FHL1	four and a half LIM domains 1	NM_001449	2273	228.55	799.53	-3.5	0.0152	570.98
6220019	NM_006211	PENK	proenkephalin	NM_006211	5179	93.46	327.26	-3.5	0.0001	233.8
1410403	NM_201630	LRRN2	leucine rich repeat neuronal 2	NM_006338	10446	305.79	1063.58	-3.48	0.0001	757.78
6110044	NM_001875	CPS1	carbamoyl-phosphate synthetase 1, mitochondrial		1373	270.04	938.49	-3.48	0	668.44
940685	NM_020443	NAV1	neuron navigator 1	NM_020443	89796	264.26	915.9	-3.47	0.0016	651.63
1510121	NM_014751	MTSS1	metastasis suppressor 1	NM_014751	9788	102.39	354.14	-3.46	0.0005	251.75
2450400	NM_170672	RASGRP3	RAS guanyl releasing protein 3 (calcium and DAG-regulated)	NM_170672	25780	81.01	279.92	-3.46	0	198.9
7100731	NM_134268	CYGB	cytoglobin	NM_134268	114757	150.06	517.28	-3.45	0	367.22
2940373	NM_006283	TACC1	transforming, acidic coiled-coil containing protein 1	NM_001122824	6867	477.33	1644.01	-3.44	0	1166.68
5890064	NM_033138	CALD1	caldesmon 1	NM_004342	800	301.26	1036.7	-3.44	0.0003	735.44
3440189	NM_015642	ZBTB20	zinc finger and BTB domain containing 20	NM_015642	26137	103.99	358.02	-3.44	0	254.03
5090026	NM_001855	COL15A1	collagen, type XV, alpha 1	NM_001855	1306	77.93	267.75	-3.44	0.0001	189.83
6650482	NM_004438	EPHA4	EPH receptor A4	NM_004438	2043	225.81	772.83	-3.42	0	547.02
6650035	XM_931359	LOC338758	hypothetical protein LOC338758	XM_001718140	338758	223.19	763.15	-3.42	0.0005	539.96
5360743	NM_001856	COL16A1	collagen, type XVI, alpha 1	NM_001856	1307	166.37	569.62	-3.42	0.0038	403.26
3120528	NM_018557	LRP1B	low density lipoprotein-related protein 1B (deleted in tumors)	NM_018557	53353	79.13	270.36	-3.42	0	191.23
5260215	NM_001008213	OPTN	optineurin	NM_001008211	10133	173.95	592.6	-3.41	0	418.65
4730349	NM_022572	PNKD	paroxysmal nonkinesigenic dyskinesia	NM_001077399	25953	186.31	633.52	-3.4	0	447.21
4250678	XM_001128419	MGC16121	hypothetical protein MGC16121	XM_001128419	84848	168.6	572.46	-3.4	0	403.86
130390	NM_198474	OLFML1	olfactomedin-like 1	NM_198474	283298	82.4	280.37	-3.4	0.0039	197.97
7150768	NM_005654	NR2F1	nuclear receptor subfamily 2, group F, member 1	NM_005654	7025	78.3	266.53	-3.4	0.0025	188.23
4490020	NM_015419	MXRA5	matrix-remodelling associated 5	NM_015419	25878	189.82	643.73	-3.39	0	453.91
1070114	NM_014571	HEYL	hairy/enhancer-of-split related with YRPW motif-like	NM_014571	26508	150.9	511.51	-3.39	0	360.61
2230156	NM_207380	C15orf52	chromosome 15 open reading frame 52	NM_207380	388115	93.84	317.99	-3.39	0.0264	224.15
4490176	NM_002922	RGS1	regulator of G-protein signaling 1	NM_002922	5996	80.94	274.72	-3.39	0.0197	193.78
6560307	NM_016632	ARL17P1	ADP-ribosylation factor-like 17 pseudogene 1	NM_001113738	51326	244.72	826.62	-3.38	0.005	581.91
2360452	NM_002627	PFKP	phosphofructokinase, platelet	NM_002627	5214	1258.71	4247.73	-3.37	0.0018	2989.02
1050196	NM_024429	PRKAG2	protein kinase, AMP-activated, gamma 2 non-catalytic subunit		51422	292.3	983.94	-3.37	0.0004	691.64
5220309	NM_178314	RILPL1	Rab interacting lysosomal protein-like 1	NM_178314	353116	275.72	929.87	-3.37	0.004	654.15
7650672	NM_012098	ANGPTL2	angiopoietin-like 2	NM_012098	23452	274.37	924.23	-3.37	0	649.85
5490070	NM_001024847	TGFBR2	transforming growth factor, beta receptor II (70/80kDa)		7048	235.17	791.54	-3.37	0	556.36
5720059	NM_018988	GFOD1	glucose-fructose oxidoreductase domain containing 1	NM_018988	54438	195.11	657.36	-3.37	0	462.25
4540682	NM_002579	PALM	paralemmin	NM_001040134	5064	359.07	1204.62	-3.35	0	845.55
2570112	NM_006720	ABLIM1	actin binding LIM protein 1	NM_001003407	3983	1206.16	4026.64	-3.34	0	2820.48
7150167	NM_000305	PON2	paraoxonase 2	NM_000305	5445	839.5	2799.89	-3.34	0	1960.39
5690341	BC043003	NEK7	NIMA (never in mitosis gene a)-related kinase 7	NM_133494	140609	165.27	549.55	-3.33	0.0052	384.28
1340743	NM_000584	IL8	interleukin 8	NM_000584	3576	93.19	310.36	-3.33	0.0454	217.17
940164	NM_018482	ASAP1	ArfGAP with SH3 domain, ankyrin repeat and PH domain 1	NM_018482	50807	184.61	612.67	-3.32	0.0046	428.06
4640059	NM_022658	HOXC8	homeobox C8	NM_022658	3224	113.26	375.51	-3.32	0	262.25
1190446	NM_024767	DLC1	deleted in liver cancer 1	NM_006094	10395	94.77	313.37	-3.31	0.0059	218.6
6770403	NM_014805	EPM2AIP1	EPM2A (laforin) interacting protein 1		9852	322.74	1066.06	-3.3	0	743.33
7400747	NM_198552	FAM89A	family with sequence similarity 89, member A	NM_198552	375061	486.8	1601.37	-3.29	0.0027	1114.57
430168	NM_001031694	SCMH1	sex comb on midleg homolog 1 (Drosophila)	NM_001031694	22955	314.94	1036.04	-3.29	0	721.09
2850301	NM_000029	AGT	angiotensinogen (serpin peptidase inhibitor, clade A, member 8)	NM_000029	183	76.84	253.07	-3.29	0	176.23
60014	NM_174911	FAM84B	family with sequence similarity 84, member B	NM_174911	157638	1154.03	3782.47	-3.28	0.0191	2628.44
1260086	NM_002166	ID2	inhibitor of DNA binding 2, dominant negative helix-loop-helix protein	NM_002166	3398	406.63	1333.37	-3.28	0.0017	926.74
6560091	NM_001024847	TGFBR2	transforming growth factor, beta receptor II (70/80kDa)		7048	207.14	680.01	-3.28	0	472.88
6590041	NM_194431	RNASE4	ribonuclease, RNase A family, 4	NM_002937	6038	132.77	434.15	-3.27	0	301.38
2490026	NM_182493	MYLK3	myosin light chain kinase 3	NM_182493	91807	81.82	267.41	-3.27	0.0021	185.6
2100767	NM_130386	COLEC12	collectin sub-family member 12	NM_130386	81035	593.63	1932.83	-3.26	0	1339.19
5810458	NM_001010000	ARHGAP28	Rho GTPase activating protein 28	NM_001010000	79822	237.77	776	-3.26	0.0021	538.23
4250328	NM_175856	CHSY3	chondroitin sulfate synthase 3	NM_175856	337876	141.48	461.25	-3.26	0	319.77
770408	NM_000602	SERPINE1	serpin peptidase inhibitor, clade E (nexin, plasminogen activator inhibitor type 1), member 1	NM_000602	5054	137.08	446.63	-3.26	0.005	309.55
5860356	NM_002845	PTPRM	protein tyrosine phosphatase, receptor type, M	NM_001105244	5797	208.81	679.01	-3.25	0	470.2
1510392	NM_002291	LAMB1	laminin, beta 1	NM_002291	3912	208.74	678.05	-3.25	0.0001	469.31
5390333	NM_001033504	TMEM98	transmembrane protein 98	NM_001033504	26022	2351.48	7615.32	-3.24	0	5263.84
1340075	NM_004281	BAG3	BCL2-associated athanogene 3	NM_004281	9531	388.64	1257.87	-3.24	0.0175	869.22
2120008	NM_024015	HOXB4	homeobox B4	NM_024015	3214	86.44	280.36	-3.24	0	193.93
2320626	NM_198391	FLRT3	fibronectin leucine rich transmembrane protein 3	NM_013281	23767	530.71	1714.93	-3.23	0.0108	1184.22
1440452	NM_033111	N4BP2L2	NEDD4 binding protein 2-like 2	NM_014887	10443	274.26	886.16	-3.23	0.0001	611.9
5570324	NM_006129	BMP1	bone morphogenetic protein 1	NM_001199	649	141.49	457.19	-3.23	0.007	315.7
1660020	NM_014786	ARHGEF17	Rho guanine nucleotide exchange factor (GEF) 17	NM_014786	9828	127.36	409.63	-3.22	0	282.26
240195	NM_004048	B2M	beta-2-microglobulin	NM_004048	567	328.49	1054.28	-3.21	0.0046	725.79
20110	NM_194071	CREB3L2	cAMP responsive element binding protein 3-like 2	NM_194071	64764	977.7	3132.75	-3.2	0	2155.05
5080020	NM_016021	UBE2J1	ubiquitin-conjugating enzyme E2, J1 (UBC6 homolog, yeast)	NM_016021	51465	342.63	1096.89	-3.2	0.0004	754.26
3360066	NM_001146	ANGPT1	angiopoietin 1	NM_001146	284	140.3	448.31	-3.2	0	308.01
5290333	NM_152520	ZNF385B	zinc finger protein 385B	NM_001113397	151126	136.51	436.3	-3.2	0	299.79
3370326	NM_003855	IL18R1	interleukin 18 receptor 1	NM_003855	8809	92.63	296.47	-3.2	0	203.84
7040477	NM_000935	PLOD2	procollagen-lysine, 2-oxoglutarate 5-dioxygenase 2	NM_000935	5352	1182.54	3770.25	-3.19	0	2587.71
4280577	NM_001200	BMP2	bone morphogenetic protein 2	NM_001200	650	945.6	3018.73	-3.19	0	2073.13
7000072	NM_018482	ASAP1	ArfGAP with SH3 domain, ankyrin repeat and PH domain 1	NM_018482	50807	719.88	2297.52	-3.19	0	1577.64
7000193	BX537698	NFIB	nuclear factor I/B	NM_005596	4781	405.78	1296.42	-3.19	0.0023	890.64
6020255	NM_000399	EGR2	early growth response 2 (Krox-20 homolog, Drosophila)	NM_000399	1959	250.98	800.62	-3.19	0.0016	549.64
6420025	NM_018043	ANO1	anoctamin 1, calcium activated chloride channel	NM_018043	55107	118.12	376.4	-3.19	0	258.28
6270411	NM_002048	GAS1	growth arrest-specific 1	NM_002048	2619	114.61	365.28	-3.19	0.0001	250.67
1190142	NM_032048	EMILIN2	elastin microfibril interfacer 2	NM_032048	84034	301.23	956.59	-3.18	0.0015	655.37
3440598	NM_001005473	PLCXD3	phosphatidylinositol-specific phospholipase C, X domain containing 3	NM_001005473	345557	113.17	360.4	-3.18	0.0028	247.23
4180296	NM_001080508	TBX18	T-box 18	NM_001080508	9096	89.56	284.87	-3.18	0	195.31
1070184	NM_002742	PRKD1	protein kinase D1	NM_002742	5587	195.43	618.62	-3.17	0	423.19
1430152	NM_001037540	SCML1	sex comb on midleg-like 1 (Drosophila)	NM_001037535	6322	108.76	343.42	-3.16	0.0028	234.66
3130296	NM_000699	AMY2A	amylase, alpha 2A (pancreatic)		279	93.17	294.12	-3.16	0.0037	200.94
620056	NM_016599	MYOZ2	myozenin 2	NM_016599	51778	81.65	258.18	-3.16	0.0307	176.52
3170162	NM_001080121	PRNP	prion protein	NM_000311	5621	1535.34	4844.01	-3.15	0	3308.67
6980689	NM_152390	TMEM178	transmembrane protein 178	NM_152390	130733	203.89	641.33	-3.15	0	437.44
6900086	NM_006988	ADAMTS1	ADAM metallopeptidase with thrombospondin type 1 motif, 1	NM_006988	9510	143.61	451.87	-3.15	0	308.27
2630577	NM_001233	CAV2	caveolin 2	NM_001233	858	130.34	410.45	-3.15	0	280.11
3870594	NM_005531	IFI16	interferon, gamma-inducible protein 16	NM_005531	3428	125.26	394.76	-3.15	0.0018	269.5
2850458	NM_201572	CACNB2	calcium channel, voltage-dependent, beta 2 subunit	NM_000724	783	114.89	361.79	-3.15	0.0027	246.9
4880333	NM_173624	FLJ40504	hypothetical protein FLJ40504	NM_173624	284085	1055.58	3314.63	-3.14	0.0014	2259.05
4670544	NM_018677	ACSS2	acyl-CoA synthetase short-chain family member 2	NM_001076552	55902	792.31	2489.13	-3.14	0	1696.82
3440138	NM_004071	CLK1	CDC-like kinase 1	NM_004071	1195	586.52	1841.39	-3.14	0	1254.88
1400044	NM_025015	HSPA12A	heat shock 70kDa protein 12A	NM_025015	259217	268.32	841.28	-3.14	0	572.96
2470328	NM_004502	HOXB7	homeobox B7	NM_004502	3217	79.06	248.43	-3.14	0	169.37
5690687	NM_001901	CTGF	connective tissue growth factor	NM_001901	1490	2864.87	8974.84	-3.13	0	6109.97
5900152	NM_016931	NOX4	NADPH oxidase 4	NM_016931	50507	201.72	630.7	-3.13	0	428.98
1980639	NM_030923	TMEM163	transmembrane protein 163	NM_030923	81615	89.31	279.35	-3.13	0	190.04
830491	NM_001077188	HS6ST2	heparan sulfate 6-O-sulfotransferase 2	NM_001077188	90161	186.3	581.17	-3.12	0	394.87
5720075	NM_003638	ITGA8	integrin, alpha 8	NM_003638	8516	83.3	259.86	-3.12	0	176.56
4280017	NM_005252	FOS	v-fos FBJ murine osteosarcoma viral oncogene homolog	NM_005252	2353	1897.69	5895.28	-3.11	0.0197	3997.59
4220767	NM_005904	SMAD7	SMAD family member 7	NM_005904	4092	286.2	889.06	-3.11	0	602.87
3140390	NM_000305	PON2	paraoxonase 2	NM_000305	5445	1546.27	4770.69	-3.09	0	3224.42
6200670	NM_145693	LPIN1	lipin 1	NM_145693	23175	301.87	931.3	-3.09	0.003	629.43
1010114	NM_003500	ACOX2	acyl-Coenzyme A oxidase 2, branched chain	NM_003500	8309	199.07	615.2	-3.09	0	416.13
3310538	NM_000072	CD36	CD36 molecule (thrombospondin receptor)		948	89.99	276.9	-3.08	0.0001	186.9
4290072	NM_013376	SERTAD1	SERTA domain containing 1	NM_013376	29950	356.49	1095.07	-3.07	0.026	738.58
2710341	NM_183079	PRNP	prion protein	NM_000311	5621	313.57	959.47	-3.06	0.0041	645.9
6510554	NM_080760	DACH1	dachshund homolog 1 (Drosophila)	NM_004392	1602	148.16	453.88	-3.06	0.0016	305.72
1690681	NM_021137	TNFAIP1	tumor necrosis factor, alpha-induced protein 1 (endothelial)	NM_021137	7126	273.38	834.65	-3.05	0	561.27
4610189	NM_001010990	HERPUD1	homocysteine-inducible, endoplasmic reticulum stress-inducible, ubiquitin-like domain member 1	NM_001010989	9709	261.1	796.02	-3.05	0.0015	534.93
1340039	NM_006287	TFPI	tissue factor pathway inhibitor (lipoprotein-associated coagulation inhibitor)	NM_001032281	7035	240.63	734.77	-3.05	0	494.15
4120053	NM_004566	PFKFB3	6-phosphofructo-2-kinase/fructose-2,6-biphosphatase 3	NM_004566	5209	676.17	2058.12	-3.04	0	1381.95
3990561	NM_002347	LY6H	lymphocyte antigen 6 complex, locus H	NM_001130478	4062	108.24	329.35	-3.04	0.0057	221.11
6180259	NM_014365	HSPB8	heat shock 22kDa protein 8		26353	86.85	264.12	-3.04	0	177.28
3990403	NM_001008528	MXRA7	matrix-remodelling associated 7	NM_001008528	439921	177.1	537.2	-3.03	0	360.1
4640196	NM_032508	TMEM185A	transmembrane protein 185A	NM_032508	84548	406.44	1226.22	-3.02	0	819.78
2680487	NM_020755	SERINC1	serine incorporator 1	NM_020755	57515	244.91	740.78	-3.02	0	495.86
3780441	NM_145753	PHLDB2	pleckstrin homology-like domain, family B, member 2	NM_001134437	90102	175.57	530.55	-3.02	0	354.97
4810575	NM_014694	ADAMTSL2	ADAMTS-like 2	NM_014694	9719	107.22	324	-3.02	0	216.78
3360082	NM_173648	CCDC141	coiled-coil domain containing 141	NM_173648	285025	82.78	250.28	-3.02	0	167.51
1300228	NM_017949	CUEDC1	CUE domain containing 1	NM_017949	404093	312.14	939.62	-3.01	0	627.49
5560630	NM_015310	PSD3	pleckstrin and Sec7 domain containing 3	NM_015310	23362	239.96	721.15	-3.01	0	481.18
7040386	NM_001955	EDN1	endothelin 1	NM_001955	1906	118.71	357.6	-3.01	0.0001	238.89
2340129	NM_001040260	DCLK2	doublecortin-like kinase 2	NM_001040260	166614	84.95	255.63	-3.01	0.0023	170.69
5360112	NM_003206	TCF21	transcription factor 21	NM_003206	6943	85	255.55	-3.01	0	170.55
110181	NM_018689	KIAA1199	KIAA1199	NM_018689	57214	84.02	253.27	-3.01	0.0072	169.26
3290379	NM_152261	C12orf23	chromosome 12 open reading frame 23	NM_152261	90488	108.99	327.51	-3	0	218.52
1690156	NM_014840	NUAK1	NUAK family, SNF1-like kinase, 1	NM_014840	9891	755.38	2262.16	-2.99	0	1506.78
7210497	NM_014840	NUAK1	NUAK family, SNF1-like kinase, 1	NM_014840	9891	341.43	1020.42	-2.99	0.0027	679
5080154	NM_000332	ATXN1	ataxin 1	NM_000332	6310	112.93	338.07	-2.99	0.0068	225.14
4280632	NM_000820	GAS6	growth arrest-specific 6	NM_000820	2621	357.83	1065.46	-2.98	0.0402	707.63
2190128	NM_006834	RAB32	RAB32, member RAS oncogene family	NM_006834	10981	299.22	892.21	-2.98	0	592.99
3400019	NM_002923	RGS2	regulator of G-protein signaling 2, 24kDa	NM_002923	5997	1311.57	3899.34	-2.97	0	2587.78
1090497	NM_003851	CREG1	cellular repressor of E1A-stimulated genes 1	NM_003851	8804	364.59	1083.06	-2.97	0	718.47
4860575	NM_019049	DENND1B	DENN/MADD domain containing 1B	NM_019049	163486	283.08	839.5	-2.97	0	556.42
3180465	NM_001011537	FYTTD1	forty-two-three domain containing 1	NM_001011537	84248	202.1	599.37	-2.97	0	397.27
6280224	NM_019885	CYP26B1	cytochrome P450, family 26, subfamily B, polypeptide 1		56603	87.27	259.28	-2.97	0.0204	172.01
4490524	NM_001076552	ACSS2	acyl-CoA synthetase short-chain family member 2	NM_001076552	55902	616.65	1825.54	-2.96	0	1208.88
4890093	NM_016098	BRP44L	brain protein 44-like	NM_016098	51660	609.89	1805.61	-2.96	0.0003	1195.71
360367	NM_002589	PCDH7	protocadherin 7	NM_002589	5099	312.08	924.59	-2.96	0	612.51
2690037	NM_152409	C5orf24	chromosome 5 open reading frame 24	NM_152409	134553	164.76	487.71	-2.96	0	322.94
6520100	AK055652	CCDC50	coiled-coil domain containing 50	NM_174908	152137	156.41	462.84	-2.96	0	306.44
6560156	NM_004090	DUSP3	dual specificity phosphatase 3	NM_004090	1845	1243.74	3669.61	-2.95	0	2425.87
7510634	NM_018653	GPRC5C	G protein-coupled receptor, family C, group 5, member C	NM_018653	55890	407.58	1203.71	-2.95	0	796.13
3400240	NM_022114	PRDM16	PR domain containing 16	XM_936932	63976	75.38	221.57	-2.94	0.0004	146.2
2680070	NM_001406	EFNB3	ephrin-B3	NM_001406	1949	394.67	1157.44	-2.93	0	762.77
1740458	NM_152793	C7orf41	chromosome 7 open reading frame 41	NM_152793	222166	280.09	820.32	-2.93	0	540.24
20647	NM_032208	ANTXR1	anthrax toxin receptor 1	NM_018153	84168	1193.44	3488.63	-2.92	0.0012	2295.2
6760364	NM_032440	LCOR	ligand dependent nuclear receptor corepressor	NM_032440	84458	252.35	736.29	-2.92	0	483.94
5570187	NM_005226	S1PR3	sphingosine-1-phosphate receptor 3	NM_005226	1903	193.99	566.85	-2.92	0.0019	372.87
610301	NM_145753	PHLDB2	pleckstrin homology-like domain, family B, member 2	NM_001134437	90102	167.36	488.05	-2.92	0.0044	320.7
3290402	NM_005161	APLNR	apelin receptor	NM_005161	187	116.29	339.43	-2.92	0.0016	223.14
4050288	NM_022131	CLSTN2	calsyntenin 2	NM_022131	64084	98.26	287.02	-2.92	0	188.76
6350711	NM_005578	LPP	LIM domain containing preferred translocation partner in lipoma	NM_005578	4026	1432.46	4166.21	-2.91	0.0001	2733.74
6840747	NM_001151	SLC25A4	solute carrier family 25 (mitochondrial carrier; adenine nucleotide translocator), member 4	NM_001151	291	898.88	2614.42	-2.91	0.0469	1715.54
1660307	NM_001017977	IQWD1	IQ motif and WD repeats 1	NM_001017977	55827	596.95	1736.51	-2.91	0	1139.56
5690382	NM_005605	PPP3CC	protein phosphatase 3 (formerly 2B), catalytic subunit, gamma isoform	NM_005605	5533	129.44	376.31	-2.91	0	246.87
5420538	NM_033285	TP53INP1	tumor protein p53 inducible nuclear protein 1	NM_033285	94241	127.04	369.97	-2.91	0	242.94
2900274	NM_138440	VASN	vasorin	NM_138440	114990	500.05	1452.52	-2.9	0	952.47
1090292	NM_005180	BMI1	BMI1 polycomb ring finger oncogene	NM_005180	648	293.32	851.06	-2.9	0	557.74
60470	NM_003764	STX11	syntaxin 11		8676	83.43	242.27	-2.9	0	158.84
670528	NM_004130	GYG1	glycogenin 1	NM_004130	2992	1105.18	3194.41	-2.89	0.014	2089.24
5690671	NM_001023567	GOLGA8B	golgi autoantigen, golgin subfamily a, 8B	NM_001023567	440270	548.28	1586.73	-2.89	0	1038.45
7100215	NM_014779	TSC22D2	TSC22 domain family, member 2	NM_014779	9819	265.34	767	-2.89	0.0018	501.66
4250725	AL833463	LOC283658	hypothetical protein LOC283658	NA	283658	93.6	270.65	-2.89	0.017	177.05
6840164	NM_001005340	GPNMB	glycoprotein (transmembrane) nmb	NM_001005340	10457	90.54	261.24	-2.89	0.0252	170.7
3800554	NM_001451	FOXF1	forkhead box F1	NM_001451	2294	82.95	239.77	-2.89	0.0027	156.82
2640292	NM_001901	CTGF	connective tissue growth factor	NM_001901	1490	3202.68	9216.86	-2.88	0	6014.18
5550259	NM_001013635	C12orf68	chromosome 12 open reading frame 68	NM_001013635	387856	102.15	293.84	-2.88	0	191.69
2680097	NM_016061	YPEL5	yippee-like 5 (Drosophila)	NM_001127399	51646	918.68	2639.52	-2.87	0	1720.84
6650731	NM_002899	RBP1	retinol binding protein 1, cellular	NM_001130992	5947	906.47	2598.71	-2.87	0.028	1692.25
7510309	NM_152330	FRMD6	FERM domain containing 6	NM_001042481	122786	334.83	960.98	-2.87	0	626.14
1070477	NM_000689	ALDH1A1	aldehyde dehydrogenase 1 family, member A1	NM_000689	216	103.56	296.69	-2.86	0.0064	193.13
4730369	NM_001731	BTG1	B-cell translocation gene 1, anti-proliferative	NM_001731	694	1495.92	4259.43	-2.85	0	2763.51
6900209	NM_033274	ADAM19	ADAM metallopeptidase domain 19 (meltrin beta)	NM_023038	8728	938.38	2673.04	-2.85	0.0012	1734.66
3370202	NR_001562	ANXA2P1	annexin A2 pseudogene 1	NR_001562	303	565.66	1610.51	-2.85	0	1044.84
4570458	NM_001010990	HERPUD1	homocysteine-inducible, endoplasmic reticulum stress-inducible, ubiquitin-like domain member 1	NM_001010989	9709	240.89	685.47	-2.85	0	444.58
3130370	NM_018300	ZNF83	zinc finger protein 83	NM_001105549	55769	230.89	658.68	-2.85	0.0003	427.79
4230475	NM_000346	SOX9	SRY (sex determining region Y)-box 9	NM_000346	6662	173.82	494.59	-2.85	0.0002	320.77
1780300	NM_005786	TSHZ1	teashirt zinc finger homeobox 1	NM_005786	10194	142.98	408.14	-2.85	0	265.16
6280408	NM_003319	TTN	titin	NM_003319	7273	82.78	235.52	-2.85	0.0084	152.74
540681	NM_002966	S100A10	S100 calcium binding protein A10	NM_002966	6281	6038.19	17161.8	-2.84	0	11123.6
2570523	NM_012106	ARL2BP	ADP-ribosylation factor-like 2 binding protein	NM_012106	23568	654.31	1857.67	-2.84	0	1203.35
4210019	NM_003831	RIOK3	RIO kinase 3 (yeast)	NM_003831	8780	435.75	1236.3	-2.84	0	800.55
5220315	NM_207296	MBNL1	muscleblind-like (Drosophila)	NM_021038	4154	143.47	407.28	-2.84	0	263.8
4280010	NM_017980	LIMS2	LIM and senescent cell antigen-like domains 2	NM_017980	55679	92.68	263.56	-2.84	0.0154	170.88
360121	NR_002229	RPL23AP13	ribosomal protein L23a pseudogene 13	NR_002229	56969	90.5	256.98	-2.84	0.0013	166.48
2940189	NM_020929	LRRC4C	leucine rich repeat containing 4C	NM_020929	57689	85.24	242.01	-2.84	0	156.77
1170709	NM_001792	CDH2	cadherin 2, type 1, N-cadherin (neuronal)	NM_001792	1000	3995.25	11308.4	-2.83	0	7313.16
6480491	NM_020909	EPB41L5	erythrocyte membrane protein band 4.1 like 5	NM_020909	57669	455.84	1290.09	-2.83	0	834.25
2970594	NM_138373	MYADM	myeloid-associated differentiation marker	NM_001020818	91663	135.33	383.05	-2.83	0.0002	247.72
2450546	NM_144778	MBNL2	muscleblind-like 2 (Drosophila)	NM_144778	10150	94.63	267.76	-2.83	0.0052	173.13
6370201	NM_194278	C14orf43	chromosome 14 open reading frame 43	NM_001043318	91748	214.62	605.73	-2.82	0	391.1
730072	NM_175058	PLEKHA7	pleckstrin homology domain containing, family A member 7	NM_175058	144100	152.76	430.99	-2.82	0.0009	278.23
3840148	NM_001001414	LOC342897	similar to F-box only protein 2	NM_001001414	342897	137.86	388.94	-2.82	0.0003	251.08
1340059	NR_002229	RPL23AP13	ribosomal protein L23a pseudogene 13	NR_002229	56969	121.08	340.97	-2.82	0.0035	219.89
4880343	NM_032293	GARNL3	GTPase activating Rap/RanGAP domain-like 3	NM_032293	84253	95.5	268.86	-2.82	0	173.36
2640192	NM_004331	BNIP3L	BCL2/adenovirus E1B 19kDa interacting protein 3-like	NM_004331	665	635.56	1784.39	-2.81	0	1148.83
70730	NM_000820	GAS6	growth arrest-specific 6	NM_000820	2621	355.29	996.7	-2.81	0.0322	641.41
6940397	NM_006064	RRAGB	Ras-related GTP binding B	NM_006064	10325	252.37	707.98	-2.81	0	455.61
3390739	NM_153756	FNDC5	fibronectin type III domain containing 5	NM_153756	252995	143.2	402.43	-2.81	0.0044	259.23
3360681	NM_006290	TNFAIP3	tumor necrosis factor, alpha-induced protein 3	NM_006290	7128	143.37	402.53	-2.81	0	259.16
4560164	NM_213636	PDLIM7	PDZ and LIM domain 7 (enigma)	NM_005451	9260	1425.76	3996.23	-2.8	0	2570.47
6200600	NM_015687	FILIP1	filamin A interacting protein 1	NM_015687	27145	380.86	1067.66	-2.8	0	686.8
2710064	XM_941665	LOC387763	hypothetical LOC387763	XM_001716706	387763	152.56	427.75	-2.8	0	275.19
1010446	NM_031910	C1QTNF6	C1q and tumor necrosis factor related protein 6	NM_031910	114904	122.29	342.77	-2.8	0	220.49
3190427	NM_198158	MITF	microphthalmia-associated transcription factor	NM_000248	4286	94.73	265.47	-2.8	0	170.75
3930452	NM_015076	CDC2L6	cell division cycle 2-like 6 (CDK8-like)	NM_015076	23097	335.5	935.28	-2.79	0	599.78
4230669	NM_006714	SMPDL3A	sphingomyelin phosphodiesterase, acid-like 3A	NM_006714	10924	146.29	408.18	-2.79	0	261.89
6180706	NM_002347	LY6H	lymphocyte antigen 6 complex, locus H	NM_001130478	4062	101.25	282.34	-2.79	0.0005	181.09
6130168	NM_000848	GSTM2	glutathione S-transferase M2 (muscle)	NM_000848	2946	796.75	2215.03	-2.78	0	1418.28
6590575	NM_005842	SPRY2	sprouty homolog 2 (Drosophila)	NM_005842	10253	618.99	1723.28	-2.78	0	1104.29
6020458	NM_021005	NR2F2	nuclear receptor subfamily 2, group F, member 2	NM_021005	7026	106.05	295.17	-2.78	0	189.12
5390730	NM_052880	PIK3IP1	phosphoinositide-3-kinase interacting protein 1	NM_052880	113791	98.43	273.89	-2.78	0.0011	175.46
3310504	NM_002612	PDK4	pyruvate dehydrogenase kinase, isozyme 4	NM_002612	5166	91.15	253.28	-2.78	0	162.13
4640386	NM_024494	WNT2B	wingless-type MMTV integration site family, member 2B	NM_004185	7482	84.96	236.51	-2.78	0	151.55
1400377	NM_020738	KIDINS220	kinase D-interacting substrate of 220 kDa	NM_020738	57498	749.3	2071.83	-2.77	0	1322.52
4570670	NM_006270	RRAS	related RAS viral (r-ras) oncogene homolog	NM_006270	6237	360.22	998.62	-2.77	0.0462	638.39
4590593	NM_005748	YAF2	YY1 associated factor 2	NM_005748	10138	122.11	338.85	-2.77	0	216.74
7040497	NM_001179	ART3	ADP-ribosyltransferase 3	NM_001130016	419	97.92	271.16	-2.77	0.0084	173.24
2470403	NM_001040260	DCLK2	doublecortin-like kinase 2	NM_001040260	166614	78.23	216.78	-2.77	0.0117	138.55
6040376	NM_001078171	FAM127A	family with sequence similarity 127, member A	NM_001078171	8933	1477.57	4073.8	-2.76	0	2596.24
6980255	NM_017526	LEPROT	leptin receptor overlapping transcript	NM_017526	54741	813.1	2240.29	-2.76	0	1427.19
940435	NM_030912	TRIM8	tripartite motif-containing 8	NM_030912	81603	585.66	1616.43	-2.76	0	1030.77
50601	NM_005859	PURA	purine-rich element binding protein A	NM_005859	5813	131.31	361.15	-2.75	0	229.84
7050600	NM_000964	RARA	retinoic acid receptor, alpha	NM_000964	5914	470.21	1288.85	-2.74	0.0021	818.64
580403	NM_004403	DFNA5	deafness, autosomal dominant 5	NM_001127453	1687	369.07	1013.01	-2.74	0	643.95
1010482	NM_001018008	TPM1	tropomyosin 1 (alpha)		7168	173.06	474.78	-2.74	0	301.73
4780615	NM_001002858	ANXA2	annexin A2	NM_001002857	302	4908.44	13397.7	-2.73	0	8489.24
6770608	NM_004052	BNIP3	BCL2/adenovirus E1B 19kDa interacting protein 3	NM_004052	664	1839.21	5022.89	-2.73	0	3183.67
630161	NM_005822	RCAN2	regulator of calcineurin 2	NM_005822	10231	348.92	954.02	-2.73	0.0012	605.1
3930343	NM_001629	ALOX5AP	arachidonate 5-lipoxygenase-activating protein	NM_001629	241	72.67	198.6	-2.73	0.0178	125.92
730291	NM_181354	OXR1	oxidation resistance 1	NM_018002	55074	670.13	1822.58	-2.72	0	1152.46
4850731	NM_006287	TFPI	tissue factor pathway inhibitor (lipoprotein-associated coagulation inhibitor)	NM_001032281	7035	346.96	944.72	-2.72	0.0055	597.77
6940500	NM_000710	BDKRB1	bradykinin receptor B1	NM_000710	623	105.08	285.85	-2.72	0	180.77
20100	NM_197941	ADAMTS6	ADAM metallopeptidase with thrombospondin type 1 motif, 6	NM_197941	11174	92.78	252.78	-2.72	0	160
160682	NM_000685	AGTR1	angiotensin II receptor, type 1		185	76.87	208.74	-2.72	0.0004	131.87
7200608	NM_001540	HSPB1	heat shock 27kDa protein 1	NM_001540	3315	2376.71	6433.65	-2.71	0.0221	4056.94
2630474	NM_006818	MLLT11	myeloid/lymphoid or mixed-lineage leukemia (trithorax homolog, Drosophila); translocated to, 11	NM_006818	10962	2121.37	5745.41	-2.71	0	3624.04
160411	NM_147223	NCOA1	nuclear receptor coactivator 1	NM_003743	8648	464.22	1260.33	-2.71	0	796.11
1070612	NM_004423	DVL3	dishevelled, dsh homolog 3 (Drosophila)	NM_004423	1857	305.69	828.2	-2.71	0	522.51
6660356	NM_021156	TXNDC13	thioredoxin domain containing 13	NM_021156	56255	206.54	560.73	-2.71	0.0011	354.19
5690431	NM_003098	SNTA1	syntrophin, alpha 1 (dystrophin-associated protein A1, 59kDa, acidic component)	NM_003098	6640	195.67	529.64	-2.71	0.0048	333.97
3780132	NM_003716	CADPS	Ca++-dependent secretion activator	NM_003716	8618	177.5	481.36	-2.71	0	303.87
2070563	NM_006407	ARL6IP5	ADP-ribosylation-like factor 6 interacting protein 5	NM_006407	10550	901.91	2431.74	-2.7	0.0001	1529.83
940162	NM_024721	ZFHX4	zinc finger homeobox 4	NM_024721	79776	94.64	255.63	-2.7	0	160.98
7380603	NM_024426	WT1	Wilms tumor 1	NM_000378	7490	94.77	255.47	-2.7	0.0109	160.69
6110392	NM_002076	GNS	glucosamine (N-acetyl)-6-sulfatase	NM_002076	2799	2223.15	5970.9	-2.69	0	3747.75
990288	NM_201555	FHL2	four and a half LIM domains 2	NM_001039492	2274	2059.73	5540.21	-2.69	0.004	3480.48
6110025	NM_201557	FHL2	four and a half LIM domains 2	NM_001039492	2274	979.43	2634.55	-2.69	0.0334	1655.12
6290546	NM_033224	PURB	purine-rich element binding protein B	NM_033224	5814	719.84	1934.18	-2.69	0	1214.34
5310717	NM_020921	NIN	ninein (GSK3B interacting protein)	NM_016350	51199	235.26	633.76	-2.69	0	398.5
6580168	NM_183376	ARRDC4	arrestin domain containing 4	NM_183376	91947	132.73	356.83	-2.69	0	224.1
6860717	NM_014620	HOXC4	homeobox C4		3221	79.98	215.15	-2.69	0.0008	135.16
3370056	NM_002273	KRT8	keratin 8		3856	1876.12	5036.99	-2.68	0.0001	3160.87
510435	NM_181839	PKIA	protein kinase (cAMP-dependent, catalytic) inhibitor alpha	NM_006823	5569	743.08	1988.29	-2.68	0	1245.21
2710735	NM_016084	RASD1	RAS, dexamethasone-induced 1	NM_016084	51655	151.28	404.98	-2.68	0.001	253.69
3120730	NM_004525	LRP2	low density lipoprotein-related protein 2	NM_004525	4036	107.51	288.29	-2.68	0	180.78
1340600	NM_014330	PPP1R15A	protein phosphatase 1, regulatory (inhibitor) subunit 15A	NM_014330	23645	1285.16	3429.87	-2.67	0.0281	2144.7
3610228	NM_003768	PEA15	phosphoprotein enriched in astrocytes 15	NM_003768	8682	1153.54	3077.82	-2.67	0	1924.27
4220347	NM_018214	LRRC1	leucine rich repeat containing 1	NM_018214	55227	574.13	1532.1	-2.67	0	957.97
1990487	NM_019001	XRN1	5'-3' exoribonuclease 1	NM_001042604	54464	245.96	657.57	-2.67	0	411.62
6660630	NM_033285	TP53INP1	tumor protein p53 inducible nuclear protein 1	NM_033285	94241	215.36	574.01	-2.67	0	358.65
6040743	NM_175907	ZADH2	zinc binding alcohol dehydrogenase domain containing 2	NM_175907	284273	122.53	326.71	-2.67	0	204.17
7550639	NM_138335	GNPDA2	glucosamine-6-phosphate deaminase 2	NM_138335	132789	120.19	320.98	-2.67	0.0001	200.79
6900731	NM_030634	ZNF436	zinc finger protein 436	NM_001077195	80818	86.05	229.88	-2.67	0	143.83
6940402	NM_181552	CUX1	cut-like homeobox 1	NM_001913	1523	591.35	1573.41	-2.66	0	982.06
2140653	NM_001018008	TPM1	tropomyosin 1 (alpha)		7168	175.07	466.05	-2.66	0	290.98
1980204	AK091057	LOC285535	hypothetical protein LOC285535	NA	285535	150.3	400.55	-2.66	0.0013	250.25
1230070	NM_006096	NDRG1	N-myc downstream regulated 1		10397	107.74	286.56	-2.66	0	178.82
2450452	NM_004252	SLC9A3R1	solute carrier family 9 (sodium/hydrogen exchanger), member 3 regulator 1	NM_004252	9368	757.13	2007.68	-2.65	0	1250.55
5420731	NM_173515	CNKSR3	CNKSR family member 3	NM_173515	154043	422.41	1119.64	-2.65	0	697.23
1070435	NM_201433	GAS7	growth arrest-specific 7	NM_001130831	8522	170.32	451.53	-2.65	0	281.21
3190246	NM_004067	CHN2	chimerin (chimaerin) 2	NM_001039936	1124	141.55	374.61	-2.65	0	233.06
3610709	NM_018440	PAG1	phosphoprotein associated with glycosphingolipid microdomains 1	NM_018440	55824	109.55	290.02	-2.65	0.0004	180.47
650619	NM_033446	FAM125B	family with sequence similarity 125, member B	NM_001011703	89853	233.13	614.67	-2.64	0	381.54
3360053	NM_006855	KDELR3	KDEL (Lys-Asp-Glu-Leu) endoplasmic reticulum protein retention receptor 3	NM_006855	11015	184.83	487.82	-2.64	0.0001	302.99
6380048	NM_152553	RNF217	ring finger protein 217	NM_152553	154214	124.89	329.61	-2.64	0	204.71
4200367	NM_203370	C3orf54	chromosome 3 open reading frame 54	NM_203370	389119	120.07	316.81	-2.64	0.0001	196.73
6770615	BX538057	LOC100130360	hypothetical protein LOC100130360	XM_001717221	100130360	109.65	289.67	-2.64	0.0002	180.02
2340673	NM_130435	PTPRE	protein tyrosine phosphatase, receptor type, E	NM_006504	5791	95.43	252.21	-2.64	0	156.78
3840521	NM_032017	STK40	serine/threonine kinase 40	NM_032017	83931	602.84	1583.75	-2.63	0.0001	980.91
580184	NM_016018	PHF20L1	PHD finger protein 20-like 1	NM_016018	51105	336.72	885.74	-2.63	0	549.02
5720292	BC040653	LAMP2	lysosomal-associated membrane protein 2		3920	155.57	408.52	-2.63	0	252.94
4480035	NM_005824	LRRC17	leucine rich repeat containing 17	NM_001031692	10234	147.84	389.12	-2.63	0.0074	241.27
6510754	NM_000689	ALDH1A1	aldehyde dehydrogenase 1 family, member A1	NM_000689	216	141.65	372.49	-2.63	0	230.84
6220746	NM_006851	GLIPR1	GLI pathogenesis-related 1	NM_006851	11010	86.78	228.43	-2.63	0.0051	141.65
3290639	NM_177403	RAB7B	RAB7B, member RAS oncogene family	NM_177403	338382	74.31	195.64	-2.63	0.0015	121.33
6280176	NM_000158	GBE1	glucan (1,4-alpha-), branching enzyme 1	NM_000158	2632	230.78	605.22	-2.62	0.0006	374.45
2690187	NM_198595	AFAP1	actin filament associated protein 1	NM_001134647	60312	199.5	522.86	-2.62	0.0229	323.36
3060095	NM_080645	COL12A1	collagen, type XII, alpha 1	NM_004370	1303	133.95	350.92	-2.62	0.0009	216.97
6280270	NM_016127	TMEM66	transmembrane protein 66	NM_016127	51669	3090.99	8056.12	-2.61	0	4965.13
3780041	NM_004740	TIAF1	TGFB1-induced anti-apoptotic factor 1	NM_004740	9220	723.87	1887.32	-2.61	0.0028	1163.45
1710735	NM_014992	DAAM1	dishevelled associated activator of morphogenesis 1	NM_014992	23002	718.78	1874.21	-2.61	0.0015	1155.43
5390180	NM_015338	ASXL1	additional sex combs like 1 (Drosophila)	NM_015338	171023	294.04	766.19	-2.61	0	472.14
4490673	NM_000474	TWIST1	twist homolog 1 (Drosophila)		7291	226.68	591.38	-2.61	0	364.7
3870707	NR_003578	ZNF702P	zinc finger protein 702 pseudogene	NR_003578	79986	149.91	391.15	-2.61	0	241.25
7650168	NM_002942	ROBO2	roundabout, axon guidance receptor, homolog 2 (Drosophila)	NM_001128929	6092	96.7	251.96	-2.61	0.0175	155.27
4850184	NM_001079843	CASZ1	castor zinc finger 1	NM_001079843	54897	74.56	194.62	-2.61	0.016	120.06
940471	NM_004772	C5orf13	chromosome 5 open reading frame 13	NM_004772	9315	7034.53	18302.4	-2.6	0	11267.8
5690239	NM_014817	KIAA0644	KIAA0644 gene product	NM_014817	9865	264.56	689.16	-2.6	0	424.6
2810468	NM_033389	SSH2	slingshot homolog 2 (Drosophila)	NM_033389	85464	243.41	632.09	-2.6	0	388.68
3420682	NM_001007139	IGF2	insulin-like growth factor 2 (somatomedin A)	NM_000612	3481	86.65	224.9	-2.6	0	138.25
520431	NM_014819	PJA2	praja 2, RING-H2 motif containing	NM_014819	9867	1509.01	3909.42	-2.59	0	2400.41
3930605	NM_001554	CYR61	cysteine-rich, angiogenic inducer, 61	NM_001554	3491	1460.59	3782.59	-2.59	0	2322
2640411	NM_015374	UNC84B	unc-84 homolog B (C. elegans)	NM_015374	25777	523.82	1356	-2.59	0	832.18
5900544	NM_016603	FAM13B1	family with sequence similarity 13, member B1	NM_001101800	51306	343.37	888.95	-2.59	0	545.59
4040242	NM_198552	FAM89A	family with sequence similarity 89, member A	NM_198552	375061	176.95	458.81	-2.59	0.003	281.86
2640324	NM_181785	SLC46A3	solute carrier family 46, member 3	NM_181785	283537	98.17	254.13	-2.59	0.0026	155.96
5130593	NM_172080	CAMK2B	calcium/calmodulin-dependent protein kinase (CaM kinase) II beta	NM_001220	816	82.02	212.43	-2.59	0.0001	130.41
6420240	NM_013377	PDZRN4	PDZ domain containing ring finger 4	NM_013377	29951	78.56	203.78	-2.59	0	125.22
6650241	NM_004447	EPS8	epidermal growth factor receptor pathway substrate 8	NM_004447	2059	99.83	257.69	-2.58	0	157.85
620707	NM_014037	SLC6A16	solute carrier family 6, member 16	NM_014037	28968	91.6	236.63	-2.58	0	145.03
4290064	NM_080682	VCAM1	vascular cell adhesion molecule 1	NM_001078	7412	90.07	231.96	-2.58	0	141.9
3400296	NM_001878	CRABP2	cellular retinoic acid binding protein 2	NM_001878	1382	1376.25	3538.11	-2.57	0.0025	2161.85
830164	NM_004926	ZFP36L1	zinc finger protein 36, C3H type-like 1	NM_004926	677	520.97	1341	-2.57	0.0001	820.03
2450110	NM_006983	MMP23B	matrix metallopeptidase 23B	NM_006983	8510	238.77	613.25	-2.57	0	374.48
870524	NM_024016	HOXB8	homeobox B8	NM_024016	3218	93.29	239.88	-2.57	0.0004	146.59
1030364	NM_019080	NDFIP2	Nedd4 family interacting protein 2	NM_019080	54602	559.33	1431.8	-2.56	0	872.47
3520020	NM_001037333	CYFIP2	cytoplasmic FMR1 interacting protein 2	NM_001037332	26999	283.73	727.39	-2.56	0.0002	443.65
2650553	NM_001003396	TPD52L1	tumor protein D52-like 1	NM_001003395	7164	227.89	582.72	-2.56	0	354.83
6980400	NM_032508	TMEM185A	transmembrane protein 185A	NM_032508	84548	204.92	523.86	-2.56	0	318.94
6840600	NM_015101	GLT25D2	glycosyltransferase 25 domain containing 2	NM_015101	23127	106.33	271.94	-2.56	0	165.6
460463	NM_001003802	SMARCD3	SWI/SNF related, matrix associated, actin dependent regulator of chromatin, subfamily d, member 3	NM_001003801	6604	88.14	225.71	-2.56	0	137.57
2030397	NM_001265	CDX2	caudal type homeobox 2	NM_001265	1045	79.08	202.24	-2.56	0.0083	123.16
7380445	NM_017691	LRRC49	leucine rich repeat containing 49	NM_017691	54839	529.02	1351.59	-2.55	0.0033	822.57
1740594	NM_153020	RBM24	RNA binding motif protein 24	NM_153020	221662	87.08	221.79	-2.55	0.0398	134.71
5670719	NM_000628	IL10RB	interleukin 10 receptor, beta	NM_000628	3588	179.92	456.92	-2.54	0	277
6290475	NM_020760	HECW2	HECT, C2 and WW domain containing E3 ubiquitin protein ligase 2	NM_020760	57520	138.76	352.07	-2.54	0	213.31
510246	NM_006475	POSTN	periostin, osteoblast specific factor	NM_006475	10631	67.16	170.74	-2.54	0.0044	103.58
7320187	NM_007234	DCTN3	dynactin 3 (p22)	NM_007234	11258	693.55	1754.37	-2.53	0.0037	1060.83
3940440	NM_007200	AKAP13	A kinase (PRKA) anchor protein 13	NM_006738	11214	420.88	1066.75	-2.53	0.0001	645.87
3360086	NM_014071	NCOA6	nuclear receptor coactivator 6	NM_014071	23054	354.06	894.18	-2.53	0	540.12
4760747	NM_003596	TPST1	tyrosylprotein sulfotransferase 1	NM_003596	8460	314.83	797.36	-2.53	0	482.53
7210398	NM_016815	GYPC	glycophorin C (Gerbich blood group)		2995	228.47	577.55	-2.53	0.0041	349.09
6330504	NM_019605	SERTAD4	SERTA domain containing 4	NM_019605	56256	127.55	322.64	-2.53	0	195.09
7330142	NM_015927	TGFB1I1	transforming growth factor beta 1 induced transcript 1	NM_001042454	7041	121.74	308.52	-2.53	0.0195	186.78
4150068	NM_005097	LGI1	leucine-rich, glioma inactivated 1	NM_005097	9211	82.03	207.7	-2.53	0.0014	125.67
4570398	NM_001992	F2R	coagulation factor II (thrombin) receptor	NM_001992	2149	209.75	529.16	-2.52	0.0229	319.41
5960053	NM_020197	SMYD2	SET and MYND domain containing 2	NM_020197	56950	206.46	519.77	-2.52	0	313.31
990382	NM_001024594	C1orf53	chromosome 1 open reading frame 53	NM_001024594	388722	150.82	380.12	-2.52	0.0003	229.31
50368	NM_001920	DCN	decorin	NM_001920	1634	95.28	239.68	-2.52	0.0221	144.4
2100059	NM_001098814	SRL	sarcalumenin	NM_001098814	6345	86.95	219.31	-2.52	0	132.36
1410240	NM_207032	EDN3	endothelin 3		1908	85.49	215.47	-2.52	0.0085	129.97
7100139	NM_198392	TCF21	transcription factor 21	NM_003206	6943	81.75	206.18	-2.52	0	124.43
1500113	NM_001048	SST	somatostatin	NM_001048	6750	72.63	183.26	-2.52	0.0099	110.63
2470634	NM_006195	PBX3	pre-B-cell leukemia homeobox 3	NM_001134778	5090	1431.44	3600	-2.51	0	2168.56
630091	NM_181782	NCOA7	nuclear receptor coactivator 7	NM_001122842	135112	303.19	760.91	-2.51	0	457.72
6270437	NM_014344	FJX1	four jointed box 1 (Drosophila)	NM_014344	24147	297.41	747.07	-2.51	0	449.66
6380669	NM_004598	SPOCK1	sparc/osteonectin, cwcv and kazal-like domains proteoglycan (testican) 1	NM_004598	6695	224.83	564.67	-2.51	0.0076	339.83
2940343	NM_022459	XPO4	exportin 4	NM_022459	64328	1398.58	3489.87	-2.5	0.0124	2091.29
1570168	NM_198859	PRICKLE2	prickle homolog 2 (Drosophila)	NM_198859	166336	229.51	573.7	-2.5	0	344.18
1410201	NM_000611	CD59	CD59 molecule, complement regulatory protein		966	112.73	281.91	-2.5	0	169.18
1400181	NM_000290	PGAM2	phosphoglycerate mutase 2 (muscle)	NM_000290	5224	106.89	266.91	-2.5	0.0014	160.02
7160253	NM_002290	LAMA4	laminin, alpha 4		3910	95.12	238	-2.5	0	142.89
2570433	NM_145341	PDCD4	programmed cell death 4 (neoplastic transformation inhibitor)	NM_014456	27250	632.5	1576.16	-2.49	0	943.66
3440671	NM_000325	PITX2	paired-like homeodomain 2		5308	107.81	268.02	-2.49	0.0001	160.21
5690398	NM_003326	TNFSF4	tumor necrosis factor (ligand) superfamily, member 4	NM_003326	7292	102.48	254.95	-2.49	0	152.47
3780022	NM_001037293	PALM2	paralemmin 2	NM_001037293	114299	85.68	213.08	-2.49	0	127.4
3610707	NM_001018091	GCOM1	GRINL1A complex locus	NM_001018090	145781	82.77	205.73	-2.49	0.0414	122.96
4120086	NM_002293	LAMC1	laminin, gamma 1 (formerly LAMB2)	NM_002293	3915	4192.1	10413.7	-2.48	0	6221.59
5560180	NM_014933	SEC31A	SEC31 homolog A (S. cerevisiae)	NM_001077206	22872	1334.28	3310.49	-2.48	0.0001	1976.21
7050136	NM_020673	RAB22A	RAB22A, member RAS oncogene family	NM_020673	57403	259.67	644	-2.48	0	384.33
780270	NM_003255	TIMP2	TIMP metallopeptidase inhibitor 2	NM_003255	7077	779.42	1927.1	-2.47	0.0028	1147.68
2030132	XM_927769	LOC653506	similar to meteorin, glial cell differentiation regulator-like	XM_001714390	653506	728.35	1797.12	-2.47	0	1068.77
3440491	NM_000153	GALC	galactosylceramidase	NM_000153	2581	684.03	1689.87	-2.47	0	1005.84
6280458	NM_001706	BCL6	B-cell CLL/lymphoma 6		604	259.59	641.54	-2.47	0.0003	381.96
3290224	NM_182972	IRF2BP2	interferon regulatory factor 2 binding protein 2	NM_001077397	359948	190.92	471.37	-2.47	0	280.45
6840491	NM_153607	C5orf41	chromosome 5 open reading frame 41	NM_153607	153222	141.71	349.35	-2.47	0	207.64
6220451	NM_001151	SLC25A4	solute carrier family 25 (mitochondrial carrier; adenine nucleotide translocator), member 4	NM_001151	291	2816.63	6934.45	-2.46	0.0001	4117.82
4260386	NM_145918	CTSL1	cathepsin L1	NM_001912	1514	788.3	1940.47	-2.46	0	1152.17
7560180	NM_022486	SUSD1	sushi domain containing 1	NM_022486	64420	227.66	559.48	-2.46	0	331.82
6100300	NM_144591	C10orf32	chromosome 10 open reading frame 32	NM_144591	119032	181.73	446.86	-2.46	0	265.14
1410168	NM_001421	ELF4	E74-like factor 4 (ets domain transcription factor)	NM_001127197	2000	153.3	377.21	-2.46	0	223.91
2600128	NM_012074	DPF3	D4, zinc and double PHD fingers, family 3	NM_012074	8110	102.66	252.66	-2.46	0	150
6250040	NM_005966	NAB1	NGFI-A binding protein 1 (EGR1 binding protein 1)	NM_005966	4664	410.91	1006.43	-2.45	0	595.52
1170301	NM_001080420	SHANK3	SH3 and multiple ankyrin repeat domains 3		85358	329.1	807.36	-2.45	0.0002	478.26
5550092	NM_080826	C20orf82	chromosome 20 open reading frame 82	NM_080826	140862	96.39	235.86	-2.45	0	139.47
730373	NM_198392	TCF21	transcription factor 21	NM_003206	6943	95.29	233.82	-2.45	0	138.53
940474	NM_014467	SRPX2	sushi-repeat-containing protein, X-linked 2	NM_014467	27286	82.93	203.32	-2.45	0.0383	120.39
130368	NM_212472	PRKAR1A	protein kinase, cAMP-dependent, regulatory, type I, alpha (tissue specific extinguisher 1)		5573	1896.86	4620.5	-2.44	0	2723.64
270224	NM_022151	MOAP1	modulator of apoptosis 1	NM_022151	64112	418.09	1019.51	-2.44	0	601.42
6580711	NM_001129	AEBP1	AE binding protein 1	NM_001129	165	290.05	707.2	-2.44	0.0158	417.15
7320646	NM_020909	EPB41L5	erythrocyte membrane protein band 4.1 like 5	NM_020909	57669	190.01	462.81	-2.44	0	272.79
5700670	NM_003387	WIPF1	WAS/WASL interacting protein family, member 1	NM_001077269	7456	150.33	367.38	-2.44	0	217.04
7330132	NM_001630	ANXA8L2	annexin A8-like 2	NM_001630	244	110.55	269.81	-2.44	0	159.26
840360	NM_145053	UBQLNL	ubiquilin-like	NM_145053	143630	80.25	195.68	-2.44	0	115.43
4060333	NM_003377	VEGFB	vascular endothelial growth factor B	NM_003377	7423	1285.78	3123.93	-2.43	0	1838.15
380070	NM_001025	RPS23	ribosomal protein S23	NM_001025	6228	997.8	2423.4	-2.43	0	1425.6
4490142	NM_178564	NRBP2	nuclear receptor binding protein 2	NM_178564	340371	456.05	1108.12	-2.43	0	652.07
7210377	NM_005302	GPR37	G protein-coupled receptor 37 (endothelin receptor type B-like)	NM_005302	2861	450.44	1094.29	-2.43	0	643.84
1260341	NM_001560	IL13RA1	interleukin 13 receptor, alpha 1	NM_001560	3597	405.99	988.54	-2.43	0	582.55
4670451	NM_016048	ISOC1	isochorismatase domain containing 1	NM_016048	51015	390.74	948.01	-2.43	0	557.26
5820195	NM_001042704	CLCNKA	chloride channel Ka	NM_001042704	1187	313.91	763.36	-2.43	0	449.44
1010328	NM_006403	NEDD9	neural precursor cell expressed, developmentally down-regulated 9	NM_006403	4739	110.1	268.06	-2.43	0	157.96
6620437	NM_019102	HOXA5	homeobox A5	NM_019102	3202	106.82	260.06	-2.43	0	153.24
5900192	NM_000719	CACNA1C	calcium channel, voltage-dependent, L type, alpha 1C subunit	NM_000719	775	87.72	213.24	-2.43	0	125.53
6270487	NM_016152	RARB	retinoic acid receptor, beta	NM_000965	5915	86.8	210.88	-2.43	0	124.07
5340220	NM_001010985	MYBPHL	myosin binding protein H-like	NM_001010985	343263	75.89	184.29	-2.43	0.0215	108.4
4810435	NM_005506	SCARB2	scavenger receptor class B, member 2	NM_005506	950	2056.17	4982.06	-2.42	0	2925.89
1190626	NM_006624	ZMYND11	zinc finger, MYND domain containing 11	NM_006624	10771	1412.21	3412.18	-2.42	0	1999.98
4150189	NM_001912	CTSL1	cathepsin L1	NM_001912	1514	867.65	2101.85	-2.42	0	1234.2
6020424	NM_005572	LMNA	lamin A/C	NM_005572	4000	426.72	1033.68	-2.42	0.0071	606.96
5360424	NM_001006932	RPS6KA2	ribosomal protein S6 kinase, 90kDa, polypeptide 2	NM_001006932	6196	340.43	825.05	-2.42	0	484.62
4220270	NM_017693	BIVM	basic, immunoglobulin-like variable motif containing		54841	260.89	632.64	-2.42	0	371.76
5310079	NM_015559	SETBP1	SET binding protein 1	NM_001130110	26040	241.81	585.4	-2.42	0	343.59
6860228	NM_153607	C5orf41	chromosome 5 open reading frame 41	NM_153607	153222	156.38	377.83	-2.42	0.0008	221.45
1690678	NM_173354	SNF1LK	SNF1-like kinase	NM_173354	150094	149.5	362.35	-2.42	0	212.85
6270138	NM_002353	TACSTD2	tumor-associated calcium signal transducer 2	NM_002353	4070	146.99	355.29	-2.42	0.0254	208.3
60273	NM_004982	KCNJ8	potassium inwardly-rectifying channel, subfamily J, member 8	NM_004982	3764	121.01	293.39	-2.42	0	172.38
670333	NM_207033	EDN3	endothelin 3		1908	100.52	242.92	-2.42	0.0004	142.4
2450639	NM_006022	TSC22D1	TSC22 domain family, member 1	NM_006022	8848	2725.42	6580.42	-2.41	0.0003	3855
5690064	NM_203463	LASS6	LAG1 homolog, ceramide synthase 6	NM_203463	253782	1466.95	3539.18	-2.41	0	2072.23
4250327	NM_175744	RHOC	ras homolog gene family, member C	NM_001042678	389	851.85	2055.87	-2.41	0.0024	1204.02
4540689	NM_017664	ANKRD10	ankyrin repeat domain 10	NM_017664	55608	309.04	745.67	-2.41	0.0009	436.63
4220059	AK056736	MBTPS2	membrane-bound transcription factor peptidase, site 2	NM_015884	51360	232.79	560.38	-2.41	0	327.6
6590037	NM_006749	SLC20A2	solute carrier family 20 (phosphate transporter), member 2	NM_006749	6575	231.02	555.8	-2.41	0	324.78
1820739	NM_012119	CCRK	cell cycle related kinase	NM_001039803	23552	198.14	478.26	-2.41	0	280.12
6420500	NM_002409	MGAT3	mannosyl (beta-1,4-)-glycoprotein beta-1,4-N-acetylglucosaminyltransferase	NM_001098270	4248	157.42	380.07	-2.41	0	222.64
6220397	NM_006918	SC5DL	sterol-C5-desaturase (ERG3 delta-5-desaturase homolog, S. cerevisiae)-like	NM_001024956	6309	953.12	2290.45	-2.4	0.0303	1337.33
6900674	NM_017664	ANKRD10	ankyrin repeat domain 10	NM_017664	55608	372.1	894.29	-2.4	0.0047	522.19
3460307	NM_006134	TMEM50B	transmembrane protein 50B	NM_006134	757	321.79	771.04	-2.4	0	449.25
2810255	NM_015989	CSAD	cysteine sulfinic acid decarboxylase	NM_015989	51380	168.89	404.97	-2.4	0	236.08
1430138	NM_012323	MAFF	v-maf musculoaponeurotic fibrosarcoma oncogene homolog F (avian)	NM_012323	23764	125.71	301.16	-2.4	0.0076	175.45
1940390	NM_018222	PARVA	parvin, alpha	NM_018222	55742	102.07	245.3	-2.4	0	143.22
270593	NM_001039966	GPER	G protein-coupled estrogen receptor 1	NM_001039966	2852	83.33	199.97	-2.4	0.0328	116.64
4060358	NM_005502	ABCA1	ATP-binding cassette, sub-family A (ABC1), member 1		19	1243.4	2969	-2.39	0.0004	1725.6
4230674	NM_003505	FZD1	frizzled homolog 1 (Drosophila)	NM_003505	8321	154.58	369.2	-2.39	0.0422	214.62
4670653	NM_014271	IL1RAPL1	interleukin 1 receptor accessory protein-like 1		11141	126.96	303.22	-2.39	0	176.26
380703	NM_030799	YIPF5	Yip1 domain family, member 5	NM_001024947	81555	122.4	293.02	-2.39	0.0019	170.62
150066	NM_006011	ST8SIA2	ST8 alpha-N-acetyl-neuraminide alpha-2,8-sialyltransferase 2	NM_006011	8128	104.76	250.22	-2.39	0	145.47
5090079	NM_198594	C1QTNF1	C1q and tumor necrosis factor related protein 1	NM_030968	114897	100.94	240.86	-2.39	0	139.92
1770364	NM_030817	APOLD1	apolipoprotein L domain containing 1	NM_001130415	81575	88.75	212	-2.39	0.0052	123.25
7560047	NM_001280	CIRBP	cold inducible RNA binding protein	NM_001280	1153	1849.91	4409.45	-2.38	0	2559.53
6660131	NM_014399	TSPAN13	tetraspanin 13	NM_014399	27075	823.9	1961.95	-2.38	0.0357	1138.05
4490475	NM_003459	SLC30A3	solute carrier family 30 (zinc transporter), member 3	NM_003459	7781	406.12	966.64	-2.38	0.0129	560.52
5810095	NM_002575	SERPINB2	serpin peptidase inhibitor, clade B (ovalbumin), member 2	NM_002575	5055	78.22	185.92	-2.38	0.0023	107.7
4810520	NM_025195	TRIB1	tribbles homolog 1 (Drosophila)	NM_025195	10221	2143.95	5075.95	-2.37	0	2932
1850040	NM_032898	C3orf34	chromosome 3 open reading frame 34	NM_032898	84984	1040.04	2467.4	-2.37	0.0001	1427.36
4390619	NM_001042678	RHOC	ras homolog gene family, member C	NM_001042678	389	330.18	784.15	-2.37	0.0014	453.98
3930523	NM_004070	CLCNKA	chloride channel Ka	NM_001042704	1187	304.79	722.19	-2.37	0	417.4
1820746	NM_153240	NPHP3	nephronophthisis 3 (adolescent)		27031	302.98	718.66	-2.37	0	415.68
4120386	NM_002593	PCOLCE	procollagen C-endopeptidase enhancer	NM_002593	5118	239.33	566.62	-2.37	0.0082	327.29
540129	NM_016657	KDELR3	KDEL (Lys-Asp-Glu-Leu) endoplasmic reticulum protein retention receptor 3	NM_006855	11015	214.88	509.7	-2.37	0.028	294.83
2680382	NM_001003679	LEPR	leptin receptor	NM_001003679	3953	133.81	317.36	-2.37	0.0013	183.56
5360193	NM_080792	SIRPA	signal-regulatory protein alpha	NM_001040022	140885	117.7	278.4	-2.37	0.0182	160.7
4280725	NM_183399	RNF14	ring finger protein 14	NM_004290	9604	359.91	849.02	-2.36	0	489.11
5910463	NM_006823	PKIA	protein kinase (cAMP-dependent, catalytic) inhibitor alpha	NM_006823	5569	262.41	620.31	-2.36	0	357.9
2600019	NM_005368	MB	myoglobin		4151	102.46	242.05	-2.36	0.0153	139.59
2900674	NM_001542	IGSF3	immunoglobulin superfamily, member 3	NM_001007237	3321	900.47	2111.9	-2.35	0	1211.43
780041	NM_013995	LAMP2	lysosomal-associated membrane protein 2		3920	687.66	1617.27	-2.35	0	929.61
4670019	NM_030790	ITFG1	integrin alpha FG-GAP repeat containing 1	NM_030790	81533	601.09	1411.19	-2.35	0	810.1
7210040	NM_014023	WDR37	WD repeat domain 37	NM_014023	22884	344.36	807.65	-2.35	0	463.29
4830382	NM_182646	CPEB2	cytoplasmic polyadenylation element binding protein 2	NM_182485	132864	144.85	339.74	-2.35	0	194.88
2190224	NM_018999	KIAA1128	KIAA1128	NM_018999	54462	143.76	337.44	-2.35	0	193.68
5360672	NM_004354	CCNG2	cyclin G2	NM_004354	901	120.87	284.29	-2.35	0	163.42
2760164	NM_012328	DNAJB9	DnaJ (Hsp40) homolog, subfamily B, member 9	NM_012328	4189	519.82	1217.47	-2.34	0	697.65
4220431	NM_000127	EXT1	exostoses (multiple) 1		2131	467.14	1091.44	-2.34	0.0346	624.3
3120743	NM_013995	LAMP2	lysosomal-associated membrane protein 2		3920	461.72	1078.17	-2.34	0	616.45
1980403	NM_018660	ZNF395	zinc finger protein 395	NM_018660	55893	452.79	1058.39	-2.34	0	605.6
6040286	NM_022817	PER2	period homolog 2 (Drosophila)	NM_022817	8864	197.02	460.76	-2.34	0.0171	263.74
6280414	NM_000052	ATP7A	ATPase, Cu++ transporting, alpha polypeptide	NM_000052	538	111.04	260	-2.34	0	148.96
3890709	NM_005904	SMAD7	SMAD family member 7	NM_005904	4092	107.96	252.88	-2.34	0.0011	144.92
6220687	NM_016341	PLCE1	phospholipase C, epsilon 1	NM_016341	51196	90.36	211.69	-2.34	0	121.33
7160400	NM_004528	MGST3	microsomal glutathione S-transferase 3	NM_004528	4259	2436.13	5688.33	-2.33	0	3252.19
6510368	NM_018121	FAM178A	family with sequence similarity 178, member A	NM_018121	55719	830.98	1937.19	-2.33	0	1106.21
5390754	NM_031954	KCTD10	potassium channel tetramerisation domain containing 10	NM_031954	83892	340.54	794.47	-2.33	0	453.93
5360392	NM_021202	TP53INP2	tumor protein p53 inducible nuclear protein 2	NM_021202	58476	229.86	536.39	-2.33	0	306.53
3830170	NM_003655	CBX4	chromobox homolog 4 (Pc class homolog, Drosophila)	NM_003655	8535	123.59	288.44	-2.33	0	164.85
60184	NM_002487	NDN	necdin homolog (mouse)	NM_002487	4692	2007.65	4661.61	-2.32	0	2653.96
5290259	NM_032775	KLHL22	kelch-like 22 (Drosophila)	NM_032775	84861	346.9	804.67	-2.32	0	457.77
5420070	NM_152330	FRMD6	FERM domain containing 6	NM_001042481	122786	133.61	309.91	-2.32	0.0007	176.3
3850059	NM_005574	LMO2	LIM domain only 2 (rhombotin-like 1)	NM_005574	4005	117.78	272.79	-2.32	0.0028	155.01
1780075	NM_001189	NKX3-2	NK3 homeobox 2	NM_001189	579	82.91	192.48	-2.32	0	109.57
620750	NM_033140	CALD1	caldesmon 1	NM_004342	800	3368.63	7784.27	-2.31	0	4415.64
1570348	NM_001759	CCND2	cyclin D2	NM_001759	894	2457.33	5686.95	-2.31	0.0365	3229.62
1230767	NM_006435	IFITM2	interferon induced transmembrane protein 2 (1-8D)	NM_006435	10581	2413.31	5575.44	-2.31	0.0215	3162.13
6480630	NM_006045	ATP9A	ATPase, class II, type 9A	NM_006045	10079	1277.52	2954.57	-2.31	0	1677.05
4490615	NM_005724	TSPAN3	tetraspanin 3	NM_005724	10099	889.26	2050.08	-2.31	0	1160.82
1850259	NM_205843	NFIC	nuclear factor I/C (CCAAT-binding transcription factor)	NM_005597	4782	147.6	341.47	-2.31	0	193.86
5080543	NM_006528	TFPI2	tissue factor pathway inhibitor 2	NM_006528	7980	116.38	269.21	-2.31	0	152.83
6840112	NM_145011	ZNF25	zinc finger protein 25	NM_145011	219749	113.42	261.53	-2.31	0	148.1
4150593	NM_015077	SARM1	sterile alpha and TIR motif containing 1	NM_015077	23098	107.28	247.58	-2.31	0	140.3
830687	NM_004067	CHN2	chimerin (chimaerin) 2	NM_001039936	1124	100.96	232.76	-2.31	0.0108	131.81
830278	NM_022343	GLIPR2	GLI pathogenesis-related 2	NM_022343	152007	1353.71	3111.22	-2.3	0.0016	1757.51
2450064	NM_006164	NFE2L2	nuclear factor (erythroid-derived 2)-like 2	NM_006164	4780	756.39	1741.9	-2.3	0	985.5
6480349	NM_012446	SSBP2	single-stranded DNA binding protein 2	NM_012446	23635	668.55	1536.3	-2.3	0	867.75
5690246	NM_020148	SPIRE1	spire homolog 1 (Drosophila)	NM_001128626	56907	638.62	1466.57	-2.3	0	827.95
4010020	NM_172373	ELF1	E74-like factor 1 (ets domain transcription factor)	NM_172373	1997	308.83	710.29	-2.3	0	401.46
4280678	NM_005410	SEPP1	selenoprotein P, plasma, 1	NM_001085486	6414	265.13	611.04	-2.3	0.021	345.92
240400	NM_199169	PMEPA1	prostate transmembrane protein, androgen induced 1	NM_020182	56937	219.94	505.29	-2.3	0.008	285.35
840377	NM_007226	NXPH2	neurexophilin 2	NM_007226	11249	149.13	343.61	-2.3	0.0064	194.48
5290672	NM_138448	ACYP2	acylphosphatase 2, muscle type	NM_138448	98	145.57	334.55	-2.3	0.0192	188.97
1430598	NM_058229	FBXO32	F-box protein 32	NM_058229	114907	95.13	218.34	-2.3	0.0001	123.21
6110630	NM_080593	HIST1H2BK	histone cluster 1, H2bk		85236	964.41	2205.63	-2.29	0.0216	1241.23
2570730	NM_031442	TMEM47	transmembrane protein 47	NM_031442	83604	556.73	1274.58	-2.29	0.0005	717.85
2140735	NM_006266	RALGDS	ral guanine nucleotide dissociation stimulator	NM_001042368	5900	407.56	931.3	-2.29	0.0066	523.74
6480259	NM_002430	MN1	meningioma (disrupted in balanced translocation) 1	NM_002430	4330	334.97	765.51	-2.29	0.0007	430.54
4730731	NM_020871	LRCH2	leucine-rich repeats and calponin homology (CH) domain containing 2	NM_020871	57631	274.06	626.52	-2.29	0	352.45
4920327	NM_018999	KIAA1128	KIAA1128	NM_018999	54462	223.75	511.39	-2.29	0.0074	287.64
1990563	NM_016098	BRP44L	brain protein 44-like	NM_016098	51660	168.82	385.92	-2.29	0	217.1
6590026	NM_015461	ZNF521	zinc finger protein 521	NM_015461	25925	118.3	271.37	-2.29	0.0126	153.07
1050309	NM_021958	HLX	H2.0-like homeobox	NM_021958	3142	101.35	231.82	-2.29	0	130.47
4290278	NM_000378	WT1	Wilms tumor 1	NM_000378	7490	79.13	181.29	-2.29	0.0386	102.17
5080132	NM_001100	ACTA1	actin, alpha 1, skeletal muscle		58	1132.57	2581.88	-2.28	0	1449.32
6220674	NM_020739	CCPG1	cell cycle progression 1	NM_004748	9236	228.78	520.95	-2.28	0	292.17
1030278	NM_032709	C10orf33	chromosome 10 open reading frame 33	XM_001714371	84795	136.42	310.67	-2.28	0.0002	174.25
5420377	NM_002306	LGALS3	lectin, galactoside-binding, soluble, 3	NM_002306	3958	100.32	228.97	-2.28	0	128.65
3290471	NM_001035004	KCNIP4	Kv channel interacting protein 4	NM_001035003	80333	81.68	186.6	-2.28	0.0063	104.92
5550079	NM_173167	UNC45B	unc-45 homolog B (C. elegans)	NM_001033576	146862	81.26	185.49	-2.28	0.0182	104.22
6380093	NM_001031696	PLD3	phospholipase D family, member 3	NM_001031696	23646	1514.79	3433.41	-2.27	0	1918.63
2100427	NM_025133	FBXO11	F-box protein 11		80204	878.33	1992.5	-2.27	0	1114.16
7000468	NM_025133	FBXO11	F-box protein 11		80204	816.99	1858.05	-2.27	0	1041.06
6480014	NM_020962	NOPE	neighbor of Punc E11	NM_020962	57722	533.24	1209.85	-2.27	0	676.61
4060619	NM_021111	RECK	reversion-inducing-cysteine-rich protein with kazal motifs	NM_021111	8434	164.38	373.03	-2.27	0	208.65
7550181	NM_000629	IFNAR1	interferon (alpha, beta and omega) receptor 1	NM_000629	3454	134.58	305.79	-2.27	0	171.21
70403	NM_025057	C14orf45	chromosome 14 open reading frame 45	NM_025057	80127	89.75	204.18	-2.27	0	114.42
5810528	NM_003862	FGF18	fibroblast growth factor 18	NM_003862	8817	87.77	198.87	-2.27	0.0004	111.1
2850202	NM_003335	UBA7	ubiquitin-like modifier activating enzyme 7	NM_003335	7318	86.12	195.64	-2.27	0	109.53
270114	NM_001034850	FAM134B	family with sequence similarity 134, member B	NM_001034850	54463	85.49	194.25	-2.27	0.0011	108.76
6400392	NM_000561	GSTM1	glutathione S-transferase M1	NM_000561	2944	1102.01	2490.58	-2.26	0.0001	1388.56
430307	NM_012428	NPTN	neuroplastin	NM_012428	27020	512.2	1157.68	-2.26	0	645.48
6480703	NM_021913	AXL	AXL receptor tyrosine kinase	NM_001699	558	269.6	608.42	-2.26	0	338.82
6180019	NM_004763	ITGB1BP1	integrin beta 1 binding protein 1	NM_004763	9270	267.91	605.6	-2.26	0	337.69
1230524	NM_152996	ST6GALNAC3	ST6 (alpha-N-acetyl-neuraminyl-2,3-beta-galactosyl-1,3)-N-acetylgalactosaminide alpha-2,6-sialyltransferase 3	NM_152996	256435	239.21	539.72	-2.26	0	300.51
3850187	NM_012157	FBXL2	F-box and leucine-rich repeat protein 2	NM_012157	25827	185.28	418.8	-2.26	0	233.51
430743	NM_001584	MPPED2	metallophosphoesterase domain containing 2	NM_001584	744	123.77	279.73	-2.26	0	155.96
2320047	NM_005595	NFIA	nuclear factor I/A	NM_001134673	4774	107.4	242.36	-2.26	0.0182	134.96
3450753	NM_006917	RXRG	retinoid X receptor, gamma	NM_001009598	6258	101.28	229.27	-2.26	0	127.99
450754	BX640888	GPC6	glypican 6	NM_005708	10082	235.1	528.91	-2.25	0	293.82
780626	NM_032264	NBPF3	neuroblastoma breakpoint family, member 3	NM_032264	84224	196.84	442.44	-2.25	0	245.6
5700102	NM_170696	ALDH1A2	aldehyde dehydrogenase 1 family, member A2	NM_003888	8854	125.19	281.81	-2.25	0.0028	156.62
3830315	NM_001825	CKMT2	creatine kinase, mitochondrial 2 (sarcomeric)	NM_001099735	1160	119.98	269.9	-2.25	0.0346	149.92
1820747	NM_015345	DAAM2	dishevelled associated activator of morphogenesis 2	NM_015345	23500	105.43	237.29	-2.25	0.0495	131.86
4540184	NM_080737	SYTL4	synaptotagmin-like 4	NM_001129896	94121	94.62	212.83	-2.25	0	118.2
6130148	NM_013343	LOH3CR2A	loss of heterozygosity, 3, chromosomal region 2, gene A	NM_013343	29931	88.52	199.03	-2.25	0	110.51
5390161	NM_004419	DUSP5	dual specificity phosphatase 5	NM_004419	1847	1000.49	2238.74	-2.24	0	1238.24
1820279	NM_130783	TSPAN18	tetraspanin 18	NM_001031730	90139	338.8	759.09	-2.24	0	420.29
3800452	NM_001425	EMP3	epithelial membrane protein 3	NM_001425	2014	245.24	548.38	-2.24	0.0002	303.14
3420487	NM_201222	MAGED2	melanoma antigen family D, 2	NM_014599	10916	211.53	473.25	-2.24	0.0319	261.72
1260538	NM_130463	ATP6V1G2	ATPase, H+ transporting, lysosomal 13kDa, V1 subunit G2	NM_130463	534	166.99	374.15	-2.24	0.006	207.16
2490343	NM_001004057	GRK4	G protein-coupled receptor kinase 4	NM_001004056	2868	119.15	267.07	-2.24	0	147.92
6400364	NM_006186	NR4A2	nuclear receptor subfamily 4, group A, member 2	NM_006186	4929	116.01	258.55	-2.23	0.0027	142.54
2600379	NM_203403	C9orf150	chromosome 9 open reading frame 150	NM_203403	286343	87.87	196.29	-2.23	0	108.42
4040176	NM_005560	LAMA5	laminin, alpha 5	NM_005560	3911	3194.79	7083.18	-2.22	0	3888.38
7000397	NM_015158	KANK1	KN motif and ankyrin repeat domains 1	NM_015158	23189	512.45	1139.87	-2.22	0.002	627.42
5550500	NM_001008529	MXRA7	matrix-remodelling associated 7	NM_001008528	439921	108.04	239.9	-2.22	0.0058	131.86
5670246	NM_006379	SEMA3C	sema domain, immunoglobulin domain (Ig), short basic domain, secreted, (semaphorin) 3C	NM_006379	10512	82.81	184.08	-2.22	0	101.27
4280133	NM_016617	UFM1	ubiquitin-fold modifier 1	NM_016617	51569	412.13	909	-2.21	0	496.87
2370482	NM_198252	GSN	gelsolin (amyloidosis, Finnish type)	NM_000177	2934	222.5	491.98	-2.21	0.0301	269.48
4640187	NM_000935	PLOD2	procollagen-lysine, 2-oxoglutarate 5-dioxygenase 2	NM_000935	5352	216.19	476.72	-2.21	0.0069	260.53
3940484	NM_005920	MEF2D	myocyte enhancer factor 2D	NM_005920	4209	210.11	463.96	-2.21	0	253.85
2360189	NM_014423	AFF4	AF4/FMR2 family, member 4	NM_014423	27125	176.91	391.23	-2.21	0	214.33
3450762	NM_004349	RUNX1T1	runt-related transcription factor 1; translocated to, 1 (cyclin D-related)	NM_004349	862	167.18	368.95	-2.21	0.0048	201.77
270176	NM_152423	MUM1L1	melanoma associated antigen (mutated) 1-like 1	NM_152423	139221	103.58	228.79	-2.21	0	125.21
4670577	NM_198276	TMEM17	transmembrane protein 17	NM_198276	200728	1230.82	2710.67	-2.2	0	1479.85
3610672	NM_001008844	DSP	desmoplakin	NM_001008844	1832	844.16	1854.68	-2.2	0	1010.52
6370682	NM_207672	GRIPAP1	GRIP1 associated protein 1	NM_020137	56850	512.7	1128.68	-2.2	0.0007	615.97
2070039	NM_016133	INSIG2	insulin induced gene 2	NM_016133	51141	239.49	527.79	-2.2	0	288.31
6400161	NM_145036	CCDC46	coiled-coil domain containing 46	NM_001037325	201134	114.66	252.38	-2.2	0	137.72
6560487	NM_001842	CNTFR	ciliary neurotrophic factor receptor	NM_001842	1271	88.54	194.88	-2.2	0.001	106.34
2650220	NM_007085	FSTL1	follistatin-like 1	NM_007085	11167	1940.55	4243.51	-2.19	0.0064	2302.97
4560020	NM_199168	CXCL12	chemokine (C-X-C motif) ligand 12 (stromal cell-derived factor 1)	NM_000609	6387	814.73	1782.44	-2.19	0.0245	967.71
1580161	NM_018092	NETO2	neuropilin (NRP) and tolloid (TLL)-like 2	NM_018092	81831	618.19	1355.89	-2.19	0	737.69
4900332	NM_018416	FOXJ2	forkhead box J2	NM_018416	55810	617.8	1353.46	-2.19	0	735.66
6270382	NM_003845	DYRK4	dual-specificity tyrosine-(Y)-phosphorylation regulated kinase 4	NM_003845	8798	338.63	740.12	-2.19	0	401.49
1260193	NM_015470	RAB11FIP5	RAB11 family interacting protein 5 (class I)	NM_015470	26056	179.54	394.08	-2.19	0.0204	214.54
7610390	NM_006092	NOD1	nucleotide-binding oligomerization domain containing 1	NM_006092	10392	148.47	325.42	-2.19	0.0001	176.95
6180414	NM_003463	PTP4A1	protein tyrosine phosphatase type IVA, member 1	NM_003463	7803	145.95	319.11	-2.19	0	173.15
5130167	NM_001009984	C20orf194	chromosome 20 open reading frame 194	NM_001009984	25943	144.68	317.06	-2.19	0.0012	172.37
2490224	NM_014460	CSDC2	cold shock domain containing C2, RNA binding	NM_014460	27254	106.28	232.48	-2.19	0	126.2
3390450	NM_001039374	KIAA1984	KIAA1984	NM_001039374	84960	93.54	205.03	-2.19	0	111.5
7100307	NM_001013716	LOC441087	hypothetical gene supported by AK125735	NM_001013716	441087	3091.81	6753.9	-2.18	0	3662.08
3450750	NM_153263	ZNF549	zinc finger protein 549	NM_153263	256051	1506.14	3287.62	-2.18	0	1781.49
2190541	NM_178831	tcag7.1177	opposite strand transcription unit to STAG3	NM_178831	352954	380.33	829.96	-2.18	0	449.63
4850142	NM_019600	KIAA1370	KIAA1370	NM_019600	56204	199.79	434.81	-2.18	0	235.02
4120019	NM_020353	PLSCR4	phospholipid scramblase 4	NM_001128304	57088	97.98	213.16	-2.18	0	115.18
4780307	NM_006226	PLCL1	phospholipase C-like 1	NM_001114661	5334	87.21	190.36	-2.18	0.0005	103.15
650678	NM_003186	TAGLN	transgelin	NM_001001522	6876	7227.85	15704.5	-2.17	0.0256	8476.61
1980288	NM_004390	CTSH	cathepsin H	NM_004390	1512	575.36	1250.38	-2.17	0	675.01
2260066	NM_002956	CLIP1	CAP-GLY domain containing linker protein 1	NM_002956	6249	431.4	937.64	-2.17	0.0018	506.24
240523	NM_032181	FAM176A	family with sequence similarity 176, member A	NM_001135032	84141	174.14	377.48	-2.17	0	203.34
830523	NM_001032394	GPR126	G protein-coupled receptor 126	NM_001032394	57211	136.7	297.06	-2.17	0.0025	160.37
5130053	NM_003759	SLC4A4	solute carrier family 4, sodium bicarbonate cotransporter, member 4	NM_001098484	8671	102.48	222.4	-2.17	0	119.91
670019	NM_182511	CBLN2	cerebellin 2 precursor	NM_182511	147381	90.08	195.18	-2.17	0	105.1
1660113	NM_001079673	FNDC3A	fibronectin type III domain containing 3A	NM_001079673	22862	200.14	431.68	-2.16	0.0121	231.54
6400148	NM_080430	SELM	selenoprotein M	NM_080430	140606	198.71	429.72	-2.16	0	231.01
4210347	NM_001033575	DUSP28	dual specificity phosphatase 28	NM_001033575	285193	175.27	378.06	-2.16	0	202.79
4920202	NM_002373	MAP1A	microtubule-associated protein 1A	NM_002373	4130	157.85	341.19	-2.16	0	183.34
3390487	NM_021111	RECK	reversion-inducing-cysteine-rich protein with kazal motifs	NM_021111	8434	140.07	302.86	-2.16	0.0145	162.79
650689	NM_015526	CLIP3	CAP-GLY domain containing linker protein 3	NM_015526	25999	1020.31	2192.16	-2.15	0	1171.85
5270064	NM_020717	SHROOM4	shroom family member 4	NM_020717	57477	395.66	851.72	-2.15	0.0005	456.06
4150753	NM_017946	FKBP14	FK506 binding protein 14, 22 kDa	NM_017946	55033	360.73	777.31	-2.15	0.0001	416.58
160270	NM_022003	FXYD6	FXYD domain containing ion transport regulator 6	NM_022003	53826	350.02	753.76	-2.15	0	403.75
2450563	NM_001008738	FNIP1	folliculin interacting protein 1	NM_001008738	96459	273.13	587.81	-2.15	0	314.69
2070470	NM_030806	C1orf21	chromosome 1 open reading frame 21	NM_030806	81563	186.7	402.17	-2.15	0.0001	215.47
1440215	NM_001419	ELAVL1	ELAV (embryonic lethal, abnormal vision, Drosophila)-like 1 (Hu antigen R)	NM_001419	1994	168.79	362.21	-2.15	0.0043	193.41
870338	NM_001964	EGR1	early growth response 1	NM_001964	1958	2781.4	5947.4	-2.14	0	3166
5570246	NM_032890	DISP1	dispatched homolog 1 (Drosophila)	NM_032890	84976	208.38	446.85	-2.14	0.0001	238.47
7200195	NM_005996	TBX3	T-box 3		6926	145.55	311.08	-2.14	0	165.54
3120279	NM_001040633	PRKAG2	protein kinase, AMP-activated, gamma 2 non-catalytic subunit		51422	128.51	275.09	-2.14	0.0009	146.58
3170093	NM_014734	KIAA0247	KIAA0247	NM_014734	9766	119.67	256.67	-2.14	0	137
4200435	NM_001024629	NRP1	neuropilin 1	NM_001024628	8829	101.23	216.35	-2.14	0	115.12
3190634	NM_006870	DSTN	destrin (actin depolymerizing factor)	NM_001011546	11034	1552.26	3306.35	-2.13	0.0002	1754.09
1300239	NM_017583	TRIM44	tripartite motif-containing 44	NM_017583	54765	827.8	1760.62	-2.13	0	932.82
4890328	NM_001040455	SIDT2	SID1 transmembrane family, member 2	NM_001040455	51092	499.04	1064.26	-2.13	0	565.22
4640209	NM_182487	OLFML2A	olfactomedin-like 2A	NM_182487	169611	311.18	663.4	-2.13	0	352.22
4490010	NM_014992	DAAM1	dishevelled associated activator of morphogenesis 1	NM_014992	23002	269.95	574.85	-2.13	0.0026	304.9
10767	NM_001080420	SHANK3	SH3 and multiple ankyrin repeat domains 3		85358	256.22	546.58	-2.13	0	290.36
3420519	NM_181897	PPP2R3A	protein phosphatase 2 (formerly 2A), regulatory subunit B'', alpha	NM_002718	5523	242.52	516.4	-2.13	0.0007	273.89
6580674	AJ420516	LOC221710	hypothetical protein LOC221710	XM_001720414	221710	182.34	388.16	-2.13	0.001	205.82
2370348	NM_033025	SYDE1	synapse defective 1, Rho GTPase, homolog 1 (C. elegans)	NM_033025	85360	162.26	345.8	-2.13	0.0082	183.54
7040327	NM_001080	ALDH5A1	aldehyde dehydrogenase 5 family, member A1		7915	144.94	309.44	-2.13	0.0005	164.5
50370	NM_012416	RANBP6	RAN binding protein 6	NM_012416	26953	133.82	284.98	-2.13	0	151.16
1580544	NM_004569	PIGH	phosphatidylinositol glycan anchor biosynthesis, class H	NM_004569	5283	104.52	222.58	-2.13	0	118.06
6560601	NM_152240	ZMAT3	zinc finger, matrin type 3	NM_022470	64393	994.56	2103.68	-2.12	0.0011	1109.12
3710647	NM_006454	MXD4	MAX dimerization protein 4	NM_006454	10608	777.43	1648.41	-2.12	0.0012	870.98
7160747	NM_032374	C14orf153	chromosome 14 open reading frame 153	NM_032374	84334	703.22	1491.83	-2.12	0.0002	788.61
5290593	NM_000156	GAMT	guanidinoacetate N-methyltransferase		2593	519.92	1103.48	-2.12	0	583.56
7040674	NM_001025356	ANO6	anoctamin 6	NM_001025356	196527	446.77	945.33	-2.12	0.004	498.56
460010	NM_004615	TSPAN7	tetraspanin 7	NM_004615	7102	316.36	669.14	-2.12	0.0001	352.78
4210403	NM_004172	SLC1A3	solute carrier family 1 (glial high affinity glutamate transporter), member 3	NM_004172	6507	299.49	634.11	-2.12	0.0014	334.63
3990674	NM_006751	SSFA2	sperm specific antigen 2	NM_001130445	6744	93.47	198.33	-2.12	0.0433	104.87
7100154	NM_201597	CACNB2	calcium channel, voltage-dependent, beta 2 subunit	NM_000724	783	92.87	197.36	-2.12	0.0075	104.48
1770224	NM_153026	PRICKLE1	prickle homolog 1 (Drosophila)	NM_153026	144165	2630.35	5537.96	-2.11	0.0256	2907.61
6280167	XM_937968	C4orf48	chromosome 4 open reading frame 48	XM_001716080	401115	2393.11	5042.23	-2.11	0.0106	2649.12
3890551	NM_144601	CMTM3	CKLF-like MARVEL transmembrane domain containing 3	NM_001048251	123920	1011.11	2137.18	-2.11	0	1126.07
7510392	NM_173602	DIP2B	DIP2 disco-interacting protein 2 homolog B (Drosophila)	NM_173602	57609	810.02	1711.98	-2.11	0.0001	901.96
2900441	NM_020899	ZBTB4	zinc finger and BTB domain containing 4		57659	587.64	1238.44	-2.11	0	650.79
3290731	NM_006255	PRKCH	protein kinase C, eta	NM_006255	5583	204.4	431.58	-2.11	0.0001	227.18
460338	NM_182943	PLOD2	procollagen-lysine, 2-oxoglutarate 5-dioxygenase 2	NM_000935	5352	107.34	226.26	-2.11	0.0011	118.91
2750609	NM_178313	SPTBN1	spectrin, beta, non-erythrocytic 1	NM_003128	6711	97.73	205.93	-2.11	0.0051	108.2
3800600	NM_006986	MAGED1	melanoma antigen family D, 1	NM_001005332	9500	1742.3	3655.03	-2.1	0	1912.73
7380470	NM_148906	OSBPL9	oxysterol binding protein-like 9	NM_024586	114883	1504.76	3162.59	-2.1	0	1657.84
4890674	NM_014521	SH3BP4	SH3-domain binding protein 4	NM_014521	23677	790.09	1655.55	-2.1	0	865.47
870131	NM_005347	HSPA5	heat shock 70kDa protein 5 (glucose-regulated protein, 78kDa)	NM_005347	3309	667.13	1399.32	-2.1	0	732.19
3840100	NM_014933	SEC31A	SEC31 homolog A (S. cerevisiae)	NM_001077206	22872	655.44	1378.85	-2.1	0	723.41
4230373	NM_005921	MAP3K1	mitogen-activated protein kinase kinase kinase 1	NM_005921	4214	576	1211.39	-2.1	0	635.39
1300369	NR_002797	LOC255783	hypothetical protein LOC255783	NR_002797	255783	412.9	866.79	-2.1	0	453.89
50170	NM_016038	SBDS	Shwachman-Bodian-Diamond syndrome		51119	196.01	410.98	-2.1	0	214.97
1770008	NM_018027	FRMD4A	FERM domain containing 4A	NM_018027	55691	182.43	383.86	-2.1	0.0004	201.43
6200332	NM_001005753	VPS24	vacuolar protein sorting 24 homolog (S. cerevisiae)	NM_001005753	51652	147.79	310.48	-2.1	0	162.69
3190288	NM_005583	LYL1	lymphoblastic leukemia derived sequence 1	NM_005583	4066	138.52	291.54	-2.1	0	153.02
730093	NM_020209	SHD	Src homology 2 domain containing transforming protein D	NM_020209	56961	136.23	285.56	-2.1	0.0412	149.33
6650594	NM_014616	ATP11B	ATPase, class VI, type 11B	NM_014616	23200	126.24	264.95	-2.1	0	138.72
3520066	NM_003505	FZD1	frizzled homolog 1 (Drosophila)	NM_003505	8321	106.99	225.02	-2.1	0.0148	118.03
3460520	NM_001759	CCND2	cyclin D2	NM_001759	894	5257.32	10984.5	-2.09	0.0001	5727.16
7000064	NM_030779	KCNH6	potassium voltage-gated channel, subfamily H (eag-related), member 6	NM_030779	81033	2181.34	4558.67	-2.09	0.0005	2377.33
6900612	NM_001011546	DSTN	destrin (actin depolymerizing factor)	NM_001011546	11034	2025.86	4228.81	-2.09	0	2202.95
6250093	NM_005895	GOLGA3	golgi autoantigen, golgin subfamily a, 3	NM_005895	2802	825.62	1728.33	-2.09	0	902.7
2350543	NM_152361	EID2B	EP300 interacting inhibitor of differentiation 2B	NM_152361	126272	574.26	1197.97	-2.09	0.0013	623.71
2940687	NM_032012	C9orf5	chromosome 9 open reading frame 5	NM_001099734	23731	474.38	991.85	-2.09	0.0058	517.47
4050128	NM_018837	SULF2	sulfatase 2	NM_018837	55959	370.4	772.82	-2.09	0	402.42
1110367	NM_017813	IMPAD1	inositol monophosphatase domain containing 1	NM_017813	54928	205.26	428.59	-2.09	0	223.32
1230112	NM_014733	ZFYVE16	zinc finger, FYVE domain containing 16	NM_001105251	9765	140.67	294.2	-2.09	0	153.54
7000008	NM_001024807	APLP1	amyloid beta (A4) precursor-like protein 1	NM_001024807	333	130.41	272.32	-2.09	0	141.91
6100494	NM_147175	HS6ST2	heparan sulfate 6-O-sulfotransferase 2	NM_001077188	90161	120.31	252.01	-2.09	0	131.69
430079	NM_002310	LIFR	leukemia inhibitory factor receptor alpha	NM_001127671	3977	111.68	233.21	-2.09	0.0193	121.53
3390575	NM_003966	SEMA5A	sema domain, seven thrombospondin repeats (type 1 and type 1-like), transmembrane domain (TM) and short cytoplasmic domain, (semaphorin) 5A	NM_003966	9037	103.86	217.18	-2.09	0.0096	113.32
1260039	NM_007112	THBS3	thrombospondin 3	NM_007112	7059	99.94	208.97	-2.09	0.0001	109.03
620386	NM_000612	IGF2	insulin-like growth factor 2 (somatomedin A)	NM_000612	3481	94.22	196.61	-2.09	0.0006	102.39
3450463	NM_183376	ARRDC4	arrestin domain containing 4	NM_183376	91947	92.84	194.22	-2.09	0.0181	101.38
4490528	NM_006825	CKAP4	cytoskeleton-associated protein 4	NM_006825	10970	1672.52	3484.48	-2.08	0.002	1811.97
6380370	NM_001760	CCND3	cyclin D3	NM_001760	896	852.36	1774.12	-2.08	0.0292	921.76
7050021	NM_002734	PRKAR1A	protein kinase, cAMP-dependent, regulatory, type I, alpha (tissue specific extinguisher 1)		5573	651.33	1357.07	-2.08	0.0003	705.74
7000142	NM_014647	KIAA0430	KIAA0430	NM_014647	9665	523.4	1089.8	-2.08	0	566.4
2680411	NM_020440	PTGFRN	prostaglandin F2 receptor negative regulator	NM_020440	5738	478.92	996	-2.08	0.0207	517.07
7550066	NM_006343	MERTK	c-mer proto-oncogene tyrosine kinase	NM_006343	10461	330.91	688.63	-2.08	0.0315	357.71
6100411	NM_017946	FKBP14	FK506 binding protein 14, 22 kDa	NM_017946	55033	304.74	633	-2.08	0	328.26
2190689	NM_020896	OSBPL5	oxysterol binding protein-like 5	NM_020896	114879	145.41	302.36	-2.08	0	156.95
670215	NM_002380	MATN2	matrilin 2	NM_002380	4147	111.84	232.11	-2.08	0	120.27
2680670	AK057981	FNIP2	folliculin interacting protein 2	NM_020840	57600	108.97	227.13	-2.08	0.0047	118.16
4290017	NM_014935	PLEKHA6	pleckstrin homology domain containing, family A member 6	NM_014935	22874	101.32	211.07	-2.08	0	109.74
5960243	NM_002449	MSX2	msh homeobox 2		4488	93.06	193.17	-2.08	0.0001	100.12
2100309	NM_022098	XPNPEP3	X-prolyl aminopeptidase (aminopeptidase P) 3, putative	NM_022098	63929	2897.11	6008.56	-2.07	0.0004	3111.44
1260139	NM_001082576	RBM9	RNA binding motif protein 9	NM_001031695	23543	1161.72	2405.23	-2.07	0	1243.51
1500102	NM_006854	KDELR2	KDEL (Lys-Asp-Glu-Leu) endoplasmic reticulum protein retention receptor 2	NM_001100603	11014	1135.08	2346.48	-2.07	0	1211.4
3400754	NM_004735	LRRFIP1	leucine rich repeat (in FLII) interacting protein 1	NM_004735	9208	433.96	899.1	-2.07	0	465.14
2470762	NM_014701	KIAA0256	KIAA0256 gene product	NM_014701	9728	266.34	551.53	-2.07	0	285.19
6510681	NM_183400	RNF14	ring finger protein 14	NM_004290	9604	231.58	478.31	-2.07	0.0008	246.74
6220438	NM_004755	RPS6KA5	ribosomal protein S6 kinase, 90kDa, polypeptide 5	NM_004755	9252	140.06	289.35	-2.07	0.002	149.29
7550500	NM_002229	JUNB	jun B proto-oncogene	NM_002229	3726	119.95	248.38	-2.07	0.0005	128.43
4390661	NM_175066	DDX51	DEAD (Asp-Glu-Ala-Asp) box polypeptide 51	NM_175066	317781	1386.41	2855.85	-2.06	0	1469.44
160224	NM_015226	CLEC16A	C-type lectin domain family 16, member A	NM_015226	23274	430.6	887.03	-2.06	0	456.42
940021	NM_003846	PEX11B	peroxisomal biogenesis factor 11 beta	NM_003846	8799	424.01	872.65	-2.06	0	448.63
2190544	NM_181787	DPY19L4	dpy-19-like 4 (C. elegans)	NM_181787	286148	207.18	426.73	-2.06	0	219.56
1170477	NM_022036	GPRC5C	G protein-coupled receptor, family C, group 5, member C	NM_018653	55890	156.7	322.76	-2.06	0.0037	166.06
1690240	NM_032385	C5orf4	chromosome 5 open reading frame 4	NM_016348	10826	119.44	245.64	-2.06	0	126.19
5960358	NM_015946	PELO	pelota homolog (Drosophila)		53918	1356.55	2778.9	-2.05	0	1422.35
2630601	D87470	FAM168A	family with sequence similarity 168, member A	NM_015159	23201	574.45	1178.72	-2.05	0	604.27
4900168	NM_005723	TSPAN5	tetraspanin 5	NM_005723	10098	296.97	609.34	-2.05	0	312.37
2190364	NM_017883	WDR13	WD repeat domain 13	NM_017883	64743	246.27	505.28	-2.05	0	259.02
4060021	NM_014720	SLK	STE20-like kinase (yeast)	NM_014720	9748	225.4	462.44	-2.05	0.001	237.04
5390575	NM_006561	CUGBP2	CUG triplet repeat, RNA binding protein 2	NM_001025076	10659	124.52	255.73	-2.05	0.0002	131.21
3940097	NM_153713	LIX1L	Lix1 homolog (mouse)-like	NM_153713	128077	114.07	234.18	-2.05	0	120.11
7380047	NM_003250	THRA	thyroid hormone receptor, alpha (erythroblastic leukemia viral (v-erb-a) oncogene homolog, avian)	NM_003250	7067	108.01	221.77	-2.05	0.0006	113.76
5700458	NM_005576	LOXL1	lysyl oxidase-like 1	NM_005576	4016	99.64	204.18	-2.05	0.0014	104.54
2570646	NM_004512	IL11RA	interleukin 11 receptor, alpha	NM_004512	3590	96.55	198.37	-2.05	0.0297	101.81
7570196	NM_006675	TSPAN9	tetraspanin 9	NM_006675	10867	1561.71	3181.32	-2.04	0.0002	1619.61
5220491	NM_014667	VGLL4	vestigial like 4 (Drosophila)	NM_001128219	9686	1120.02	2286.75	-2.04	0	1166.73
360373	NR_002808	C14orf85	chromosome 14 open reading frame 85	NR_002808	319085	668.03	1363.32	-2.04	0.0063	695.29
4210309	NM_016040	TMED5	transmembrane emp24 protein transport domain containing 5	NM_016040	50999	616.34	1254.89	-2.04	0	638.55
3170112	NM_015049	TRAK2	trafficking protein, kinesin binding 2	NM_015049	66008	318.56	650.97	-2.04	0.0023	332.42
1690475	NM_019007	ARMCX6	armadillo repeat containing, X-linked 6	NM_001009584	54470	280.64	573.77	-2.04	0	293.13
6250064	NM_002198	IRF1	interferon regulatory factor 1	NM_002198	3659	123.43	251.31	-2.04	0.0138	127.87
5310468	NM_004558	NRTN	neurturin		4902	117.58	239.85	-2.04	0	122.27
2370373	NM_004430	EGR3	early growth response 3	NM_004430	1960	97.68	199.67	-2.04	0.0444	101.99
1710474	NM_025134	CHD9	chromodomain helicase DNA binding protein 9	NM_025134	80205	1334.71	2704.85	-2.03	0.0005	1370.14
2070408	NM_033290	MID1	midline 1 (Opitz/BBB syndrome)		4281	864.08	1752.98	-2.03	0	888.9
3520328	NM_001002857	ANXA2	annexin A2	NM_001002857	302	187.6	381.43	-2.03	0	193.83
2470600	NM_001014380	KATNAL1	katanin p60 subunit A-like 1	NM_001014380	84056	178.62	362.05	-2.03	0	183.43
5290463	NM_003551	NME5	non-metastatic cells 5, protein expressed in (nucleoside-diphosphate kinase)	NM_003551	8382	102.37	207.57	-2.03	0	105.2
4260414	NM_004893	H2AFY	H2A histone family, member Y	NM_001040158	9555	3867.55	7824.81	-2.02	0	3957.26
4210524	NM_005168	RND3	Rho family GTPase 3	NM_005168	390	988.72	2000.49	-2.02	0	1011.77
3830653	NM_006736	DNAJB2	DnaJ (Hsp40) homolog, subfamily B, member 2	NM_001039550	3300	858.4	1738.19	-2.02	0.002	879.79
7040397	NM_130809	PRRC1	proline-rich coiled-coil 1	NM_130809	133619	450.59	911.56	-2.02	0	460.97
6560564	NM_002737	PRKCA	protein kinase C, alpha	NM_002737	5578	247.36	499.78	-2.02	0.0001	252.42
1030201	NM_001006623	WDR33	WD repeat domain 33	NM_001006622	55339	168.33	340.77	-2.02	0.0082	172.45
3450066	NM_001147	ANGPT2	angiopoietin 2	NM_001118887	285	137.93	278.82	-2.02	0.023	140.89
4290368	NM_024430	PSTPIP2	proline-serine-threonine phosphatase interacting protein 2	NM_024430	9050	107.77	218.11	-2.02	0.0014	110.34
6590341	NM_006868	RAB31	RAB31, member RAS oncogene family	NM_006868	11031	1365.73	2750.93	-2.01	0	1385.19
5670075	NM_000430	PAFAH1B1	platelet-activating factor acetylhydrolase, isoform Ib, alpha subunit 45kDa	NM_000430	5048	668.79	1345.71	-2.01	0.0063	676.92
6020736	NM_003344	UBE2H	ubiquitin-conjugating enzyme E2H (UBC8 homolog, yeast)	NM_003344	7328	454.55	915.01	-2.01	0.002	460.46
7000086	NM_173562	KCTD20	potassium channel tetramerisation domain containing 20	NM_173562	222658	404.3	810.87	-2.01	0.0039	406.58
3400619	NM_001031717	CRELD1	cysteine-rich with EGF-like domains 1	NM_001031717	78987	370.33	743.45	-2.01	0	373.11
1820187	NM_019022	TXNDC10	thioredoxin domain containing 10	NM_019022	54495	212.4	427.91	-2.01	0.0001	215.51
2070100	NM_152996	ST6GALNAC3	ST6 (alpha-N-acetyl-neuraminyl-2,3-beta-galactosyl-1,3)-N-acetylgalactosaminide alpha-2,6-sialyltransferase 3	NM_152996	256435	205.67	413.63	-2.01	0.003	207.95
2630768	NM_005572	LMNA	lamin A/C	NM_005572	4000	165.98	334.44	-2.01	0.0149	168.46
6520241	NM_001001794	FAM116B	family with sequence similarity 116, member B	NM_001001794	414918	134.39	270.78	-2.01	0	136.39
3870228	NM_080805	COL13A1	collagen, type XIII, alpha 1	NM_001130103	1305	130.31	262.23	-2.01	0.0173	131.92
7570326	NM_000024	ADRB2	adrenergic, beta-2-, receptor, surface	NM_000024	154	114.01	228.72	-2.01	0.0209	114.71
6200576	NM_003069	SMARCA1	SWI/SNF related, matrix associated, actin dependent regulator of chromatin, subfamily a, member 1	NM_003069	6594	909.05	1819.53	-2	0	910.48
3800041	NM_018254	RCOR3	REST corepressor 3	NM_018254	55758	589.54	1181.71	-2	0	592.17
7330044	NM_006520	DYNLT3	dynein, light chain, Tctex-type 3	NM_006520	6990	227.27	454.94	-2	0	227.66

## Sheet: Table S17_DOWN in iPS-BC vs iPS
Table S17 - List of 1014 genes DOWNregulated in iPS-BCs compared to undifferentiated iPS cells
Differentiall expression was determined by p-value<0.05, >2-fold change, and difference between mean intensity signals >100.
Probeset	Accnum	Symbol	Genename	Refseq	EntrezGene	mean_hiPSC	mean_hiPS-BC	Fold change	p-value	Difference		Group	# of genes	% of total genes
6960692	NM_032805	ZSCAN10	zinc finger and SCAN domain containing 10	NM_032805	84891	6709.18	92.4	72.61	0	6616.78		Total DOWN genes	1014	100
50204	NM_018189	DPPA4	developmental pluripotency associated 4	NM_018189	55211	10127.8	163.06	62.11	0	9964.69		FC more than 10	33	3.25444
510368	NM_007129	ZIC2	Zic family member 2 (odd-paired homolog, Drosophila)		7546	6743.8	195.55	34.49	0.0216	6548.25		FC more than 5	105	10.355
6060653	NM_006892	DNMT3B	DNA (cytosine-5-)-methyltransferase 3 beta		1789	7219.3	210.91	34.23	0.0027	7008.39		FC more than 3	334	32.9389
4390746	NM_006892	DNMT3B	DNA (cytosine-5-)-methyltransferase 3 beta		1789	6976.05	218.61	31.91	0	6757.43		FC between 2-3	680	67.0611
1990661	NM_001010940	C9orf135	chromosome 9 open reading frame 135	NM_001010940	138255	3650.44	120.76	30.23	0.0002	3529.68		0,01<p<0,05	130	12.8205
290136	NR_002304	POU5F1P1	POU class 5 homeobox 1 pseudogene 1	NR_002304	5462	2499.4	84.34	29.63	0	2415.06		p<0,01	884	87.1795
5310343	NM_024046	CAMKV	CaM kinase-like vesicle-associated	NM_024046	79012	2600.23	93.5	27.81	0	2506.73		Difference <200	151	14.8915
6370541	NM_001898	CST1	cystatin SN		1469	2284.61	83.94	27.22	0.0112	2200.67		Difference >200	863	85.1085
6860047	BU536065	SNAR-A2	small ILF3/NF90-associated RNA A2	NR_004436	100126799	11470.1	503.77	22.77	0.0063	10966.4
5700070	NM_000478	ALPL	alkaline phosphatase, liver/bone/kidney	NM_000478	249	4703.23	211.07	22.28	0	4492.16
60452	NM_015973	GAL	galanin prepropeptide	NM_015973	51083	4644.25	223.94	20.74	0	4420.31
670414	NM_003413	ZIC3	Zic family member 3 (odd-paired homolog, Drosophila)		7547	1896.07	91.98	20.61	0	1804.1
5490358	NM_019079	L1TD1	LINE-1 type transposase domain containing 1	NM_019079	54596	2945.19	157.42	18.71	0	2787.77
870681	NM_152779	GLIPR1L1	GLI pathogenesis-related 1 like 1	NM_152779	256710	1616.28	91.81	17.6	0.0124	1524.47
5130156	NM_003106	SOX2	SRY (sex determining region Y)-box 2	NM_003106	6657	3361.72	201.66	16.67	0	3160.06
4480762	XM_498560	hCG_1815504	hCG1815504	XM_001129572	440132	1777.47	113.44	15.67	0	1664.02
4050315	XM_929774	LOC646817	hypothetical LOC646817	XM_001721069	646817	2855.2	184.43	15.48	0.0021	2670.76
1820541	NM_172337	OTX2	orthodenticle homeobox 2		5015	1817.85	123.66	14.7	0.0001	1694.19
770615	NM_002701	POU5F1	POU class 5 homeobox 1	NM_002701	5460	1085.81	73.98	14.68	0	1011.83
5390669	NM_000814	GABRB3	gamma-aminobutyric acid (GABA) A receptor, beta 3	NM_000814	2562	1895.55	129.44	14.64	0	1766.11
5890215	NM_007015	LECT1	leukocyte cell derived chemotaxin 1	NM_001011705	11061	1163.03	83.94	13.86	0.0008	1079.09
6450746	NR_002304	POU5F1P1	POU class 5 homeobox 1 pseudogene 1	NR_002304	5462	1210.44	87.61	13.82	0	1122.83
5080273	NM_003106	SOX2	SRY (sex determining region Y)-box 2	NM_003106	6657	1897.81	139.21	13.63	0	1758.59
1340551	NM_024674	LIN28	lin-28 homolog (C. elegans)	NM_024674	79727	9062.02	694.65	13.05	0	8367.36
6370553	NM_005232	EPHA1	EPH receptor A1	NM_005232	2041	2012.32	173.71	11.58	0	1838.61
6770474	NM_030622	CYP2S1	cytochrome P450, family 2, subfamily S, polypeptide 1		29785	1881.16	166.71	11.28	0	1714.44
630196	XM_939056	LOC649970	similar to creatine kinase, mitochondrial 1B precursor	XM_939056	649970	1596.12	144.19	11.07	0	1451.93
6200168	NM_006875	PIM2	pim-2 oncogene	NM_006875	11040	2075.28	192.27	10.79	0	1883
4220452	NM_006892	DNMT3B	DNA (cytosine-5-)-methyltransferase 3 beta		1789	1223.62	114.21	10.71	0.0249	1109.41
2360296	AK123661	LOC729860	hypothetical protein LOC729860	XM_001131550	729860	877.8	83.18	10.55	0	794.62
7040487	NM_001038	SCNN1A	sodium channel, nonvoltage-gated 1 alpha		6337	2380.13	228.6	10.41	0	2151.53
6510762	NM_020873	LRRN1	leucine rich repeat neuronal 1	NM_020873	57633	1708.96	166.77	10.25	0	1542.19
3870202	NM_001001995	GPM6B	glycoprotein M6B	NM_001001994	2824	3065.6	308.61	9.93	0	2756.99
7380767	NM_005769	CHST4	carbohydrate (N-acetylglucosamine 6-O) sulfotransferase 4	NM_005769	10164	766.71	77.73	9.86	0	688.98
4560626	NM_007015	LECT1	leukocyte cell derived chemotaxin 1	NM_001011705	11061	1115.49	114.39	9.75	0	1001.11
3870541	NM_032803	SLC7A3	solute carrier family 7 (cationic amino acid transporter, y+ system), member 3	NM_001048164	84889	1966.52	202.24	9.72	0	1764.28
5270072	NM_057157	CYP26A1	cytochrome P450, family 26, subfamily A, polypeptide 1		1592	2332.09	249.67	9.34	0.0162	2082.42
5050270	NM_020436	SALL4	sal-like 4 (Drosophila)		57167	4404.94	501.83	8.78	0	3903.1
6520440	NM_004321	KIF1A	kinesin family member 1A	NM_004321	547	2216.93	260.34	8.52	0	1956.59
6980612	NM_005329	HAS3	hyaluronan synthase 3	NM_005329	3038	1220.08	144.59	8.44	0	1075.49
4180324	NM_052943	FAM46B	family with sequence similarity 46, member B	NM_052943	115572	1928.22	228.79	8.43	0	1699.43
5820035	NM_004289	NFE2L3	nuclear factor (erythroid-derived 2)-like 3	NM_004289	9603	2139.61	256.42	8.34	0	1883.19
70731	NM_000814	GABRB3	gamma-aminobutyric acid (GABA) A receptor, beta 3	NM_000814	2562	917.17	111.01	8.26	0	806.16
2510593	NM_007069	PLA2G16	phospholipase A2, group XVI	NM_001128203	11145	3732.88	458.16	8.15	0	3274.72
5090347	NM_013230	CD24	CD24 molecule	XM_001725629	100133941	1932.54	248.68	7.77	0.0014	1683.87
130754	NM_002851	PTPRZ1	protein tyrosine phosphatase, receptor-type, Z polypeptide 1	NM_002851	5803	874.35	113.2	7.72	0.0318	761.15
50327	NM_016089	ZNF589	zinc finger protein 589	NM_016089	51385	1310.26	170.58	7.68	0	1139.67
2510132	NM_004378	CRABP1	cellular retinoic acid binding protein 1	NM_004378	1381	2287.79	300.08	7.62	0	1987.72
380259	NM_002164	INDO	indoleamine-pyrrole 2,3 dioxygenase	NM_002164	3620	588.52	77.33	7.61	0	511.18
7320372	NM_005442	EOMES	eomesodermin homolog (Xenopus laevis)	NM_005442	8320	577.26	76.26	7.57	0	501
510577	NM_173553	TRIML2	tripartite motif family-like 2	NM_173553	205860	893.02	118.4	7.54	0.0104	774.62
7400286	NM_145899	HMGA1	high mobility group AT-hook 1	NM_002131	3159	9101.95	1212.7	7.51	0	7889.25
840324	NM_006984	CLDN10	claudin 10	NM_006984	9071	928.58	123.94	7.49	0	804.64
3940424	NM_080390	TCEAL2	transcription elongation factor A (SII)-like 2	NM_080390	140597	1479.08	217.49	6.8	0	1261.59
2970397	NM_145288	ZNF296	zinc finger protein 296	NM_145288	162979	762.43	112.58	6.77	0	649.85
3120088	NM_001039111	TRIM71	tripartite motif-containing 71	NM_001039111	131405	1097.91	163.07	6.73	0	934.84
7050220	NM_006681	NMU	neuromedin U	NM_006681	10874	1547.7	235.1	6.58	0	1312.6
2680072	NM_014279	OLFM1	olfactomedin 1	NM_006334	10439	1104.49	168.06	6.57	0	936.43
5820491	NM_003980	MAP7	microtubule-associated protein 7	NM_003980	9053	1512.41	231.35	6.54	0.0016	1281.07
7330026	NM_012083	FRAT2	frequently rearranged in advanced T-cell lymphomas 2	NM_012083	23401	3359.48	515.49	6.52	0	2843.99
2510278	NM_006341	MAD2L2	MAD2 mitotic arrest deficient-like 2 (yeast)	NM_001127325	10459	6701.97	1039.15	6.45	0	5662.82
1570543	NM_001042403	USP44	ubiquitin specific peptidase 44	NM_001042403	84101	523.35	81.25	6.44	0.006	442.1
6860687	NM_013258	PYCARD	PYD and CARD domain containing	NM_013258	29108	779.11	121.66	6.4	0	657.46
2000685	NM_001009568	SMPDL3B	sphingomyelin phosphodiesterase, acid-like 3B	NM_001009568	27293	681.06	106.45	6.4	0	574.61
5050431	NM_004734	DCLK1	doublecortin-like kinase 1	NM_004734	9201	757.36	121.53	6.23	0	635.83
2810192	NM_170678	ITGB1BP3	integrin beta 1 binding protein 3	NM_170678	27231	652.27	106.84	6.11	0.001	545.43
2320286	NM_004973	JARID2	jumonji, AT rich interactive domain 2	NM_004973	3720	3133.4	520.2	6.02	0	2613.21
5870193	NM_019013	FAM64A	family with sequence similarity 64, member A	NM_019013	54478	2216.38	370.3	5.99	0	1846.08
4590377	NM_144698	ANKRD35	ankyrin repeat domain 35	NM_144698	148741	550.74	92.12	5.98	0.0016	458.62
6330270	NM_001448	GPC4	glypican 4	NM_001448	2239	4565.77	765.79	5.96	0.0007	3799.98
2470553	NM_002119	HLA-DOA	major histocompatibility complex, class II, DO alpha	NM_002119	3111	602.05	101.49	5.93	0	500.55
7040446	NM_005440	RND2	Rho family GTPase 2	NM_005440	8153	1904.83	321.91	5.92	0.0001	1582.92
4210397	NM_000170	GLDC	glycine dehydrogenase (decarboxylating)	NM_000170	2731	3723.25	629.9	5.91	0	3093.35
2070632	NM_020634	GDF3	growth differentiation factor 3	NM_020634	9573	506.45	85.76	5.91	0	420.69
7560139	NM_020742	NLGN4X	neuroligin 4, X-linked	NM_020742	57502	1670.69	285.21	5.86	0	1385.47
7550358	NM_006159	NELL2	NEL-like 2 (chicken)	NM_006159	4753	1130.23	194.4	5.81	0	935.84
6380040	NM_001852	COL9A2	collagen, type IX, alpha 2		1298	890.9	154.34	5.77	0.0075	736.55
5080373	NM_001307	CLDN7	claudin 7	NM_001307	1366	1084.88	188.24	5.76	0	896.64
1050390	NM_020742	NLGN4X	neuroligin 4, X-linked	NM_020742	57502	1727.33	304.71	5.67	0.0003	1422.62
3830129	NM_024749	VASH2	vasohibin 2	NM_024749	79805	812.96	144.26	5.64	0	668.7
1070646	NM_013243	SCG3	secretogranin III	NM_013243	29106	540.51	96.31	5.61	0	444.2
3120475	NM_003980	MAP7	microtubule-associated protein 7	NM_003980	9053	990.97	177.74	5.58	0.0147	813.22
110437	NM_017489	TERF1	telomeric repeat binding factor (NIMA-interacting) 1	NM_003218	7013	5405.59	974.86	5.55	0	4430.73
1940193	NM_022055	KCNK12	potassium channel, subfamily K, member 12	NM_022055	56660	1090.27	199.15	5.47	0	891.12
4880554	NM_005407	SALL2	sal-like 2 (Drosophila)		6297	4134.07	758.27	5.45	0	3375.8
7050110	NM_181332	NLGN4X	neuroligin 4, X-linked	NM_020742	57502	919.2	169.42	5.43	0	749.78
6480204	NM_006288	THY1	Thy-1 cell surface antigen	NM_006288	7070	3680.1	678.81	5.42	0	3001.28
2710070	NM_024794	ABHD9	abhydrolase domain containing 9	NM_024794	79852	525.43	97.18	5.41	0	428.25
3310037	NM_005634	SOX3	SRY (sex determining region Y)-box 3	NM_005634	6658	517.83	97.22	5.33	0	420.61
4210427	NM_054023	SCGB3A2	secretoglobin, family 3A, member 2	NM_054023	117156	451.41	85.3	5.29	0	366.11
5890170	NM_024865	NANOG	Nanog homeobox	NM_024865	79923	462.76	88.02	5.26	0	374.74
4860537	NM_182728	SLC7A8	solute carrier family 7 (cationic amino acid transporter, y+ system), member 8	NM_012244	23428	1692.23	324.37	5.22	0	1367.86
7050543	NM_178012	TUBB2B	tubulin, beta 2B	NM_178012	347733	22737	4379.89	5.19	0	18357.2
4730209	NM_004426	PHC1	polyhomeotic homolog 1 (Drosophila)	NM_004426	1911	1735.45	336.46	5.16	0.0014	1398.99
4760474	NM_006000	TUBA4A	tubulin, alpha 4a	NM_006000	7277	469.49	91.35	5.14	0	378.14
10546	NM_001026	RPS24	ribosomal protein S24	NM_001026	6229	1344.73	261.94	5.13	0.0003	1082.79
6860202	NM_001064	TKT	transketolase	NM_001064	7086	8103.84	1589.48	5.1	0	6514.37
5960544	NM_012247	SEPHS1	selenophosphate synthetase 1	NM_012247	22929	3095.52	609.68	5.08	0.0005	2485.83
540747	BE622355	RNF125	ring finger protein 125	NM_017831	54941	805.26	158.54	5.08	0	646.72
6270274	NM_021979	HSPA2	heat shock 70kDa protein 2	NM_021979	3306	404.91	80.52	5.03	0.0053	324.39
2940577	NM_021979	HSPA2	heat shock 70kDa protein 2	NM_021979	3306	458.48	91.52	5.01	0.0124	366.95
5720482	NM_016323	HERC5	hect domain and RLD 5	NM_016323	51191	1376.1	274.96	5	0.0269	1101.14
7570494	NM_032488	CNFN	cornifelin	NM_032488	84518	787.74	158	4.99	0.0204	629.74
4120424	NM_004086	COCH	coagulation factor C homolog, cochlin (Limulus polyphemus)		1690	705.64	141.7	4.98	0	563.94
3450138	NM_001814	CTSC	cathepsin C		1075	3388.37	687.05	4.93	0	2701.32
6200064	NM_177405	CECR1	cat eye syndrome chromosome region, candidate 1	NM_017424	51816	1516.68	307.39	4.93	0	1209.29
4260632	NM_032512	PDZD4	PDZ domain containing 4	NM_032512	57595	483.65	98.72	4.9	0	384.92
3850364	NM_005314	GRPR	gastrin-releasing peptide receptor	NM_005314	2925	445.2	91.2	4.88	0	354
1500010	NM_001255	CDC20	cell division cycle 20 homolog (S. cerevisiae)	NM_001255	991	6319.15	1317.1	4.8	0	5002.05
360600	NM_000814	GABRB3	gamma-aminobutyric acid (GABA) A receptor, beta 3	NM_000814	2562	489.57	102.56	4.77	0	387.01
2750367	NM_021127	PMAIP1	phorbol-12-myristate-13-acetate-induced protein 1	NM_021127	5366	758.8	160.23	4.74	0.0008	598.57
2070201	NM_176875	CCKBR	cholecystokinin B receptor	NM_176875	887	863.4	182.44	4.73	0	680.96
650347	NM_198948	NUDT1	nudix (nucleoside diphosphate linked moiety X)-type motif 1	NM_002452	4521	1937.25	412.79	4.69	0.0048	1524.47
5390435	NM_172344	KCNG3	potassium voltage-gated channel, subfamily G, member 3	NM_133329	170850	403.61	86.28	4.68	0	317.33
3170064	NM_005931	MICB	MHC class I polypeptide-related sequence B	NM_005931	4277	420.52	90.12	4.67	0	330.4
6040669	NM_205848	SYT6	synaptotagmin VI	NM_205848	148281	444.77	95.61	4.65	0	349.16
5290608	NM_002889	RARRES2	retinoic acid receptor responder (tazarotene induced) 2	NM_002889	5919	951.11	205.62	4.63	0.0319	745.5
630537	NM_018055	NODAL	nodal homolog (mouse)	NM_018055	4838	541.78	116.89	4.63	0.0015	424.89
5700612	NM_012247	SEPHS1	selenophosphate synthetase 1	NM_012247	22929	5409.23	1191.83	4.54	0	4217.4
630341	NM_004497	FOXA3	forkhead box A3	NM_004497	3171	615.05	135.6	4.54	0	479.45
7400240	NM_000892	KLKB1	kallikrein B, plasma (Fletcher factor) 1	NM_000892	3818	384.44	84.9	4.53	0.0102	299.54
6200348	NM_001275	CHGA	chromogranin A (parathyroid secretory protein 1)	NM_001275	1113	447.82	99.43	4.5	0.0385	348.39
5270367	NM_001814	CTSC	cathepsin C		1075	2140.49	477.37	4.48	0.0003	1663.12
2570402	NM_004522	KIF5C	kinesin family member 5C	NM_004522	3800	1427.69	318.39	4.48	0	1109.3
60278	NM_001048164	SLC7A3	solute carrier family 7 (cationic amino acid transporter, y+ system), member 3	NM_001048164	84889	476.8	106.4	4.48	0	370.4
6450274	NM_006467	POLR3G	polymerase (RNA) III (DNA directed) polypeptide G (32kD)	NM_006467	10622	381.72	85.33	4.47	0	296.39
3460739	NM_022449	RAB17	RAB17, member RAS oncogene family	NM_022449	64284	1064.18	238.42	4.46	0.0028	825.76
1230630	NM_181671	PITPNC1	phosphatidylinositol transfer protein, cytoplasmic 1	NM_012417	26207	674.53	151.45	4.45	0.0016	523.08
4050671	NM_001098721	GNG4	guanine nucleotide binding protein (G protein), gamma 4	NM_001098721	2786	795.23	181.66	4.38	0	613.57
6770026	NM_004217	AURKB	aurora kinase B	NM_004217	9212	2129.83	491.63	4.33	0	1638.2
1050619	NM_006993	NPM3	nucleophosmin/nucleoplasmin, 3	NM_006993	10360	2890.79	668.56	4.32	0.0018	2222.23
7000161	NM_007280	OIP5	Opa interacting protein 5	NM_007280	11339	2633.98	610.79	4.31	0	2023.19
5550414	NM_019845	RPRM	reprimo, TP53 dependent G2 arrest mediator candidate	NM_019845	56475	811.27	188.33	4.31	0.0173	622.94
4670575	NM_006410	HTATIP2	HIV-1 Tat interactive protein 2, 30kDa	NM_001098520	10553	758.72	176.12	4.31	0	582.61
830348	NM_001104	ACTN3	actinin, alpha 3	NM_001104	89	632.23	146.82	4.31	0	485.42
4290605	NM_080546	SLC44A1	solute carrier family 44, member 1	NM_080546	23446	6175.54	1444.48	4.28	0	4731.07
380097	XR_015755	LOC730024	hypothetical LOC730024	XR_015755	730024	882.32	206.2	4.28	0.0066	676.12
3420661	NM_001015001	CKMT1A	creatine kinase, mitochondrial 1A		548596	425.98	99.81	4.27	0	326.17
5560725	NM_003867	FGF17	fibroblast growth factor 17	NM_003867	8822	342.55	80.23	4.27	0.0416	262.31
1050408	NM_005678	SNURF	SNRPN upstream reading frame		8926	1131.62	267.38	4.23	0.0352	864.24
6250685	NM_002576	PAK1	p21 protein (Cdc42/Rac)-activated kinase 1	NM_001128620	5058	1230.1	292.88	4.2	0	937.22
6330201	NM_021220	OVOL2	ovo-like 2 (Drosophila)	NM_021220	58495	953.46	226.89	4.2	0	726.57
5220612	NM_024693	ECHDC3	enoyl Coenzyme A hydratase domain containing 3	NM_024693	79746	746.82	178.28	4.19	0	568.54
70209	NM_001986	ETV4	ets variant 4	NM_001079675	2118	529.21	126.87	4.17	0	402.34
770634	NM_024504	PRDM14	PR domain containing 14	NM_024504	63978	342.44	82.66	4.14	0	259.78
1400520	NM_014141	CNTNAP2	contactin associated protein-like 2		26047	3957.63	959.19	4.13	0.0024	2998.45
6020682	NM_020211	RGMA	RGM domain family, member A	NM_020211	56963	967.47	234.17	4.13	0	733.29
50626	NM_015715	PLA2G3	phospholipase A2, group III	NM_015715	50487	481.18	116.42	4.13	0	364.76
1230047	NM_000071	CBS	cystathionine-beta-synthase	NM_000071	875	2929.43	710.81	4.12	0	2218.62
460047	NM_012260	HACL1	2-hydroxyacyl-CoA lyase 1		26061	2232.75	541.69	4.12	0	1691.06
150129	NM_024037	C1orf135	chromosome 1 open reading frame 135	NM_024037	79000	834.12	202.25	4.12	0	631.88
610189	NM_015198	COBL	cordon-bleu homolog (mouse)	NM_015198	23242	1422.96	345.96	4.11	0	1077.01
2630279	NM_001001995	GPM6B	glycoprotein M6B	NM_001001994	2824	833.22	202.66	4.11	0.0109	630.56
1850201	NM_001039876	C19orf46	chromosome 19 open reading frame 46	NM_001039876	163183	459.13	112.85	4.07	0	346.28
430438	NR_003491	MIAT	myocardial infarction associated transcript (non-protein coding)	NR_003491	440823	364.72	89.75	4.06	0.0001	274.97
6420050	NM_002523	NPTX2	neuronal pentraxin II	NM_002523	4885	693.51	171.68	4.04	0	521.84
6620528	NM_005952	MT1X	metallothionein 1X	NM_005952	4501	764.5	189.5	4.03	0.0001	574.99
6620392	NM_001040167	LFNG	LFNG O-fucosylpeptide 3-beta-N-acetylglucosaminyltransferase		3955	709.64	176.19	4.03	0.0215	533.45
2070224	NM_004336	BUB1	BUB1 budding uninhibited by benzimidazoles 1 homolog (yeast)	NM_004336	699	1932.04	482.02	4.01	0.0007	1450.02
4780411	NM_017522	LRP8	low density lipoprotein receptor-related protein 8, apolipoprotein e receptor	NM_001018054	7804	606.88	151.46	4.01	0	455.42
1820731	NM_032884	C1orf94	chromosome 1 open reading frame 94	NM_001134734	84970	332.85	83.22	4	0.0309	249.63
840187	NM_080878	ITLN2	intelectin 2	NM_080878	142683	418.41	105.02	3.98	0.0479	313.39
1050088	NM_018228	C14orf115	chromosome 14 open reading frame 115	NM_018228	55237	353.08	88.66	3.98	0.0006	264.42
7330253	NM_006739	MCM5	minichromosome maintenance complex component 5	NM_006739	4174	1381.92	348.61	3.96	0	1033.31
6840487	NM_015832	MBD2	methyl-CpG binding domain protein 2	NM_003927	8932	632.82	160.18	3.95	0	472.64
5860689	NM_016335	PRODH	proline dehydrogenase (oxidase) 1		5625	383.62	97.12	3.95	0	286.5
5900047	NM_001080450	KIAA1553	KIAA1553	NM_001080450	57673	1025.34	259.97	3.94	0	765.37
5260685	NM_007194	CHEK2	CHK2 checkpoint homolog (S. pombe)		11200	707.98	179.62	3.94	0	528.36
1450682	NM_001012716	C18orf56	chromosome 18 open reading frame 56	NM_001012716	494514	1433.05	364.94	3.93	0.0061	1068.11
1740273	NM_022805	SNRPN	small nuclear ribonucleoprotein polypeptide N		6638	9826.37	2510.49	3.91	0	7315.88
1450274	NM_021195	CLDN6	claudin 6	NM_021195	9074	609.09	156.03	3.9	0	453.06
2900239	NM_080625	C20orf160	chromosome 20 open reading frame 160	NM_080625	140706	455.22	117.19	3.88	0	338.03
5490446	NR_001435	HLA-DPB2	major histocompatibility complex, class II, DP beta 2 (pseudogene)	NR_001435	3116	327.63	84.65	3.87	0	242.98
5080131	NM_145792	MGST1	microsomal glutathione S-transferase 1	NM_020300	4257	3641.84	945.8	3.85	0	2696.04
4880408	NM_006378	SEMA4D	sema domain, immunoglobulin domain (Ig), transmembrane domain (TM) and short cytoplasmic domain, (semaphorin) 4D	NM_006378	10507	1517.72	395.48	3.84	0	1122.24
7210326	NM_004159	PSMB8	proteasome (prosome, macropain) subunit, beta type, 8 (large multifunctional peptidase 7)	NM_004159	5696	471.03	123.11	3.83	0.0031	347.92
6180687	NM_001078174	SLC29A1	solute carrier family 29 (nucleoside transporters), member 1	NM_001078174	2030	786.51	207.1	3.8	0	579.42
7210674	NM_001042610	DBNDD1	dysbindin (dystrobrevin binding protein 1) domain containing 1	NM_001042610	79007	998.54	265.18	3.77	0	733.36
270201	NM_032446	MEGF10	multiple EGF-like-domains 10	NM_032446	84466	898.61	238.5	3.77	0	660.1
3610167	NM_019086	FLJ20674	hypothetical protein FLJ20674	NM_019086	54621	462.62	122.73	3.77	0	339.89
6250546	NM_153213	ARHGEF19	Rho guanine nucleotide exchange factor (GEF) 19	NM_153213	128272	704.11	188.55	3.73	0	515.56
4390221	NM_014474	SMPDL3B	sphingomyelin phosphodiesterase, acid-like 3B	NM_001009568	27293	380.49	102.38	3.72	0	278.11
1340360	NM_018715	RCC2	regulator of chromosome condensation 2	NM_018715	55920	11196.6	3019.82	3.71	0	8176.75
2510152	NM_001005502	CPM	carboxypeptidase M	NM_001005502	1368	528.15	142.46	3.71	0.0018	385.7
3370725	NM_138328	RHBDL3	rhomboid, veinlet-like 3 (Drosophila)	NM_138328	162494	408.53	109.99	3.71	0.0001	298.54
2710471	NM_020744	MTA3	metastasis associated 1 family, member 3	NM_020744	57504	2703.08	730.27	3.7	0	1972.81
2510088	NM_005756	GPR64	G protein-coupled receptor 64	NM_001079858	10149	491.05	133.09	3.69	0	357.96
5270181	NM_006729	DIAPH2	diaphanous homolog 2 (Drosophila)		1730	1278.76	351.54	3.64	0	927.22
5890273	NM_005052	RAC3	ras-related C3 botulinum toxin substrate 3 (rho family, small GTP binding protein Rac3)	NM_005052	5881	664.38	182.34	3.64	0.0393	482.04
840176	NM_000196	HSD11B2	hydroxysteroid (11-beta) dehydrogenase 2	NM_000196	3291	318.06	87.44	3.64	0	230.62
2340241	NM_014214	IMPA2	inositol(myo)-1(or 4)-monophosphatase 2	NM_014214	3613	2674.17	744.14	3.59	0	1930.03
7150189	NM_024900	PHF17	PHD finger protein 17	NM_024900	79960	978.66	272.54	3.59	0	706.12
5490598	NM_173633	TMEM145	transmembrane protein 145	NM_173633	284339	428.71	119.38	3.59	0	309.33
6060719	NM_052969	RPL39L	ribosomal protein L39-like	NM_052969	116832	997.15	279.54	3.57	0	717.6
6510603	NM_000485	APRT	adenine phosphoribosyltransferase		353	906.26	254.74	3.56	0	651.52
430209	NM_020726	NLN	neurolysin (metallopeptidase M3 family)	NM_020726	57486	557.83	158.05	3.53	0.0378	399.78
7550386	NM_057157	CYP26A1	cytochrome P450, family 26, subfamily A, polypeptide 1		1592	355.65	100.75	3.53	0.0099	254.9
4850612	NM_003362	UNG	uracil-DNA glycosylase		7374	3867.33	1098.24	3.52	0	2769.09
6900672	NM_052969	RPL39L	ribosomal protein L39-like	NM_052969	116832	2351.78	668.32	3.52	0	1683.46
4890021	NM_019106	2003-09-01	septin 3	NM_019106	55964	1272.08	361.04	3.52	0	911.04
5910424	NM_001078174	SLC29A1	solute carrier family 29 (nucleoside transporters), member 1	NM_001078174	2030	928.33	263.88	3.52	0	664.44
5220482	NM_001217	CA11	carbonic anhydrase XI	NM_001217	770	638.64	181.19	3.52	0	457.45
6840255	NM_000841	GRM4	glutamate receptor, metabotropic 4	NM_000841	2914	321.1	91.1	3.52	0	230
4120093	NM_198560	LHFPL4	lipoma HMGIC fusion partner-like 4	NM_198560	375323	275.48	78.46	3.51	0	197.02
2650608	NM_001237	CCNA2	cyclin A2	NM_001237	890	2322.05	663.56	3.5	0.0023	1658.48
1710242	NM_144584	C1orf59	chromosome 1 open reading frame 59	NM_001102592	113802	521.6	149.22	3.5	0	372.38
3850064	NM_018390	PLCXD1	phosphatidylinositol-specific phospholipase C, X domain containing 1	NM_018390	55344	1521.86	435.77	3.49	0	1086.1
240221	NM_014750	DLGAP5	discs, large (Drosophila) homolog-associated protein 5	NM_014750	9787	1584	455.23	3.48	0	1128.77
2810451	NM_182758	WDR72	WD repeat domain 72	NM_182758	256764	400.26	114.93	3.48	0	285.33
7550753	NM_001040668	BCL2L12	BCL2-like 12 (proline rich)	NM_001040668	83596	2019.94	582.61	3.47	0	1437.33
160746	NM_000485	APRT	adenine phosphoribosyltransferase		353	1839.52	529.75	3.47	0	1309.77
2640731	NM_000869	HTR3A	5-hydroxytryptamine (serotonin) receptor 3A	NM_000869	3359	337.91	97.4	3.47	0	240.51
2070184	NM_002528	NTHL1	nth endonuclease III-like 1 (E. coli)		4913	922.75	267.06	3.46	0.0005	655.69
2650730	NM_003155	STC1	stanniocalcin 1	NM_003155	6781	841.94	243.92	3.45	0.0001	598.02
1300762	NM_018234	STEAP3	STEAP family member 3	NM_001008410	55240	386.59	112.13	3.45	0	274.46
60092	NM_001002019	PUS1	pseudouridylate synthase 1	NM_001002019	80324	2672.34	775.86	3.44	0.0001	1896.48
4150100	NM_015148	PASK	PAS domain containing serine/threonine kinase	NM_015148	23178	469.8	136.61	3.44	0	333.19
20445	NM_021615	CHST6	carbohydrate (N-acetylglucosamine 6-O) sulfotransferase 6	NM_021615	4166	381.66	111.07	3.44	0	270.59
5670465	NM_001124	ADM	adrenomedullin	NM_001124	133	5601.46	1634.12	3.43	0.0045	3967.34
6560725	NM_025108	C16orf59	chromosome 16 open reading frame 59	NM_025108	80178	769.53	224.88	3.42	0.0023	544.65
4290142	NM_024830	LPCAT1	lysophosphatidylcholine acyltransferase 1	XM_001717124	79888	753.65	220.59	3.42	0.0005	533.06
4590477	NM_001042600	MAP4K1	mitogen-activated protein kinase kinase kinase kinase 1	NM_001042600	11184	379.29	110.82	3.42	0	268.47
70520	NM_213647	FGFR4	fibroblast growth factor receptor 4	NM_002011	2264	615.13	181.74	3.38	0	433.39
7200270	NM_001274	CHEK1	CHK1 checkpoint homolog (S. pombe)	NM_001114121	1111	1434.05	425.6	3.37	0	1008.44
2260730	NM_183239	GSTO2	glutathione S-transferase omega 2	NM_183239	119391	326.28	96.73	3.37	0	229.54
2630433	NM_030928	CDT1	chromatin licensing and DNA replication factor 1		81620	1059.55	315.69	3.36	0	743.86
1430053	NM_015140	TTLL12	tubulin tyrosine ligase-like family, member 12	NM_015140	23170	880.68	261.99	3.36	0	618.69
2570538	NM_007084	SOX21	SRY (sex determining region Y)-box 21	NM_007084	11166	566.19	168.38	3.36	0.0277	397.81
610274	NM_004744	LRAT	lecithin retinol acyltransferase (phosphatidylcholine--retinol O-acyltransferase)	NM_004744	9227	451.07	134.19	3.36	0	316.88
6580639	NM_007274	ACOT7	acyl-CoA thioesterase 7	NM_007274	11332	920.3	274.98	3.35	0	645.33
4250753	NM_178562	TSPAN33	tetraspanin 33	NM_178562	340348	373.31	111.46	3.35	0.0011	261.85
6040653	NM_058166	TRIM6	tripartite motif-containing 6	NM_001003818	117854	678.54	202.95	3.34	0	475.59
2480341	NM_001789	CDC25A	cell division cycle 25 homolog A (S. pombe)	NM_001789	993	1318.42	397.1	3.32	0	921.32
2630561	NM_001024662	RPL6	ribosomal protein L6	NM_000970	6128	1226.59	368.93	3.32	0	857.66
1170326	NM_002692	POLE2	polymerase (DNA directed), epsilon 2 (p59 subunit)	NM_002692	5427	1097.96	330.33	3.32	0	767.63
3360750	NM_032119	GPR98	G protein-coupled receptor 98		84059	631.2	190.25	3.32	0	440.96
6660333	NM_004153	ORC1L	origin recognition complex, subunit 1-like (yeast)	NM_004153	4998	440.24	132.46	3.32	0	307.78
2940632	NM_023930	KCTD14	potassium channel tetramerisation domain containing 14	NM_023930	65987	584.89	176.9	3.31	0	408
4070309	NM_015982	YBX2	Y box binding protein 2	NM_015982	51087	496.1	149.84	3.31	0	346.26
4810646	NM_025049	PIF1	PIF1 5'-to-3' DNA helicase homolog (S. cerevisiae)	NM_025049	80119	494.86	149.87	3.3	0	344.99
3460626	NM_133475	ANKRD24	ankyrin repeat domain 24	NM_133475	170961	440.79	134.2	3.28	0.0021	306.59
780600	NM_006674	HCP5	HLA complex P5	NM_006674	10866	380.97	115.98	3.28	0	264.99
7000634	NM_001316	CSE1L	CSE1 chromosome segregation 1-like (yeast)	NM_001316	1434	7777.19	2378.28	3.27	0	5398.91
4230139	NM_000409	GUCA1A	guanylate cyclase activator 1A (retina)	NM_000409	2978	461.53	141.16	3.27	0	320.37
5900243	NM_001030002	GRB7	growth factor receptor-bound protein 7	NM_001030002	2886	436.44	133.85	3.26	0	302.59
4880324	NM_030755	TXNDC1	thioredoxin domain containing 1	NM_030755	81542	3827.94	1177.35	3.25	0	2650.59
5310747	NM_033222	PSIP1	PC4 and SFRS1 interacting protein 1	NM_001128217	11168	2576.28	796.21	3.24	0.0004	1780.08
6420379	NM_001040668	BCL2L12	BCL2-like 12 (proline rich)	NM_001040668	83596	2521.94	778.79	3.24	0	1743.16
2810315	NM_014624	S100A6	S100 calcium binding protein A6	NM_014624	6277	1576.33	486.48	3.24	0.0003	1089.85
7040161	NM_018063	HELLS	helicase, lymphoid-specific	NM_018063	3070	659.9	203.71	3.24	0	456.19
4890102	NM_003468	FZD5	frizzled homolog 5 (Drosophila)	NM_003468	7855	411.55	127.16	3.24	0.0003	284.39
4850253	NM_152942	TNFRSF8	tumor necrosis factor receptor superfamily, member 8	NM_001243	943	260.31	80.25	3.24	0	180.06
2450554	NM_203284	RBPJ	recombination signal binding protein for immunoglobulin kappa J region	NM_005349	3516	724.84	224.22	3.23	0	500.62
3170019	NM_024333	FSD1	fibronectin type III and SPRY domain containing 1	NM_024333	79187	588.07	181.82	3.23	0.0454	406.25
1990280	NM_001002843	ZNF280D	zinc finger protein 280D	NM_001002843	54816	421.9	130.79	3.23	0	291.11
5570364	NM_013243	SCG3	secretogranin III	NM_013243	29106	314.49	97.4	3.23	0	217.09
130022	NM_080668	CDCA5	cell division cycle associated 5	NM_080668	113130	3566.46	1107.15	3.22	0	2459.32
990743	NM_033317	DMKN	dermokine	NM_001035516	93099	1209.29	376.7	3.21	0.0016	832.58
2690338	NM_001024	RPS21	ribosomal protein S21	NM_001024	6227	971.94	302.63	3.21	0	669.3
6560291	NM_018099	FAR2	fatty acyl CoA reductase 2	NM_018099	55711	575.86	179.15	3.21	0	396.71
3870273	NM_001042610	DBNDD1	dysbindin (dystrobrevin binding protein 1) domain containing 1	NM_001042610	79007	1067.18	334.19	3.19	0.0003	732.99
7380670	NM_005375	MYB	v-myb myeloblastosis viral oncogene homolog (avian)	NM_001130172	4602	412.19	129.36	3.19	0	282.83
990730	NM_021953	FOXM1	forkhead box M1	NM_021953	2305	714.67	224.48	3.18	0	490.2
3360349	NM_033393	FHDC1	FH2 domain containing 1	NM_033393	85462	347.56	109.28	3.18	0	238.28
3850767	NM_001024401	SBK1	SH3-binding domain kinase 1	NM_001024401	388228	2716.32	855.94	3.17	0	1860.38
3180367	NM_018410	HJURP	Holliday junction recognition protein	NM_018410	55355	1034.23	325.77	3.17	0	708.46
6290494	NM_002388	MCM3	minichromosome maintenance complex component 3	NM_002388	4172	2912.16	922.43	3.16	0.0267	1989.73
6620475	NM_006190	ORC2L	origin recognition complex, subunit 2-like (yeast)	NM_006190	4999	1146.65	363.43	3.16	0	783.23
1190139	NM_174914	UGT3A2	UDP glycosyltransferase 3 family, polypeptide A2	NM_174914	167127	343.01	108.47	3.16	0.0004	234.54
2510204	NM_032345	WIBG	within bgcn homolog (Drosophila)	NM_032345	84305	1076.64	342.29	3.15	0	734.35
5690274	NM_005915	MCM6	minichromosome maintenance complex component 6		4175	10042.9	3197.15	3.14	0	6845.75
5310070	NM_013276	SHPK	sedoheptulokinase	NM_013276	23729	1709.77	544.38	3.14	0	1165.39
4200400	NM_012113	CA14	carbonic anhydrase XIV	NM_012113	23632	675.06	215.83	3.13	0	459.23
6590278	NM_005189	CBX2	chromobox homolog 2 (Pc class homolog, Drosophila)	NM_005189	84733	3661.66	1178.38	3.11	0	2483.28
3800725	NM_020126	SPHK2	sphingosine kinase 2	NM_020126	56848	2623.5	845	3.1	0	1778.5
5550278	NM_002162	ICAM3	intercellular adhesion molecule 3	NM_002162	3385	813.59	262.28	3.1	0	551.31
6550189	NM_133371	MYOZ3	myozenin 3	NM_001122853	91977	668.21	215.67	3.1	0	452.54
3290739	NM_001667	ARL2	ADP-ribosylation factor-like 2	NM_001667	402	5203.76	1683.41	3.09	0.001	3520.35
2690240	NM_001018115	FANCD2	Fanconi anemia, complementation group D2		2177	1275.08	412.85	3.09	0.0051	862.23
2850291	NM_015085	GARNL4	GTPase activating Rap/RanGAP domain-like 4	NM_001100398	23108	604.02	195.69	3.09	0	408.33
70475	NM_006183	NTS	neurotensin	NM_006183	4922	521.38	168.93	3.09	0	352.46
7570050	NM_005342	HMGB3	high-mobility group box 3	NM_005342	3149	2369.69	769.11	3.08	0.0004	1600.57
1820398	NM_031266	HNRNPAB	heterogeneous nuclear ribonucleoprotein A/B	NM_004499	3182	2201.94	714.38	3.08	0.0376	1487.55
6020523	NM_181676	PPP2R2B	protein phosphatase 2 (formerly 2A), regulatory subunit B, beta isoform	NM_001127381	5521	3423.19	1114.03	3.07	0	2309.16
2630017	NM_001008566	TPST2	tyrosylprotein sulfotransferase 2	NM_001008566	8459	1113.07	362.55	3.07	0.0032	750.52
2140273	NM_000946	PRIM1	primase, DNA, polypeptide 1 (49kDa)	NM_000946	5557	1107.3	361.22	3.07	0	746.07
540204	NM_002252	KCNS3	potassium voltage-gated channel, delayed-rectifier, subfamily S, member 3	NM_002252	3790	675.42	219.73	3.07	0.0013	455.68
780528	NM_001827	CKS2	CDC28 protein kinase regulatory subunit 2	NM_001827	1164	4985.76	1628.19	3.06	0	3357.57
4810497	NM_001035516	DMKN	dermokine	NM_001035516	93099	1304.75	426.26	3.06	0.0001	878.49
730142	XM_928075	LOC643287	similar to prothymosin alpha	XM_001723401	643287	1270.64	415.45	3.06	0	855.19
2970164	NM_000115	EDNRB	endothelin receptor type B	NM_000115	1910	910.28	297.95	3.06	0.0014	612.33
6200390	NM_000946	PRIM1	primase, DNA, polypeptide 1 (49kDa)	NM_000946	5557	650.19	212.33	3.06	0.0045	437.86
1430681	NM_138463	TLCD1	TLC domain containing 1	NM_138463	116238	472.85	154.57	3.06	0	318.28
4220482	NM_001004317	LIN28B	lin-28 homolog B (C. elegans)	NM_001004317	389421	3006.27	986.25	3.05	0.0001	2020.02
5360156	NM_003641	IFITM1	interferon induced transmembrane protein 1 (9-27)	NM_003641	8519	2563.95	840.33	3.05	0	1723.62
150543	NM_030919	FAM83D	family with sequence similarity 83, member D	NM_030919	81610	1302.81	426.53	3.05	0.0211	876.28
6020170	NM_005914	MCM4	minichromosome maintenance complex component 4	NM_005914	4173	2094.07	688.11	3.04	0	1405.95
3370327	NM_022746	MOSC1	MOCO sulphurase C-terminal domain containing 1	NM_022746	64757	858.94	282.78	3.04	0	576.15
50719	NM_020659	TTYH1	tweety homolog 1 (Drosophila)	NM_001005367	57348	442.3	145.63	3.04	0.0467	296.67
4760564	NM_016305	SS18L2	synovial sarcoma translocation gene on chromosome 18-like 2	NM_016305	51188	9284.2	3064.42	3.03	0	6219.78
4850674	NM_021154	PSAT1	phosphoserine aminotransferase 1	NM_021154	29968	4787.78	1577.7	3.03	0	3210.08
4150458	NM_002947	RPA3	replication protein A3, 14kDa	NM_002947	6119	3423.9	1129.02	3.03	0	2294.87
2450358	NM_001826	CKS1B	CDC28 protein kinase regulatory subunit 1B	NM_001826	1163	3243.92	1071.63	3.03	0.0002	2172.3
1230348	NM_001042476	CARHSP1	calcium regulated heat stable protein 1, 24kDa	NM_001042476	23589	5074.29	1678.6	3.02	0.0027	3395.69
5270280	NM_006191	PA2G4	proliferation-associated 2G4, 38kDa	NM_006191	5036	1467.64	486.38	3.02	0	981.26
5340167	NM_018124	RFWD3	ring finger and WD repeat domain 3	NM_018124	55159	1162.09	385.36	3.02	0	776.73
4590424	NM_032346	PDCD2L	programmed cell death 2-like	NM_032346	84306	983.84	325.83	3.02	0	658.01
7000703	NM_016310	POLR3K	polymerase (RNA) III (DNA directed) polypeptide K, 12.3 kDa	NM_016310	51728	739.47	244.51	3.02	0	494.96
360128	NM_001093772	KIT	v-kit Hardy-Zuckerman 4 feline sarcoma viral oncogene homolog		3815	598.6	198.43	3.02	0.0017	400.16
4290050	NM_181864	ACOT7	acyl-CoA thioesterase 7	NM_007274	11332	3324.23	1103.49	3.01	0	2220.74
4250167	NM_005686	SOX13	SRY (sex determining region Y)-box 13	NM_005686	9580	652.83	217.07	3.01	0	435.77
3780082	NM_144626	TMEM125	transmembrane protein 125	NM_144626	128218	518.87	172.23	3.01	0	346.64
610437	NM_013230	CD24	CD24 molecule	XM_001725629	100133941	30687	10230.9	3	0	20456.1
6040066	NM_019106	2003-09-01	septin 3	NM_019106	55964	510.55	170.17	3	0	340.38
110754	NM_001034915	RBM35A	RNA binding motif protein 35A	NM_001034915	54845	277.22	92.51	3	0.0344	184.71
4150048	NM_001444	FABP5	fatty acid binding protein 5 (psoriasis-associated)	NM_001444	2171	2129.17	712.05	2.99	0.0096	1417.12
1660435	NM_015201	BOP1	block of proliferation 1	NM_015201	23246	1967.5	658.84	2.99	0.021	1308.66
4070132	NM_002703	PPAT	phosphoribosyl pyrophosphate amidotransferase	NM_002703	5471	1375.06	459.48	2.99	0	915.58
1070762	NM_001032290	PSRC1	proline/serine-rich coiled-coil 1	NM_001005290	84722	942.35	315.34	2.99	0	627.01
5670037	NM_001048172	MUTYH	mutY homolog (E. coli)		4595	856.79	286.43	2.99	0.0318	570.36
6580059	NM_003355	UCP2	uncoupling protein 2 (mitochondrial, proton carrier)	NM_003355	7351	551.61	184.78	2.99	0.0019	366.83
990577	NM_001986	ETV4	ets variant 4	NM_001079675	2118	367.51	122.72	2.99	0	244.79
4290014	NM_201398	FLAD1	FAD1 flavin adenine dinucleotide synthetase homolog (S. cerevisiae)	NM_025207	80308	1038.17	348.47	2.98	0.006	689.7
1070411	NM_020675	SPC25	SPC25, NDC80 kinetochore complex component, homolog (S. cerevisiae)	NM_020675	57405	535.95	179.56	2.98	0	356.4
2140553	NM_173587	RCOR2	REST corepressor 2	NM_173587	283248	1847.96	622.13	2.97	0.0052	1225.83
5670605	NM_139354	MATK	megakaryocyte-associated tyrosine kinase	NM_002378	4145	446	150.38	2.97	0	295.63
5360070	NM_004701	CCNB2	cyclin B2	NM_004701	9133	2681.87	906.16	2.96	0	1775.71
3710373	NM_001048197	SNHG3-RCC1	SNHG3-RCC1 readthrough transcript	NM_001048197	751867	590.5	199.83	2.96	0	390.67
1660270	NM_005956	MTHFD1	methylenetetrahydrofolate dehydrogenase (NADP+ dependent) 1, methenyltetrahydrofolate cyclohydrolase, formyltetrahydrofolate synthetase	NM_005956	4522	454.49	153.61	2.96	0	300.87
2100750	NM_002014	FKBP4	FK506 binding protein 4, 59kDa	NM_002014	2288	1132.83	384.54	2.95	0	748.3
4050400	NM_012484	HMMR	hyaluronan-mediated motility receptor (RHAMM)	NM_012484	3161	858.44	290.72	2.95	0	567.72
6330494	NM_001025249	DUT	deoxyuridine triphosphatase	NM_001025248	1854	762.79	258.29	2.95	0	504.49
380551	NM_032641	SPSB2	splA/ryanodine receptor domain and SOCS box containing 2	NM_032641	84727	321.92	108.97	2.95	0	212.95
4670424	NM_016050	MRPL11	mitochondrial ribosomal protein L11	NM_016050	65003	3045.8	1036.39	2.94	0	2009.41
4060064	NM_012485	HMMR	hyaluronan-mediated motility receptor (RHAMM)	NM_012484	3161	1514.03	515.04	2.94	0.0001	998.99
6960754	NM_014053	FLVCR1	feline leukemia virus subgroup C cellular receptor 1	NM_014053	28982	438.58	148.97	2.94	0	289.61
7510367	NM_014373	GPR160	G protein-coupled receptor 160	NM_014373	26996	317.55	108.05	2.94	0	209.5
6840370	NM_207409	C6orf126	chromosome 6 open reading frame 126	NM_207409	389383	265.38	90.35	2.94	0	175.03
1770546	NM_004044	ATIC	5-aminoimidazole-4-carboxamide ribonucleotide formyltransferase/IMP cyclohydrolase	NM_004044	471	7088.2	2420.4	2.93	0	4667.8
4260368	NM_181800	UBE2C	ubiquitin-conjugating enzyme E2C	NM_007019	11065	4006.24	1366.84	2.93	0	2639.4
1510703	NM_138431	MFSD3	major facilitator superfamily domain containing 3	NM_138431	113655	1908.78	650.38	2.93	0	1258.4
3930703	NM_033661	WDR4	WD repeat domain 4	NM_018669	10785	1183.65	404.32	2.93	0	779.33
1030646	NM_001003702	FLJ43692	ARHGEF5-like	NM_001003702	445328	880.8	301.02	2.93	0	579.78
6280242	NM_001025248	DUT	deoxyuridine triphosphatase	NM_001025248	1854	807.28	275.06	2.93	0.0014	532.22
4050056	NM_019020	TBC1D16	TBC1 domain family, member 16	NM_019020	125058	769.54	262.83	2.93	0	506.72
2000270	NM_001017967	MARVELD3	MARVEL domain containing 3	NM_001017967	91862	476.8	162.71	2.93	0	314.09
4200674	NM_000597	IGFBP2	insulin-like growth factor binding protein 2, 36kDa	NM_000597	3485	1272.49	435.91	2.92	0	836.58
670754	NM_001017970	TMEM30B	transmembrane protein 30B	NM_001017970	161291	441.11	150.81	2.92	0.0001	290.29
1510291	NM_004219	PTTG1	pituitary tumor-transforming 1	NM_004219	9232	7387.73	2542.68	2.91	0.002	4845.05
5690347	NM_001008566	TPST2	tyrosylprotein sulfotransferase 2	NM_001008566	8459	2189.07	751.73	2.91	0	1437.34
1510075	NM_172109	KCNQ2	potassium voltage-gated channel, KQT-like subfamily, member 2	NM_004518	3785	532.36	183.08	2.91	0.0082	349.27
4760113	NM_001012991	C16orf88	chromosome 16 open reading frame 88	NM_001012991	400506	438.57	150.6	2.91	0.0168	287.97
6520592	NR_003141	SNHG4	small nucleolar RNA host gene 4 (non-protein coding)	NR_003141	724102	274.5	94.27	2.91	0	180.23
6660446	NM_015426	WDR51A	WD repeat domain 51A	NM_015426	25886	1944.57	669.86	2.9	0	1274.7
6220148	NM_017816	LYAR	Ly1 antibody reactive homolog (mouse)	NM_017816	55646	1253.35	432.24	2.9	0	821.11
2190220	NM_003594	TTF2	transcription termination factor, RNA polymerase II	NM_003594	8458	1045.19	360.62	2.9	0	684.57
2940050	NM_016229	CYB5R2	cytochrome b5 reductase 2	NM_016229	51700	751.22	259.05	2.9	0.0011	492.17
2450367	NM_015541	LRIG1	leucine-rich repeats and immunoglobulin-like domains 1	NM_015541	26018	669.35	230.43	2.9	0	438.92
7400025	NM_016498	MTP18	mitochondrial protein 18 kDa	NM_001003704	51537	1694.04	585.94	2.89	0.0112	1108.1
290593	NM_002006	FGF2	fibroblast growth factor 2 (basic)	NM_002006	2247	385.25	133.43	2.89	0	251.82
7160259	NM_003140	SRY	sex determining region Y	NM_003140	6736	249.99	86.6	2.89	0	163.39
7040554	NM_018075	ANO10	anoctamin 10	NM_018075	55129	551.7	191.61	2.88	0	360.09
770605	NM_001002844	ZNF280D	zinc finger protein 280D	NM_001002843	54816	511.46	177.7	2.88	0.0138	333.77
4150360	NM_007086	WDHD1	WD repeat and HMG-box DNA binding protein 1	NM_001008396	11169	489.01	170	2.88	0.0199	319
3890600	NM_005762	TRIM28	tripartite motif-containing 28	NM_005762	10155	1806.53	630.43	2.87	0.0004	1176.1
6650477	NM_006984	CLDN10	claudin 10	NM_006984	9071	249.23	86.84	2.87	0.0037	162.39
5550348	NM_012405	ICMT	isoprenylcysteine carboxyl methyltransferase	NM_012405	23463	1221.66	427.34	2.86	0	794.32
4230068	NM_006397	RNASEH2A	ribonuclease H2, subunit A	NM_006397	10535	748.68	261.76	2.86	0	486.91
4260682	NM_002482	NASP	nuclear autoantigenic sperm protein (histone-binding)	NM_002482	4678	1689.62	593.74	2.85	0	1095.88
1450603	NM_018353	C14orf106	chromosome 14 open reading frame 106	NM_018353	55320	1600.9	560.74	2.85	0	1040.16
6400082	NM_018164	C12orf11	chromosome 12 open reading frame 11	NM_018164	55726	1294.06	453.67	2.85	0	840.38
4220239	NM_052963	TOP1MT	topoisomerase (DNA) I, mitochondrial	NM_052963	116447	1278.45	448.8	2.85	0	829.65
3450524	NM_014428	TJP3	tight junction protein 3 (zona occludens 3)	NM_014428	27134	539.11	189.25	2.85	0	349.86
7150209	NM_032034	SLC4A11	solute carrier family 4, sodium borate transporter, member 11	NM_032034	83959	331.14	116.35	2.85	0	214.79
1450192	NM_001002876	CENPM	centromere protein M	NM_001002876	79019	703.98	248.08	2.84	0.0051	455.9
7040433	NM_024884	L2HGDH	L-2-hydroxyglutarate dehydrogenase		79944	653.06	230.04	2.84	0.0038	423.02
360706	NM_024719	GRTP1	growth hormone regulated TBC protein 1	NM_024719	79774	570.8	200.83	2.84	0	369.97
5130674	NM_001316	CSE1L	CSE1 chromosome segregation 1-like (yeast)	NM_001316	1434	3924.2	1385.91	2.83	0	2538.3
6550347	NM_001085480	FAM162B	family with sequence similarity 162, member B	NM_001085480	221303	382.81	135.11	2.83	0	247.69
2810241	NM_020158	EXOSC5	exosome component 5	NM_020158	56915	491.5	174.21	2.82	0	317.29
3310288	XM_929980	LOC647000	similar to tubulin, beta 5	XM_001718155	647000	5986.68	2129.07	2.81	0	3857.6
5310471	NM_181803	UBE2C	ubiquitin-conjugating enzyme E2C	NM_007019	11065	2980.65	1061.66	2.81	0	1918.99
5870725	NM_003318	TTK	TTK protein kinase	NM_003318	7272	1776.99	632.62	2.81	0	1144.37
4390484	NM_006342	TACC3	transforming, acidic coiled-coil containing protein 3	NM_006342	10460	614.32	218.48	2.81	0	395.84
1430189	NM_032808	LINGO1	leucine rich repeat and Ig domain containing 1	NM_032808	84894	601.25	214.08	2.81	0	387.17
1030026	NM_181716	PRR6	proline rich 6	NM_181716	201161	4153.17	1482.14	2.8	0.0003	2671.04
3360241	NM_012470	TNPO3	transportin 3	NM_012470	23534	1612.99	575.84	2.8	0	1037.15
5310369	NM_017816	LYAR	Ly1 antibody reactive homolog (mouse)	NM_017816	55646	1386.98	495.71	2.8	0	891.27
2450717	NM_000057	BLM	Bloom syndrome		641	637.59	227.9	2.8	0	409.7
6550681	NM_001080444	IGSF5	immunoglobulin superfamily, member 5	NM_001080444	150084	410.95	146.51	2.8	0	264.44
6400138	NM_198319	PRMT1	protein arginine methyltransferase 1	NM_001536	3276	4158.05	1491.4	2.79	0.0001	2666.65
6200468	NM_001827	CKS2	CDC28 protein kinase regulatory subunit 2	NM_001827	1164	1890.43	677.54	2.79	0	1212.89
7320021	NM_000190	HMBS	hydroxymethylbilane synthase		3145	1661.81	595.62	2.79	0	1066.19
240152	XM_377476	MGC57346	hypothetical LOC401884	XM_001722151	401884	1158.09	414.74	2.79	0	743.35
3990026	NM_001238	CCNE1	cyclin E1	NM_001238	898	1071.26	383.35	2.79	0.0001	687.91
7000735	NM_002882	RANBP1	RAN binding protein 1	NM_002882	5902	3229.49	1163.48	2.78	0.0112	2066.01
5900433	NM_016195	KIF20B	kinesin family member 20B	NM_016195	9585	1896.02	681.63	2.78	0	1214.39
4850091	NM_006331	EMG1	EMG1 nucleolar protein homolog (S. cerevisiae)	NM_006331	10436	1662.74	598.53	2.78	0.0001	1064.21
50195	NM_020387	RAB25	RAB25, member RAS oncogene family	NM_020387	57111	865.18	310.95	2.78	0	554.23
6280605	NM_025045	BAIAP2L2	BAI1-associated protein 2-like 2		80115	469.95	169.03	2.78	0.0264	300.91
6020630	NM_022468	MMP25	matrix metallopeptidase 25	NM_022468	64386	256.65	92.27	2.78	0	164.37
450598	NM_032758	PHF5A	PHD finger protein 5A	NM_032758	84844	2068.54	747.85	2.77	0.0016	1320.69
5910128	NM_003761	VAMP8	vesicle-associated membrane protein 8 (endobrevin)	NM_003761	8673	2383.2	863.71	2.76	0.0421	1519.49
940240	NM_018186	C1orf112	chromosome 1 open reading frame 112	NM_018186	55732	783.09	283.7	2.76	0.0024	499.39
4730605	NM_198436	AURKA	aurora kinase A	NM_003600	6790	2694.2	978.54	2.75	0	1715.66
5130154	NM_012419	RGS17	regulator of G-protein signaling 17	NM_012419	26575	543.4	197.42	2.75	0.0336	345.97
4880360	NM_001436	FBL	fibrillarin	NM_001436	2091	4393.73	1603.98	2.74	0	2789.75
5420309	NM_198434	AURKA	aurora kinase A	NM_003600	6790	2412.15	880.45	2.74	0	1531.69
6770408	NM_004526	MCM2	minichromosome maintenance complex component 2	NM_004526	4171	1579.47	575.84	2.74	0.0001	1003.63
1710674	NM_017823	DUSP23	dual specificity phosphatase 23	NM_017823	54935	1475.79	537.81	2.74	0.0024	937.98
6350437	NM_001407	CELSR3	cadherin, EGF LAG seven-pass G-type receptor 3 (flamingo homolog, Drosophila)	NM_001407	1951	1017.61	371.63	2.74	0	645.98
6100561	NM_198545	C1orf187	chromosome 1 open reading frame 187	NM_198545	374946	241.47	88.17	2.74	0	153.3
3450681	NM_177968	PPM1B	protein phosphatase 1B (formerly 2C), magnesium-dependent, beta isoform	NM_001033556	5495	2017.4	739.79	2.73	0	1277.61
1170349	NM_005558	LAD1	ladinin 1		3898	744.78	273.25	2.73	0.0064	471.53
5080576	NM_000222	KIT	v-kit Hardy-Zuckerman 4 feline sarcoma viral oncogene homolog		3815	512.33	187.85	2.73	0	324.48
4610136	NM_182679	GPATCH4	G patch domain containing 4	NM_015590	54865	462.6	169.33	2.73	0	293.26
3180484	NM_007280	OIP5	Opa interacting protein 5	NM_007280	11339	427.28	156.47	2.73	0.0021	270.8
130324	NM_005656	TMPRSS2	transmembrane protease, serine 2	XM_001717226	7113	322.33	118.22	2.73	0	204.11
2260215	NM_032991	CASP3	caspase 3, apoptosis-related cysteine peptidase	NM_004346	836	2973.84	1093.4	2.72	0.0146	1880.43
2650364	NM_202003	FOXM1	forkhead box M1	NM_021953	2305	451.9	166.08	2.72	0	285.82
4810445	NM_013363	PCOLCE2	procollagen C-endopeptidase enhancer 2	NM_013363	26577	398.79	147.19	2.71	0	251.59
2340327	NM_016579	CD320	CD320 molecule	NM_016579	51293	681.55	251.97	2.7	0.0013	429.58
5050678	NM_031283	TCF7L1	transcription factor 7-like 1 (T-cell specific, HMG-box)	NM_031283	83439	374.55	138.6	2.7	0	235.95
6660368	NM_001042600	MAP4K1	mitogen-activated protein kinase kinase kinase kinase 1	NM_001042600	11184	241.67	89.36	2.7	0	152.31
3130541	NM_001761	CCNF	cyclin F	NM_001761	899	1126.06	418.79	2.69	0	707.27
3360402	NM_004341	CAD	carbamoyl-phosphate synthetase 2, aspartate transcarbamylase, and dihydroorotase	NM_004341	790	648.66	241.27	2.69	0	407.39
7050709	NM_000797	DRD4	dopamine receptor D4	NM_000797	1815	408.34	151.74	2.69	0.0046	256.6
6960553	NM_003218	TERF1	telomeric repeat binding factor (NIMA-interacting) 1	NM_003218	7013	289.41	107.75	2.69	0.0049	181.66
5130192	NM_022034	CUZD1	CUB and zona pellucida-like domains 1	NM_022034	50624	241.88	90.02	2.69	0.003	151.86
4250626	NM_177526	PPAP2C	phosphatidic acid phosphatase type 2C	NM_003712	8612	226.87	84.34	2.69	0.0045	142.52
7040162	NM_021254	C21orf59	chromosome 21 open reading frame 59	NM_021254	56683	2150.77	801.47	2.68	0	1349.3
5260343	NM_003020	SCG5	secretogranin V (7B2 protein)	NM_003020	6447	1456.4	542.47	2.68	0	913.94
3800068	NM_005513	GTF2E1	general transcription factor IIE, polypeptide 1, alpha 56kDa	NM_005513	2960	1321.89	493.24	2.68	0.0227	828.65
150438	NM_021242	MID1IP1	MID1 interacting protein 1 (gastrulation specific G12 homolog (zebrafish))	NM_001098790	58526	489.37	182.47	2.68	0.0187	306.91
6960243	NM_013339	ALG6	asparagine-linked glycosylation 6 homolog (S. cerevisiae, alpha-1,3-glucosyltransferase)	NM_013339	29929	1052.37	394.81	2.67	0	657.55
2570019	NM_145018	C11orf82	chromosome 11 open reading frame 82	NM_145018	220042	931.37	349.41	2.67	0	581.96
2750647	NM_001039140	C20orf27	chromosome 20 open reading frame 27	NM_001039140	54976	785.4	293.87	2.67	0	491.53
6330187	NM_002670	PLS1	plastin 1 (I isoform)	NM_002670	5357	567.77	212.89	2.67	0	354.88
3180341	NM_003577	UTF1	undifferentiated embryonic cell transcription factor 1	NM_003577	8433	186.75	69.97	2.67	0	116.78
4220088	NM_000414	HSD17B4	hydroxysteroid (17-beta) dehydrogenase 4		3295	4433.28	1665.55	2.66	0.0001	2767.72
2600739	NM_003384	VRK1	vaccinia related kinase 1	NM_003384	7443	656.54	246.73	2.66	0	409.82
6940039	NM_003105	SORL1	sortilin-related receptor, L(DLR class) A repeats-containing	NM_003105	6653	346.36	130.13	2.66	0.0184	216.22
10341	NM_005412	SHMT2	serine hydroxymethyltransferase 2 (mitochondrial)	NM_005412	6472	4573.14	1731.4	2.64	0.0001	2841.74
20544	NM_000819	GART	phosphoribosylglycinamide formyltransferase, phosphoribosylglycinamide synthetase, phosphoribosylaminoimidazole synthetase	NM_000819	2618	3271.19	1241.04	2.64	0	2030.15
7000743	NR_003105	ZWILCH	Zwilch, kinetochore associated, homolog (Drosophila)	NM_017975	55055	2470.32	936.88	2.64	0	1533.43
3800215	NM_014696	GPRIN2	G protein regulated inducer of neurite outgrowth 2	NM_014696	9721	483.49	183.19	2.64	0.0376	300.29
2710682	NM_000904	NQO2	NAD(P)H dehydrogenase, quinone 2	NM_000904	4835	440.93	167.1	2.64	0	273.84
2230072	NM_001079859	GPR64	G protein-coupled receptor 64	NM_001079858	10149	290.62	110.04	2.64	0	180.58
6450687	NM_015004	EXOSC7	exosome component 7	NM_015004	23016	2014.99	765.83	2.63	0	1249.16
2480554	NM_005837	POP7	processing of precursor 7, ribonuclease P/MRP subunit (S. cerevisiae)	NM_005837	10248	838.93	318.94	2.63	0	519.99
6280059	NM_014906	PPM1E	protein phosphatase 1E (PP2C domain containing)	NM_014906	22843	444.17	169.17	2.63	0	275
2680170	NM_002157	HSPE1	heat shock 10kDa protein 1 (chaperonin 10)	NM_002157	3336	4195.51	1602.49	2.62	0.0001	2593.03
2070520	NM_031942	CDCA7	cell division cycle associated 7	NM_031942	83879	4134.6	1576.45	2.62	0	2558.15
10414	NM_004219	PTTG1	pituitary tumor-transforming 1	NM_004219	9232	1918.69	732.26	2.62	0.0028	1186.43
2710520	NM_080650	ATPBD4	ATP binding domain 4	NM_080650	89978	326.05	124.66	2.62	0.0013	201.39
5570021	NM_020990	CKMT1B	creatine kinase, mitochondrial 1B		1159	238.06	90.75	2.62	0	147.32
5860315	NM_058246	DNAJB6	DnaJ (Hsp40) homolog, subfamily B, member 6	NM_005494	10049	4924.27	1886.07	2.61	0	3038.2
5270315	NM_018256	WDR12	WD repeat domain 12	NM_018256	55759	1767.17	676.51	2.61	0.0317	1090.66
1820544	NM_182679	GPATCH4	G patch domain containing 4	NM_015590	54865	824.8	316.34	2.61	0	508.45
5720725	NM_001172	ARG2	arginase, type II	NM_001172	384	636.76	243.74	2.61	0.0004	393.02
2570661	NM_033502	TRERF1	transcriptional regulating factor 1	NM_033502	55809	409.31	156.85	2.61	0	252.46
4210088	NM_001826	CKS1B	CDC28 protein kinase regulatory subunit 1B	NM_001826	1163	6031.91	2316.21	2.6	0	3715.7
7050682	NM_020796	SEMA6A	sema domain, transmembrane domain (TM), and cytoplasmic domain, (semaphorin) 6A	NM_020796	57556	4510.47	1733.83	2.6	0	2776.64
2680020	NM_139179	DAGLB	diacylglycerol lipase, beta	NM_139179	221955	954.67	367.68	2.6	0.0001	586.99
4120356	NM_024766	C2orf34	chromosome 2 open reading frame 34	NM_024766	79823	524.87	201.6	2.6	0	323.27
4540768	NM_018063	HELLS	helicase, lymphoid-specific	NM_018063	3070	457.72	175.91	2.6	0.0241	281.81
1980619	NM_013250	ZNF215	zinc finger protein 215	NM_013250	7762	338.08	129.87	2.6	0.0026	208.21
4640500	NM_004181	UCHL1	ubiquitin carboxyl-terminal esterase L1 (ubiquitin thiolesterase)	NM_004181	7345	2366.87	913.82	2.59	0	1453.05
4570411	NM_001039591	USP9X	ubiquitin specific peptidase 9, X-linked	NM_001039590	8239	2247.33	868.17	2.59	0.0002	1379.16
3460669	NM_198318	PRMT1	protein arginine methyltransferase 1	NM_001536	3276	981.74	379.24	2.59	0.0091	602.5
1240592	NM_145030	C7orf47	chromosome 7 open reading frame 47	NM_145030	221908	829.38	320.63	2.59	0	508.75
2000010	NM_006231	POLE	polymerase (DNA directed), epsilon	NM_006231	5426	614.95	237.49	2.59	0	377.46
6100735	NM_001002019	PUS1	pseudouridylate synthase 1	NM_001002019	80324	301.58	116.22	2.59	0	185.35
2350368	NM_032194	BXDC1	brix domain containing 1	NM_032194	84154	2048.43	794.97	2.58	0	1253.46
6060685	NM_153485	NUP155	nucleoporin 155kDa	NM_004298	9631	1769.23	686.15	2.58	0	1083.08
2630711	NM_182746	MCM4	minichromosome maintenance complex component 4	NM_005914	4173	1053.01	407.74	2.58	0	645.27
1010470	NM_178448	C9orf140	chromosome 9 open reading frame 140	NM_178448	89958	638.63	247.07	2.58	0	391.56
2810022	NM_023077	C1orf163	chromosome 1 open reading frame 163	NM_023077	65260	483.03	187.05	2.58	0	295.99
110347	NM_005391	PDK3	pyruvate dehydrogenase kinase, isozyme 3	NM_005391	5165	391.39	151.64	2.58	0	239.74
6480091	NM_018602	DNAJA4	DnaJ (Hsp40) homolog, subfamily A, member 4	NM_001130182	55466	389.53	151.18	2.58	0	238.35
6040452	NM_001099676	C12orf56	chromosome 12 open reading frame 56	NM_001099676	115749	237.12	91.99	2.58	0	145.13
6650053	NM_002388	MCM3	minichromosome maintenance complex component 3	NM_002388	4172	13244.4	5143.86	2.57	0	8100.56
4760373	NM_005760	CEBPZ	CCAAT/enhancer binding protein (C/EBP), zeta	NM_005760	10153	4321.71	1681.45	2.57	0.0271	2640.26
3460242	NM_018072	HEATR1	HEAT repeat containing 1	NM_018072	55127	2041.81	794.04	2.57	0	1247.78
6290161	NM_194298	SLC16A9	solute carrier family 16, member 9 (monocarboxylic acid transporter 9)	NM_194298	220963	1993.32	774.88	2.57	0.0008	1218.44
730647	NM_022662	ANAPC1	anaphase promoting complex subunit 1	NM_022662	64682	1862.02	723.68	2.57	0	1138.34
5050181	NM_017669	ERCC6L	excision repair cross-complementing rodent repair deficiency, complementation group 6-like	NM_017669	54821	341.28	133.04	2.57	0.0131	208.24
3830044	NM_024719	GRTP1	growth hormone regulated TBC protein 1	NM_024719	79774	252.94	98.6	2.57	0	154.34
7550156	NM_032880	IGSF21	immunoglobin superfamily, member 21	NM_032880	84966	199.22	77.66	2.57	0	121.56
6020735	NM_016095	GINS2	GINS complex subunit 2 (Psf2 homolog)	NM_016095	51659	3001.76	1174.73	2.56	0	1827.04
1470647	NM_006845	KIF2C	kinesin family member 2C	NM_006845	11004	758.34	295.84	2.56	0	462.5
6100215	NM_013264	DDX25	DEAD (Asp-Glu-Ala-Asp) box polypeptide 25	NM_013264	29118	312.41	122.25	2.56	0.0002	190.16
4280692	NM_001618	PARP1	poly (ADP-ribose) polymerase 1	NM_001618	142	9241.99	3627.44	2.55	0	5614.55
650301	NM_003095	SNRPF	small nuclear ribonucleoprotein polypeptide F	NM_003095	6636	8698.96	3411.33	2.55	0	5287.63
6900301	NM_174921	C4orf34	chromosome 4 open reading frame 34	NM_174921	201895	1823.75	715.82	2.55	0	1107.94
6450424	NM_002513	NME3	non-metastatic cells 3, protein expressed in	NM_002513	4832	1755.03	687.43	2.55	0.0087	1067.6
160148	NM_013410	AK3L1	adenylate kinase 3-like 1	NM_001002921	205	996.29	390.51	2.55	0.0007	605.78
6980300	NM_024308	MGC4172	short-chain dehydrogenase/reductase	NM_024308	79154	755.76	296.95	2.55	0.0003	458.8
290731	NM_002691	POLD1	polymerase (DNA directed), delta 1, catalytic subunit 125kDa	NM_002691	5424	513.58	201.42	2.55	0	312.17
2480274	NM_003105	SORL1	sortilin-related receptor, L(DLR class) A repeats-containing	NM_003105	6653	386.01	151.33	2.55	0	234.68
7040255	NM_052907	TMEM132B	transmembrane protein 132B	NM_052907	114795	211.54	82.91	2.55	0.0001	128.63
620711	NM_006819	STIP1	stress-induced-phosphoprotein 1	NM_006819	10963	2443.32	962.29	2.54	0	1481.03
4540072	NM_152308	C16orf75	chromosome 16 open reading frame 75	NM_152308	116028	1896.26	747.99	2.54	0.0014	1148.27
6770746	XM_001128260	LOC728715	similar to hCG38149	XM_001128260	728715	920.55	361.83	2.54	0.0143	558.73
6100154	NM_025203	C2orf44	chromosome 2 open reading frame 44	NM_025203	80304	836.37	329.21	2.54	0	507.16
2320653	NM_018281	ECHDC2	enoyl Coenzyme A hydratase domain containing 2	NM_018281	55268	687.35	271.07	2.54	0	416.29
4010647	NM_031426	C9orf58	chromosome 9 open reading frame 58	NM_031426	83543	624.67	245.7	2.54	0	378.97
6200255	NM_018441	PECR	peroxisomal trans-2-enoyl-CoA reductase	NM_018441	55825	563.64	221.7	2.54	0	341.94
4220440	NM_006633	IQGAP2	IQ motif containing GTPase activating protein 2	NM_006633	10788	402.57	158.18	2.54	0.0001	244.39
6110731	NM_014216	ITPK1	inositol 1,3,4-triphosphate 5/6 kinase	NM_014216	3705	343.15	134.95	2.54	0.0106	208.2
2450167	NM_000992	RPL29	ribosomal protein L29	NM_000992	6159	243.94	96.14	2.54	0	147.8
4860243	NM_003091	SNRPB	small nuclear ribonucleoprotein polypeptides B and B1	NM_003091	6628	7184.99	2835.48	2.53	0	4349.51
460114	NM_003095	SNRPF	small nuclear ribonucleoprotein polypeptide F	NM_003095	6636	5901.85	2335.84	2.53	0	3566.01
4180050	NM_003920	TIMELESS	timeless homolog (Drosophila)	NM_003920	8914	1412.21	559.09	2.53	0	853.12
1090370	NM_017518	UCHL5IP	UCHL5 interacting protein	NM_017518	55559	998.02	394.64	2.53	0.0442	603.38
7610433	NM_005628	SLC1A5	solute carrier family 1 (neutral amino acid transporter), member 5	NM_005628	6510	917.6	362.91	2.53	0	554.68
3890309	NM_002915	RFC3	replication factor C (activator 1) 3, 38kDa	NM_002915	5983	527.71	208.45	2.53	0	319.25
3870372	NM_032117	MND1	meiotic nuclear divisions 1 homolog (S. cerevisiae)	NM_032117	84057	450.64	178.06	2.53	0	272.58
4290114	NM_152365	C1orf172	chromosome 1 open reading frame 172	NM_152365	126695	252.22	99.63	2.53	0	152.59
5090372	NM_001785	CDA	cytidine deaminase	NM_001785	978	252.03	99.7	2.53	0	152.33
3360711	NM_024504	PRDM14	PR domain containing 14	NM_024504	63978	220.2	87.01	2.53	0	133.19
6580754	NM_177526	PPAP2C	phosphatidic acid phosphatase type 2C	NM_003712	8612	216.04	85.34	2.53	0.0278	130.7
7200392	NM_001212	C1QBP	complement component 1, q subcomponent binding protein	NM_001212	708	4948.85	1966.28	2.52	0.0002	2982.57
5570088	NM_003132	SRM	spermidine synthase	NM_003132	6723	1444.29	572.17	2.52	0	872.13
20088	NM_016042	EXOSC3	exosome component 3	NM_001002269	51010	792.12	314.37	2.52	0	477.75
4480341	NM_014762	DHCR24	24-dehydrocholesterol reductase	NM_014762	1718	528.59	209.96	2.52	0	318.63
2630044	NM_020645	NRIP3	nuclear receptor interacting protein 3	NM_020645	56675	440.61	174.74	2.52	0.0008	265.87
6420424	NM_006452	PAICS	phosphoribosylaminoimidazole carboxylase, phosphoribosylaminoimidazole succinocarboxamide synthetase	NM_001079524	10606	10899.8	4345.66	2.51	0	6554.13
3060639	NM_003013	SFRP2	secreted frizzled-related protein 2	NM_003013	6423	1356.38	539.42	2.51	0	816.96
1780446	NM_004563	PCK2	phosphoenolpyruvate carboxykinase 2 (mitochondrial)		5106	971.95	386.95	2.51	0	584.99
2370441	NM_018369	DEPDC1B	DEP domain containing 1B	NM_018369	55789	531.69	212.1	2.51	0.0035	319.59
290189	NM_024785	FAM124B	family with sequence similarity 124B	NM_001122779	79843	245.74	97.92	2.51	0.0364	147.82
4860673	NM_005804	DDX39	DEAD (Asp-Glu-Ala-Asp) box polypeptide 39	NM_005804	10212	2802.46	1120.01	2.5	0.0014	1682.45
4150519	NM_021214	FAM108C1	family with sequence similarity 108, member C1	NM_021214	58489	1891.3	756.28	2.5	0	1135.02
3940639	NM_013328	PYCR2	pyrroline-5-carboxylate reductase family, member 2	NM_013328	29920	684.48	274.29	2.5	0.002	410.19
2600465	NM_003026	SH3GL2	SH3-domain GRB2-like 2	NM_003026	6456	563.08	224.98	2.5	0	338.1
3400315	NM_030763	NSBP1	nucleosomal binding protein 1	NM_030763	79366	412.13	165.18	2.5	0.0001	246.95
1070152	NM_018725	IL17RB	interleukin 17 receptor B	NM_018725	55540	353.37	141.46	2.5	0	211.91
4900685	NM_001040194	AGTRAP	angiotensin II receptor-associated protein	NM_001040194	57085	294.39	117.72	2.5	0	176.67
5490477	NM_032565	EBPL	emopamil binding protein-like	NM_032565	84650	1839.18	739.54	2.49	0.0001	1099.64
5960224	NR_002734	PTTG3	pituitary tumor-transforming 3	NR_002734	26255	1688.19	679.01	2.49	0	1009.18
3890475	NM_018455	CENPN	centromere protein N	NM_001100624	55839	1663.37	668.81	2.49	0	994.56
5310195	NM_004596	SNRPA	small nuclear ribonucleoprotein polypeptide A	NM_004596	6626	1549.35	623.29	2.49	0	926.07
5860411	NM_001070	TUBG1	tubulin, gamma 1	NM_001070	7283	1433.64	576.67	2.49	0	856.98
10253	NM_203467	PPIL5	peptidylprolyl isomerase (cyclophilin)-like 5	NM_152329	122769	1157.5	465.1	2.49	0	692.4
990136	NM_017915	C12orf48	chromosome 12 open reading frame 48	NM_017915	55010	774.54	310.92	2.49	0	463.62
770411	NM_015288	PHF15	PHD finger protein 15	NM_015288	23338	423.98	170.59	2.49	0	253.39
2320215	NM_024923	NUP210	nucleoporin 210kDa	NM_024923	23225	380.5	153.07	2.49	0	227.43
130609	NM_003890	FCGBP	Fc fragment of IgG binding protein	NM_003890	8857	238.28	95.59	2.49	0.0002	142.69
6040754	NM_006755	TALDO1	transaldolase 1		6888	7205.2	2899.76	2.48	0	4305.44
6370468	NM_001031827	BOLA2	bolA homolog 2 (E. coli)		552900	6240.78	2513.01	2.48	0.0288	3727.78
5090408	NM_015541	LRIG1	leucine-rich repeats and immunoglobulin-like domains 1	NM_015541	26018	1962.7	790.27	2.48	0.0001	1172.44
5900452	NM_019886	CHST7	carbohydrate (N-acetylglucosamine 6-O) sulfotransferase 7	NM_019886	56548	874.5	353.27	2.48	0.0344	521.23
6420373	NM_005836	HRSP12	heat-responsive protein 12	NM_005836	10247	814.66	329.09	2.48	0.0205	485.58
5130128	NM_005030	PLK1	polo-like kinase 1 (Drosophila)	NM_005030	5347	706.94	285.33	2.48	0	421.61
1980246	NM_018728	MYO5C	myosin VC	NM_018728	55930	648.85	262.09	2.48	0	386.75
830341	NM_030900	TBRG4	transforming growth factor beta regulator 4	NM_004749	9238	592.66	239.1	2.48	0.0001	353.56
380370	NM_016391	HSPC111	hypothetical protein HSPC111	NM_016391	51491	461.28	185.78	2.48	0.0003	275.51
3290209	NM_001100417	UBR7	ubiquitin protein ligase E3 component n-recognin 7 (putative)	NM_001100417	55148	312.07	125.85	2.48	0	186.21
6250541	NM_170678	ITGB1BP3	integrin beta 1 binding protein 3	NM_170678	27231	222.88	89.81	2.48	0	133.07
5490161	NM_174976	ZDHHC22	zinc finger, DHHC-type containing 22	NM_174976	283576	217.9	87.92	2.48	0.0002	129.98
6420392	NM_001014446	OCIAD2	OCIA domain containing 2	NM_001014446	132299	2710.23	1098.63	2.47	0.0001	1611.6
1690348	NM_004814	WDR57	WD repeat domain 57 (U5 snRNP specific)	NM_004814	9410	1887.9	763.66	2.47	0.0152	1124.24
1690259	NM_004670	PAPSS2	3'-phosphoadenosine 5'-phosphosulfate synthase 2	NM_001015880	9060	656.62	265.51	2.47	0	391.12
6550070	NM_005296	LPAR4	lysophosphatidic acid receptor 4	NM_005296	2846	323.35	130.83	2.47	0.0197	192.52
10176	NM_139215	TAF15	TAF15 RNA polymerase II, TATA box binding protein (TBP)-associated factor, 68kDa	NM_003487	8148	6909.45	2808.43	2.46	0.0217	4101.02
1450131	NM_016042	EXOSC3	exosome component 3	NM_001002269	51010	1579.05	641.5	2.46	0	937.55
1050187	NM_170738	MRPL11	mitochondrial ribosomal protein L11	NM_016050	65003	1440.71	585.27	2.46	0.0472	855.45
6350600	NM_020892	DTX2	deltex homolog 2 (Drosophila)	NM_001102594	113878	1137.34	463.17	2.46	0.0001	674.17
2750154	NM_014800	ELMO1	engulfment and cell motility 1	NM_001039459	9844	762.02	310.11	2.46	0.0001	451.9
1570551	NM_015261	NCAPD3	non-SMC condensin II complex, subunit D3	NM_015261	23310	562.81	228.57	2.46	0	334.25
7510608	NM_152318	C12orf45	chromosome 12 open reading frame 45	NM_152318	121053	550.86	223.73	2.46	0	327.13
4280402	NM_182704	SELV	selenoprotein V	NM_182704	348303	290.5	118	2.46	0.0022	172.5
7650484	NM_005998	CCT3	chaperonin containing TCP1, subunit 3 (gamma)	NM_001008800	7203	4219.87	1723.74	2.45	0.0009	2496.13
5290097	NM_138689	PPP1R14B	protein phosphatase 1, regulatory (inhibitor) subunit 14B	NM_138689	26472	2945.02	1199.76	2.45	0	1745.27
6380220	NM_016069	Magmas	mitochondria-associated protein involved in granulocyte-macrophage colony-stimulating factor signal transduction	NM_016069	51025	1993.96	813.1	2.45	0.0297	1180.86
7100280	NM_024099	C11orf48	chromosome 11 open reading frame 48	NM_024099	79081	1494.79	610.17	2.45	0	884.61
7000224	NM_012238	SIRT1	sirtuin (silent mating type information regulation 2 homolog) 1 (S. cerevisiae)	NM_012238	23411	1359.87	556.14	2.45	0.0418	803.73
60601	NM_001017962	P4HA1	procollagen-proline, 2-oxoglutarate 4-dioxygenase (proline 4-hydroxylase), alpha polypeptide I	NM_000917	5033	219.29	89.64	2.45	0	129.65
3850291	NM_032358	CCDC77	coiled-coil domain containing 77	NM_001130146	84318	1189.37	486.78	2.44	0.0009	702.58
6290358	NM_012112	TPX2	TPX2, microtubule-associated, homolog (Xenopus laevis)	NM_012112	22974	1025.15	420.93	2.44	0.0294	604.22
1770689	NM_022092	CHTF18	CTF18, chromosome transmission fidelity factor 18 homolog (S. cerevisiae)	NM_022092	63922	759.26	310.72	2.44	0	448.54
1340619	NM_001080449	DNA2	DNA replication helicase 2 homolog (yeast)	NM_001080449	1763	489.7	200.78	2.44	0	288.92
4200601	NM_018087	TMEM48	transmembrane protein 48	NM_018087	55706	429.32	175.84	2.44	0	253.48
5260441	NM_001031709	C10orf59	chromosome 10 open reading frame 59	NM_001031709	55328	333.69	136.74	2.44	0.0071	196.95
7550626	NM_001012271	BIRC5	baculoviral IAP repeat-containing 5	NM_001012270	332	301.91	123.84	2.44	0	178.07
5270402	NM_152259	C15orf42	chromosome 15 open reading frame 42	NM_152259	90381	263.96	108.33	2.44	0	155.63
4050554	NM_004688	NMI	N-myc (and STAT) interactor	NM_004688	9111	261.71	107.41	2.44	0	154.3
5050634	NM_014468	VENTX	VENT homeobox homolog (Xenopus laevis)	NM_014468	27287	230.43	94.55	2.44	0	135.88
4120703	NM_015122	FCHO1	FCH domain only 1	NM_015122	23149	217.65	89.28	2.44	0	128.37
2350068	NM_018256	WDR12	WD repeat domain 12	NM_018256	55759	1434.42	590.93	2.43	0.0002	843.49
5910164	NM_032239	LARP2	La ribonucleoprotein domain family, member 2	NM_018078	55132	1002.75	413.01	2.43	0	589.74
4730168	NM_017827	SARS2	seryl-tRNA synthetase 2, mitochondrial	NM_017827	54938	852.66	350.71	2.43	0.0003	501.95
380019	NM_145244	DDIT4L	DNA-damage-inducible transcript 4-like	NM_145244	115265	505.45	208.33	2.43	0	297.12
7330392	NM_000593	TAP1	transporter 1, ATP-binding cassette, sub-family B (MDR/TAP)	NM_000593	6890	494.24	203.56	2.43	0.0004	290.68
6270707	NM_004432	ELAVL2	ELAV (embryonic lethal, abnormal vision, Drosophila)-like 2 (Hu antigen B)	NM_004432	1993	224.82	92.48	2.43	0.0474	132.34
2120544	NM_018285	IMP3	IMP3, U3 small nucleolar ribonucleoprotein, homolog (yeast)	NM_018285	55272	4512.19	1863.79	2.42	0	2648.4
1740494	NM_006114	TOMM40	translocase of outer mitochondrial membrane 40 homolog (yeast)		10452	3635.94	1502.45	2.42	0.0001	2133.49
3190470	NM_014264	PLK4	polo-like kinase 4 (Drosophila)	NM_014264	10733	1298.15	536.16	2.42	0	761.98
4120437	NM_015169	RRS1	RRS1 ribosome biogenesis regulator homolog (S. cerevisiae)	NM_015169	23212	806.7	332.8	2.42	0.0014	473.9
1410609	NM_003389	CORO2A	coronin, actin binding protein, 2A	NM_003389	7464	619.25	255.81	2.42	0	363.45
6420296	NM_015950	MRPL2	mitochondrial ribosomal protein L2	NM_015950	51069	525.22	217.11	2.42	0	308.11
3060722	NM_001350	DAXX	death-domain associated protein	NM_001350	1616	459.67	190.23	2.42	0	269.44
60280	NM_005763	AASS	aminoadipate-semialdehyde synthase		10157	406.95	168.47	2.42	0.0197	238.48
1340746	NM_033102	SLC45A3	solute carrier family 45, member 3	NM_033102	85414	357.62	147.83	2.42	0	209.8
3360669	NM_015720	PODXL2	podocalyxin-like 2	NM_015720	50512	255.82	105.55	2.42	0.0058	150.27
2360121	NM_001039656	MTL5	metallothionein-like 5, testis-specific (tesmin)	NM_001039656	9633	225.58	93.06	2.42	0	132.51
830615	NM_001039617	ZDHHC19	zinc finger, DHHC-type containing 19	NM_001039617	131540	221.31	91.55	2.42	0	129.76
3840594	NM_012321	LSM4	LSM4 homolog, U6 small nuclear RNA associated (S. cerevisiae)	NM_012321	25804	4953.15	2052.93	2.41	0	2900.22
4210102	NM_001031703	TMEM103	transmembrane protein 103	NM_001031703	54859	1686.73	700.76	2.41	0.0064	985.97
4670092	NM_016292	TRAP1	TNF receptor-associated protein 1	NM_016292	10131	857.22	355.62	2.41	0	501.6
1470551	NM_015187	KIAA0746	KIAA0746 protein	NM_015187	23231	743.73	308.73	2.41	0	435.01
1240477	NM_032730	RTN4IP1	reticulon 4 interacting protein 1	NM_032730	84816	491.86	203.71	2.41	0	288.15
7380626	NM_019027	RBM47	RNA binding motif protein 47	NM_001098634	54502	299.44	124.35	2.41	0.0012	175.09
6250131	NM_153768	CABYR	calcium binding tyrosine-(Y)-phosphorylation regulated	NM_012189	26256	285.03	118.13	2.41	0	166.9
3890544	NM_024057	NUP37	nucleoporin 37kDa	NM_024057	79023	2961.53	1231.49	2.4	0	1730.04
4150066	NM_001823	CKB	creatine kinase, brain	NM_001823	1152	2122.06	883.23	2.4	0	1238.83
7000470	NM_003685	KHSRP	KH-type splicing regulatory protein	NM_003685	8570	1807.75	752.61	2.4	0.0117	1055.14
3890671	NM_032822	FAM136A	family with sequence similarity 136, member A	NM_032822	84908	1782.65	743.36	2.4	0.0001	1039.29
650300	NM_024098	CCDC86	coiled-coil domain containing 86	NM_024098	79080	1204.59	502.01	2.4	0	702.58
6040112	NM_001384	DPH2	DPH2 homolog (S. cerevisiae)	NM_001039589	1802	1178.95	490.43	2.4	0	688.52
6770091	XM_936101	LOC642031	hypothetical protein LOC642031	XM_936101	642031	845.99	352.24	2.4	0	493.75
20195	NM_003173	SUV39H1	suppressor of variegation 3-9 homolog 1 (Drosophila)	NM_003173	6839	739.47	308.26	2.4	0	431.2
770703	NM_004840	ARHGEF6	Rac/Cdc42 guanine nucleotide exchange factor (GEF) 6	NM_004840	9459	652.96	271.58	2.4	0	381.38
1780070	NM_003707	RUVBL1	RuvB-like 1 (E. coli)	NM_003707	8607	537.66	224.33	2.4	0	313.33
3610193	NM_022454	SOX17	SRY (sex determining region Y)-box 17	NM_022454	64321	321.09	133.61	2.4	0.0444	187.47
520040	NM_024595	AKIRIN1	akirin 1	NM_024595	79647	2053.73	860.53	2.39	0	1193.2
7380546	NM_014164	FXYD5	FXYD domain containing ion transport regulator 5	NM_014164	53827	1550.28	648.97	2.39	0.0001	901.31
3840092	NM_012393	PFAS	phosphoribosylformylglycinamidine synthase	NM_012393	5198	1534.83	642.58	2.39	0.0133	892.25
4280253	NM_017906	PAK1IP1	PAK1 interacting protein 1	NM_017906	55003	1487.88	622.74	2.39	0	865.14
6040292	NM_015176	FBXO28	F-box protein 28	NM_015176	23219	1127.64	471.24	2.39	0	656.39
5810541	NM_199122	TBRG4	transforming growth factor beta regulator 4	NM_004749	9238	929.22	388.74	2.39	0.0003	540.48
1990053	NM_005035	POLRMT	polymerase (RNA) mitochondrial (DNA directed)	NM_005035	5442	832.39	347.8	2.39	0.0005	484.58
1240243	NM_015459	ATL3	atlastin GTPase 3	NM_015459	25923	567.84	237.34	2.39	0	330.5
60349	NM_002754	MAPK13	mitogen-activated protein kinase 13	NM_002754	5603	429.31	179.39	2.39	0.0156	249.91
1980291	NM_003579	RAD54L	RAD54-like (S. cerevisiae)	NM_003579	8438	375.2	157.22	2.39	0.001	217.98
50307	NM_016946	F11R	F11 receptor	NM_016946	50848	272.31	114.1	2.39	0	158.21
3440445	NM_016235	GPRC5B	G protein-coupled receptor, family C, group 5, member B	NM_016235	51704	241.59	101.01	2.39	0	140.59
5860021	NM_020675	SPC25	SPC25, NDC80 kinetochore complex component, homolog (S. cerevisiae)	NM_020675	57405	215.06	90.02	2.39	0	125.04
5080546	NM_002949	MRPL12	mitochondrial ribosomal protein L12	NM_002949	6182	685.56	287.93	2.38	0.0014	397.63
1050278	NM_001047	SRD5A1	steroid-5-alpha-reductase, alpha polypeptide 1 (3-oxo-5 alpha-steroid delta 4-dehydrogenase alpha 1)	NM_001047	6715	393.22	165.38	2.38	0	227.84
5860767	NM_003710	SPINT1	serine peptidase inhibitor, Kunitz type 1	NM_001032367	6692	280.09	117.49	2.38	0	162.6
6370014	NM_018644	B3GAT1	beta-1,3-glucuronyltransferase 1 (glucuronosyltransferase P)	NM_018644	27087	198.53	83.43	2.38	0.0009	115.1
4830343	NM_014321	ORC6L	origin recognition complex, subunit 6 like (yeast)	NM_014321	23594	902.48	380.98	2.37	0	521.5
1740717	NM_001031827	BOLA2	bolA homolog 2 (E. coli)		552900	662.59	279.34	2.37	0.0368	383.25
2480328	NM_032361	THOC3	THO complex 3	XM_001723779	84321	627.06	264.7	2.37	0	362.36
5960092	NM_032558	HIATL1	hippocampus abundant transcript-like 1	NM_032558	84641	444.69	187.54	2.37	0.0143	257.15
6980327	NM_001363	DKC1	dyskeratosis congenita 1, dyskerin	NM_001363	1736	5282.57	2242.59	2.36	0	3039.98
1450524	NM_015135	NUP205	nucleoporin 205kDa	NM_015135	23165	3741.19	1588.19	2.36	0	2153.01
5670368	NM_014437	SLC39A1	solute carrier family 39 (zinc transporter), member 1	NM_014437	27173	2381.1	1009.17	2.36	0.0001	1371.92
6840156	NM_001500	GMDS	GDP-mannose 4,6-dehydratase	NM_001500	2762	1361.32	577.23	2.36	0	784.1
2760181	NM_017421	COQ3	coenzyme Q3 homolog, methyltransferase (S. cerevisiae)	NM_017421	51805	617.47	261.74	2.36	0	355.73
870553	NM_173680	ZNF775	zinc finger protein 775	NM_173680	285971	471.92	200.01	2.36	0	271.92
3370280	NM_016447	MPP6	membrane protein, palmitoylated 6 (MAGUK p55 subfamily member 6)	NM_016447	51678	661.9	281.58	2.35	0.0167	380.33
160593	NM_018944	C21orf45	chromosome 21 open reading frame 45	NM_018944	54069	410.67	174.75	2.35	0.0038	235.92
4490044	NM_024036	LRFN4	leucine rich repeat and fibronectin type III domain containing 4		78999	352.17	149.74	2.35	0.0269	202.42
5670594	NM_021077	NMB	neuromedin B	NM_021077	4828	291.28	124.15	2.35	0	167.13
4260243	NM_004225	MFHAS1	malignant fibrous histiocytoma amplified sequence 1	NM_004225	9258	263.06	111.76	2.35	0.0185	151.3
4280615	NM_052858	MARVELD3	MARVEL domain containing 3	NM_001017967	91862	253.54	107.76	2.35	0.0019	145.78
240086	NM_006623	PHGDH	phosphoglycerate dehydrogenase	NM_006623	26227	20400.1	8712.23	2.34	0	11687.8
360296	NM_001014809	CRMP1	collapsin response mediator protein 1	NM_001014809	1400	2961.82	1264.15	2.34	0	1697.67
940020	NM_020117	LARS	leucyl-tRNA synthetase	NM_020117	51520	2003.79	858.12	2.34	0	1145.67
4260142	NM_032656	DHX37	DEAH (Asp-Glu-Ala-His) box polypeptide 37	NM_032656	57647	1363.45	583.38	2.34	0.0136	780.07
1450280	NM_022346	NCAPG	non-SMC condensin I complex, subunit G	NM_022346	64151	1343.56	574.01	2.34	0.0001	769.55
4830634	NM_018101	CDCA8	cell division cycle associated 8	NM_018101	55143	1075.31	460.29	2.34	0	615.02
670554	NM_031485	GRWD1	glutamate-rich WD repeat containing 1	NM_031485	83743	989.82	423.11	2.34	0	566.71
430161	NM_005630	SLCO2A1	solute carrier organic anion transporter family, member 2A1	NM_005630	6578	682.74	292.32	2.34	0.0267	390.42
60138	NM_153742	CTH	cystathionase (cystathionine gamma-lyase)		1491	508.96	217.71	2.34	0	291.26
1580196	NM_003360	UGT8	UDP glycosyltransferase 8	NM_001128174	7368	329.05	140.51	2.34	0.0469	188.54
4900086	NM_178232	HAPLN3	hyaluronan and proteoglycan link protein 3	NM_178232	145864	310.93	133.02	2.34	0	177.9
2630376	NM_197939	RNF135	ring finger protein 135	NM_032322	84282	307.95	131.42	2.34	0	176.53
6840039	NM_032818	C9orf100	chromosome 9 open reading frame 100	NM_032818	84904	233.5	99.66	2.34	0	133.84
1570373	NM_017660	GATAD2A	GATA zinc finger domain containing 2A	NM_017660	54815	2815.19	1207.81	2.33	0	1607.38
6840301	NM_022908	NT5DC2	5'-nucleotidase domain containing 2	NM_001134231	64943	1661.19	711.84	2.33	0	949.35
6180133	NM_002224	ITPR3	inositol 1,4,5-triphosphate receptor, type 3	NM_002224	3710	1559.88	669.77	2.33	0.0001	890.11
5090095	NM_002263	KIFC1	kinesin family member C1	NM_002263	3833	1323.94	567.18	2.33	0	756.76
5340692	NM_018387	STRBP	spermatid perinuclear RNA binding protein	NM_018387	55342	829.74	356.29	2.33	0	473.45
6420253	NM_080686	BAT2	HLA-B associated transcript 2	NM_080686	7916	459.59	197.49	2.33	0.0001	262.1
7510164	NM_138967	SCAMP5	secretory carrier membrane protein 5	NM_138967	192683	361.4	155.42	2.33	0	205.98
1990471	NM_001441	FAAH	fatty acid amide hydrolase	NM_001441	2166	330.81	142.21	2.33	0.0005	188.6
1470195	NM_182776	MCM7	minichromosome maintenance complex component 7	NM_005916	4176	5545.53	2386.66	2.32	0	3158.87
4540349	NM_021177	LSM2	LSM2 homolog, U6 small nuclear RNA associated (S. cerevisiae)	NM_021177	57819	4427.33	1912.45	2.32	0	2514.89
7610537	NM_002129	HMGB2	high-mobility group box 2	NM_001130688	3148	3519.99	1519.89	2.32	0	2000.1
3370703	NM_004111	FEN1	flap structure-specific endonuclease 1	NM_004111	2237	3073.71	1322.71	2.32	0	1751.01
6840075	NM_000270	NP	nucleoside phosphorylase	NM_000270	4860	1674.39	722.12	2.32	0	952.27
2650524	NM_033625	RPL34	ribosomal protein L34	NM_000995	6164	1361.95	586.47	2.32	0.0003	775.49
1260241	NM_004096	EIF4EBP2	eukaryotic translation initiation factor 4E binding protein 2	NM_004096	1979	883.39	380.29	2.32	0.0327	503.1
5360386	NM_020242	KIF15	kinesin family member 15	NM_020242	56992	880.5	379.32	2.32	0.0005	501.18
1770646	NM_006027	EXO1	exonuclease 1	NM_003686	9156	723.63	311.82	2.32	0	411.81
4830500	NM_024658	IPO4	importin 4	NM_024658	79711	618.12	266.2	2.32	0	351.92
4860367	NM_032166	ATRIP	ATR interacting protein	NM_032166	84126	554.99	239.52	2.32	0.0175	315.47
5310739	NM_001031702	SEMA5B	sema domain, seven thrombospondin repeats (type 1 and type 1-like), transmembrane domain (TM) and short cytoplasmic domain, (semaphorin) 5B	NM_001031702	54437	325.18	140.34	2.32	0	184.84
2900373	NM_002517	NPAS1	neuronal PAS domain protein 1	NM_002517	4861	277.18	119.3	2.32	0	157.89
1230673	NM_020230	PPAN	peter pan homolog (Drosophila)	NM_020230	56342	271.72	117.2	2.32	0	154.52
4780433	NM_000992	RPL29	ribosomal protein L29	NM_000992	6159	230.55	99.31	2.32	0	131.24
60148	NM_001031827	BOLA2	bolA homolog 2 (E. coli)		552900	2570.61	1113.93	2.31	0.0003	1456.68
1850414	NM_001970	EIF5A	eukaryotic translation initiation factor 5A	XM_001724572	1984	1276.13	552.73	2.31	0.0007	723.41
7100021	NM_018265	C1orf106	chromosome 1 open reading frame 106	NM_018265	55765	859.96	372.22	2.31	0	487.74
4900044	NM_003503	CDC7	cell division cycle 7 homolog (S. cerevisiae)	NM_001134419	8317	530.05	229.68	2.31	0	300.37
1230538	NM_032727	INA	internexin neuronal intermediate filament protein, alpha	NM_032727	9118	421.06	182.3	2.31	0	238.76
1850156	NM_194284	CLDN23	claudin 23	NM_194284	137075	359.23	155.26	2.31	0	203.97
2760673	NM_001034833	NOLA2	nucleolar protein family A, member 2 (H/ACA small nucleolar RNPs)	NM_001034833	55651	882.07	383.15	2.3	0	498.91
3460431	NM_013975	LIG3	ligase III, DNA, ATP-dependent	NM_002311	3980	814.14	354.62	2.3	0	459.53
1770747	NM_017854	TMEM160	transmembrane protein 160	NM_017854	54958	796.39	346.89	2.3	0.0354	449.5
2600672	NM_017895	DDX27	DEAD (Asp-Glu-Ala-Asp) box polypeptide 27	NM_017895	55661	662.09	287.38	2.3	0.0057	374.72
3390328	NM_152742	GPC2	glypican 2	NM_152742	221914	496.7	216.13	2.3	0	280.57
2940398	NM_152562	CDCA2	cell division cycle associated 2	NM_152562	157313	460.96	200.2	2.3	0	260.76
2640768	NM_001814	CTSC	cathepsin C		1075	451.48	196.16	2.3	0.0006	255.33
2340386	NM_018360	CXorf15	chromosome X open reading frame 15	NM_018360	55787	246.66	107.44	2.3	0	139.22
50608	NM_001003704	MTP18	mitochondrial protein 18 kDa	NM_001003704	51537	245.93	106.76	2.3	0	139.17
870161	NM_001338	CXADR	coxsackie virus and adenovirus receptor	NM_001338	1525	2894.86	1263.52	2.29	0	1631.34
670376	NM_014328	RUSC1	RUN and SH3 domain containing 1	NM_001105203	23623	2529.82	1105.9	2.29	0.0477	1423.92
1170554	NM_024662	NAT10	N-acetyltransferase 10 (GCN5-related)	NM_024662	55226	1889.69	824.72	2.29	0	1064.98
5960670	NM_006465	ARID3B	AT rich interactive domain 3B (BRIGHT-like)	NM_006465	10620	1832.22	800.45	2.29	0.0004	1031.77
1580576	NM_004867	ITM2A	integral membrane protein 2A	NM_004867	9452	1818.64	793.59	2.29	0.0226	1025.06
7610184	NM_007254	PNKP	polynucleotide kinase 3'-phosphatase	NM_007254	11284	1173.87	512.9	2.29	0	660.97
3800474	NM_001005413	ZWINT	ZW10 interactor	NM_001005413	11130	831.01	362.27	2.29	0	468.74
6760274	NM_005700	DPP3	dipeptidyl-peptidase 3	NM_005700	10072	553.68	241.35	2.29	0	312.32
4610348	NM_138484	SGOL1	shugoshin-like 1 (S. pombe)	NM_001012409	151648	340.09	148.62	2.29	0	191.47
2340608	NM_004297	GNA14	guanine nucleotide binding protein (G protein), alpha 14	NM_004297	9630	215.65	93.97	2.29	0.0072	121.68
2600296	NM_173662	RNF175	ring finger protein 175	NM_173662	285533	209.83	91.71	2.29	0	118.11
3460546	NM_172337	OTX2	orthodenticle homeobox 2		5015	198.98	86.86	2.29	0.0182	112.12
4050639	NM_006452	PAICS	phosphoribosylaminoimidazole carboxylase, phosphoribosylaminoimidazole succinocarboxamide synthetase	NM_001079524	10606	8595.33	3772.43	2.28	0	4822.91
3780056	NM_024051	GGCT	gamma-glutamyl cyclotransferase	NM_024051	79017	1907.65	836.14	2.28	0.0007	1071.51
3290458	NM_005103	FEZ1	fasciculation and elongation protein zeta 1 (zygin I)	NM_005103	9638	1428.47	627.39	2.28	0.0009	801.08
1690446	NM_006702	PNPLA6	patatin-like phospholipase domain containing 6	NM_006702	10908	1204.46	527.44	2.28	0	677.02
2510463	NM_001007239	KIAA0859	KIAA0859	NM_001007239	51603	568.71	249.79	2.28	0	318.92
1470148	NM_021827	CCDC81	coiled-coil domain containing 81	NM_021827	60494	354.64	155.78	2.28	0	198.86
7210180	NM_012281	KCND2	potassium voltage-gated channel, Shal-related subfamily, member 2	NM_012281	3751	241.64	106.13	2.28	0.0156	135.5
1230747	NM_006802	SF3A3	splicing factor 3a, subunit 3, 60kDa	NM_006802	10946	2851.66	1258.83	2.27	0.0352	1592.83
2900292	NM_002883	RANGAP1	Ran GTPase activating protein 1	NM_002883	5905	2214.68	975.14	2.27	0.0021	1239.53
5090754	NM_014736	KIAA0101	KIAA0101	NM_001029989	9768	2199.92	967.79	2.27	0	1232.13
2940403	NM_001069	TUBB2A	tubulin, beta 2A	NM_001069	7280	1388.23	612.44	2.27	0	775.79
2070131	NM_057182	CCNE1	cyclin E1	NM_001238	898	622.58	273.77	2.27	0	348.81
60196	NM_004483	GCSH	glycine cleavage system protein H (aminomethyl carrier)	NM_004483	2653	519.65	229.25	2.27	0.0294	290.4
7210438	NM_032166	ATRIP	ATR interacting protein	NM_032166	84126	438.32	192.69	2.27	0.0214	245.63
1500129	NM_014026	DCPS	decapping enzyme, scavenger	NM_014026	28960	375.68	165.67	2.27	0	210.02
2850162	NM_194449	PHLPP	PH domain and leucine rich repeat protein phosphatase	NM_194449	23239	318.76	140.61	2.27	0	178.14
5260390	NM_198545	C1orf187	chromosome 1 open reading frame 187	NM_198545	374946	189.61	83.71	2.27	0.0149	105.9
1470609	NM_052899	GPRIN1	G protein regulated inducer of neurite outgrowth 1	NM_052899	114787	180.03	79.19	2.27	0.0005	100.83
990598	NM_078468	BCCIP	BRCA2 and CDKN1A interacting protein	NM_016567	56647	2162.55	958.64	2.26	0	1203.9
50224	NM_004401	DFFA	DNA fragmentation factor, 45kDa, alpha polypeptide		1676	1299.35	574.53	2.26	0.0223	724.81
1940288	NM_001040273	TYSND1	trypsin domain containing 1	NM_001040273	219743	802.7	355.78	2.26	0.0166	446.92
1470332	NM_144779	FXYD5	FXYD domain containing ion transport regulator 5	NM_014164	53827	609.36	269.26	2.26	0.0005	340.1
3120458	NM_005381	NCL	nucleolin	NM_005381	4691	525.45	232.78	2.26	0.0005	292.67
4480731	NM_016563	RASL12	RAS-like, family 12	NM_016563	51285	392.61	174.05	2.26	0.0001	218.56
2970025	NM_003009	SEPW1	selenoprotein W, 1	NM_003009	6415	2963.81	1314.63	2.25	0.0024	1649.18
6520408	NM_015935	KIAA0859	KIAA0859	NM_001007239	51603	2083.32	924.84	2.25	0	1158.48
6370273	NM_001905	CTPS	CTP synthase	NM_001905	1503	2042.48	909.76	2.25	0.0274	1132.72
4780521	NM_002764	PRPS1	phosphoribosyl pyrophosphate synthetase 1		5631	1489.4	663.38	2.25	0	826.03
540524	NM_020677	NMRAL1	NmrA-like family domain containing 1	NM_020677	57407	1009.05	448.58	2.25	0.0437	560.47
5310170	NM_001018070	CORO1B	coronin, actin binding protein, 1B	NM_001018070	57175	876.98	389.08	2.25	0.0353	487.89
4560088	XM_001129241	LOC439949	hypothetical gene supported by AY007155	XM_001128367	439949	388.49	172.74	2.25	0	215.75
4920148	NM_000693	ALDH1A3	aldehyde dehydrogenase 1 family, member A3	NM_000693	220	305.76	135.73	2.25	0	170.03
4050164	NM_199427	ZFP64	zinc finger protein 64 homolog (mouse)	NM_018197	55734	246.03	109.56	2.25	0	136.47
5700279	NM_000947	PRIM2	primase, DNA, polypeptide 2 (58kDa)	NM_000947	5558	221.28	98.23	2.25	0.0291	123.05
2750709	NM_152344	LSM12	LSM12 homolog (S. cerevisiae)	NM_152344	124801	580.75	258.97	2.24	0.001	321.78
3420593	NM_005573	LMNB1	lamin B1		4001	557.09	248.31	2.24	0.0007	308.78
5490053	NR_002605	DLEU1	deleted in lymphocytic leukemia 1 (non-protein coding)	NR_002605	10301	529	236.58	2.24	0	292.43
6400465	NM_080548	PTPN6	protein tyrosine phosphatase, non-receptor type 6	NM_002831	5777	307.48	137.54	2.24	0	169.95
3180731	NM_020300	MGST1	microsomal glutathione S-transferase 1	NM_020300	4257	274.4	122.57	2.24	0.0222	151.84
4150544	NM_001182	ALDH7A1	aldehyde dehydrogenase 7 family, member A1		501	3667.63	1646.84	2.23	0.0406	2020.79
3400072	NM_014480	ZNF544	zinc finger protein 544	NM_014480	27300	1999.7	895.94	2.23	0	1103.76
20673	NM_198590	BSG	basigin (Ok blood group)		682	1622.98	727.87	2.23	0.001	895.1
60647	NM_201397	GPX1	glutathione peroxidase 1	NM_000581	2876	1569.32	703.49	2.23	0.005	865.83
620546	NM_012250	RRAS2	related RAS viral (r-ras) oncogene homolog 2	NM_001102669	22800	1015.16	454.46	2.23	0.002	560.7
770692	NM_016390	C9orf114	chromosome 9 open reading frame 114	NM_016390	51490	828.18	371.51	2.23	0.0178	456.67
6200072	NM_006143	GPR19	G protein-coupled receptor 19	NM_006143	2842	576.78	258.68	2.23	0.0065	318.1
2940142	NM_033259	CAMK2N2	calcium/calmodulin-dependent protein kinase II inhibitor 2	NM_033259	94032	181.06	81.04	2.23	0.0001	100.01
2850402	NM_005022	PFN1	profilin 1	NM_005022	5216	3581.23	1610.23	2.22	0.0001	1971.01
110427	NM_201437	TCEA1	transcription elongation factor A (SII), 1	NM_006756	6917	1134.45	510.45	2.22	0	624
4570224	NM_024032	C17orf53	chromosome 17 open reading frame 53	NM_024032	78995	902.86	406.63	2.22	0.0008	496.23
2100279	NM_024831	TGS1	trimethylguanosine synthase homolog (S. cerevisiae)	NM_024831	96764	443.79	199.75	2.22	0.0267	244.04
5670040	NM_024090	ELOVL6	ELOVL family member 6, elongation of long chain fatty acids (FEN1/Elo2, SUR4/Elo3-like, yeast)	NM_001130721	79071	2423.75	1098.18	2.21	0.0005	1325.58
5910154	NM_006392	NOL5A	nucleolar protein 5A (56kDa with KKE/D repeat)	NM_006392	10528	2332.96	1056.6	2.21	0	1276.36
2680497	NM_014865	NCAPD2	non-SMC condensin I complex, subunit D2		9918	2194.66	991.12	2.21	0.0006	1203.54
4590615	NM_001008395	C7orf59	chromosome 7 open reading frame 59	NM_001008395	389541	1154.9	521.9	2.21	0.0324	633
5560193	NM_017843	BCAS4	breast carcinoma amplified sequence 4	NM_001010974	55653	1146.13	517.75	2.21	0.0337	628.37
6110332	NM_032900	ARHGAP19	Rho GTPase activating protein 19	NM_032900	84986	936.39	423.59	2.21	0	512.8
5360347	NM_000903	NQO1	NAD(P)H dehydrogenase, quinone 1	NM_000903	1728	765.25	346.25	2.21	0.0001	419.01
5960132	NM_004741	NOLC1	nucleolar and coiled-body phosphoprotein 1	NM_004741	9221	720.04	326.06	2.21	0	393.98
6550291	NM_001034833	NOLA2	nucleolar protein family A, member 2 (H/ACA small nucleolar RNPs)	NM_001034833	55651	681.57	308.57	2.21	0	373.01
2340474	NM_022978	SERF1B	small EDRK-rich factor 1B (centromeric)	XM_001720851	728492	605.28	274.12	2.21	0	331.16
240280	NM_033317	DMKN	dermokine	NM_001035516	93099	520.89	236.23	2.21	0.0005	284.66
380242	NM_138387	G6PC3	glucose 6 phosphatase, catalytic, 3	NM_138387	92579	509.74	231.12	2.21	0	278.61
4490333	NM_024581	FAM184A	family with sequence similarity 184, member A	NM_001100411	79632	503.2	227.22	2.21	0	275.98
2120097	NM_005483	CHAF1A	chromatin assembly factor 1, subunit A (p150)	NM_005483	10036	329.07	149.14	2.21	0	179.93
1710397	NM_145014	HYLS1	hydrolethalus syndrome 1	NM_001134793	219844	314.73	142.46	2.21	0	172.27
6580474	NM_178014	TUBB	tubulin, beta	NM_178014	203068	14300.6	6490.25	2.2	0	7810.4
4390136	NM_001037283	EIF3B	eukaryotic translation initiation factor 3, subunit B	NM_001037283	8662	11842.8	5374.13	2.2	0	6468.65
7650435	NM_024096	XTP3TPA	XTP3-transactivated protein A	NM_024096	79077	1717.43	781.74	2.2	0.0003	935.69
5360121	NM_199297	THYN1	thymocyte nuclear protein 1	NM_001037304	29087	1203.62	546.39	2.2	0.0001	657.24
4920537	NM_002689	POLA2	polymerase (DNA directed), alpha 2 (70kD subunit)	NM_002689	23649	1119.49	509.2	2.2	0.033	610.28
3930278	NM_030577	TMEM177	transmembrane protein 177	NM_001105198	80775	733.5	333.36	2.2	0	400.13
3420739	NM_021021	SNTB1	syntrophin, beta 1 (dystrophin-associated protein A1, 59kDa, basic component 1)	NM_021021	6641	445.17	202.72	2.2	0.0075	242.45
6420044	NM_138775	ALKBH8	alkB, alkylation repair homolog 8 (E. coli)	NM_138775	91801	423.04	191.95	2.2	0.004	231.09
3610300	NM_001017928	CCDC58	coiled-coil domain containing 58	NM_001017928	131076	327.95	149.28	2.2	0.0003	178.67
670014	NM_001100118	XRCC3	X-ray repair complementing defective repair in Chinese hamster cells 3	NM_001100118	7517	292.41	132.92	2.2	0	159.49
6620259	NM_002251	KCNS1	potassium voltage-gated channel, delayed-rectifier, subfamily S, member 1	NM_002251	3787	204.25	92.66	2.2	0	111.58
5870228	NM_000026	ADSL	adenylosuccinate lyase		158	6322.94	2884.98	2.19	0	3437.96
6580253	NM_022978	SERF1B	small EDRK-rich factor 1B (centromeric)	XM_001720851	728492	2009.67	919.05	2.19	0	1090.63
3890482	NM_016535	ZNF581	zinc finger protein 581	NM_016535	51545	1797.25	822.21	2.19	0	975.04
5670315	NM_016199	LSM7	LSM7 homolog, U6 small nuclear RNA associated (S. cerevisiae)	NM_016199	51690	1656.16	757.34	2.19	0.0492	898.82
160333	NM_052831	C6orf192	chromosome 6 open reading frame 192	NM_052831	116843	947.38	433.28	2.19	0	514.1
1230682	NM_001168	BIRC5	baculoviral IAP repeat-containing 5	NM_001012270	332	927.26	423.21	2.19	0.0084	504.05
6020372	NM_012138	AATF	apoptosis antagonizing transcription factor	NM_012138	26574	882.64	403.49	2.19	0	479.15
3450040	NM_004059	CCBL1	cysteine conjugate-beta lyase, cytoplasmic	NM_001122671	883	604.08	275.69	2.19	0.0209	328.39
7550730	NM_032117	MND1	meiotic nuclear divisions 1 homolog (S. cerevisiae)	NM_032117	84057	453.31	206.6	2.19	0	246.7
2760520	NM_173529	C18orf54	chromosome 18 open reading frame 54	NM_173529	162681	393.4	179.73	2.19	0.0001	213.68
3390372	NM_001843	CNTN1	contactin 1	NM_001843	1272	235.1	107.27	2.19	0	127.83
5700373	NM_004237	TRIP13	thyroid hormone receptor interactor 13	NM_004237	9319	1411.53	648.64	2.18	0	762.9
4890427	NM_021134	MRPL23	mitochondrial ribosomal protein L23	NM_021134	6150	1127.22	517.3	2.18	0	609.92
6770044	NM_017746	TEX10	testis expressed 10		54881	1110.83	508.74	2.18	0	602.09
4060056	NM_199420	POLQ	polymerase (DNA directed), theta	NM_199420	10721	845.83	388.38	2.18	0.0299	457.45
70608	NM_172177	MRPL42	mitochondrial ribosomal protein L42	NM_014050	28977	799.03	366.1	2.18	0	432.93
50402	NM_001975	ENO2	enolase 2 (gamma, neuronal)		2026	740.7	340.38	2.18	0	400.32
20521	NM_032844	MASTL	microtubule associated serine/threonine kinase-like	NM_032844	84930	624.05	285.62	2.18	0	338.44
4670204	NM_002045	GAP43	growth associated protein 43	NM_001130064	2596	567.35	259.67	2.18	0	307.68
4200170	NM_022762	RMND5B	required for meiotic nuclear division 5 homolog B (S. cerevisiae)	NM_022762	64777	371.28	170.23	2.18	0	201.05
1470367	NM_005044	PRKX	protein kinase, X-linked	NM_005044	5613	356.05	163.35	2.18	0	192.7
6250609	NM_002266	KPNA2	karyopherin alpha 2 (RAG cohort 1, importin alpha 1)	NM_002266	3838	325.1	149.45	2.18	0.0071	175.65
5130438	NM_016518	PIPOX	pipecolic acid oxidase	NM_016518	51268	199.4	91.33	2.18	0	108.07
1500553	NM_018454	NUSAP1	nucleolar and spindle associated protein 1	NM_001129897	51203	4738.72	2178.74	2.17	0	2559.98
1050195	NM_005733	KIF20A	kinesin family member 20A	NM_005733	10112	1973.7	910.34	2.17	0	1063.36
7570181	NM_018518	MCM10	minichromosome maintenance complex component 10	NM_018518	55388	1185.49	546.43	2.17	0.0016	639.05
620725	NM_012474	UCK2	uridine-cytidine kinase 2	NM_012474	7371	931.15	428.24	2.17	0	502.92
6900025	NM_004805	POLR2D	polymerase (RNA) II (DNA directed) polypeptide D	NM_004805	5433	826.83	380.49	2.17	0.0007	446.35
2450286	NM_020162	DHX33	DEAH (Asp-Glu-Ala-His) box polypeptide 33	NM_020162	56919	785.31	361.81	2.17	0	423.5
4670279	NM_032415	CARD11	caspase recruitment domain family, member 11	NM_032415	84433	436.51	200.9	2.17	0.0065	235.61
5910020	NM_001033580	MYO19	myosin XIX	NM_001033580	80179	357.65	164.95	2.17	0	192.7
1110538	NM_001040694	INCENP	inner centromere protein antigens 135/155kDa	NM_001040694	3619	331.69	152.96	2.17	0.0409	178.73
4250437	NM_004260	RECQL4	RecQ protein-like 4	NM_004260	9401	256.59	118.33	2.17	0	138.26
5810440	NM_004499	HNRNPAB	heterogeneous nuclear ribonucleoprotein A/B	NM_004499	3182	14028	6502.62	2.16	0.0008	7525.42
3990619	NM_001067	TOP2A	topoisomerase (DNA) II alpha 170kDa	NM_001067	7153	4133.34	1910.45	2.16	0	2222.89
70102	NM_001182	ALDH7A1	aldehyde dehydrogenase 7 family, member A1		501	2744.67	1269.45	2.16	0	1475.21
1240064	NM_012482	ZNF281	zinc finger protein 281	NM_012482	23528	1270.91	588.04	2.16	0.0001	682.87
6980100	NM_006295	VARS	valyl-tRNA synthetase	NM_006295	7407	1267.35	585.56	2.16	0	681.78
3140138	XR_017973	C12orf47	chromosome 12 open reading frame 47	NR_015404	51275	1259.97	583.28	2.16	0.0004	676.69
240661	NM_031206	LAS1L	LAS1-like (S. cerevisiae)	NM_031206	81887	478.7	221.57	2.16	0.0036	257.12
6580121	NM_021242	MID1IP1	MID1 interacting protein 1 (gastrulation specific G12 homolog (zebrafish))	NM_001098790	58526	355.4	164.31	2.16	0	191.08
2710463	NM_001039355	SLC25A29	solute carrier family 25, member 29	NM_001039355	123096	306.85	141.82	2.16	0.002	165.03
1580327	NM_003077	SMARCD2	SWI/SNF related, matrix associated, actin dependent regulator of chromatin, subfamily d, member 2	NM_001098426	6603	279.97	129.54	2.16	0	150.43
6220379	NM_013237	PRELID1	PRELI domain containing 1	NM_013237	27166	2305.71	1070.77	2.15	0.0097	1234.94
6770202	NM_016338	IPO11	importin 11	NM_001134779	51194	2050.89	953.84	2.15	0	1097.04
4730196	NM_003258	TK1	thymidine kinase 1, soluble	NM_003258	7083	1081.23	503.61	2.15	0	577.62
3850292	NM_144636	CHCHD4	coiled-coil-helix-coiled-coil-helix domain containing 4	NM_001098502	131474	914.95	425.14	2.15	0.0042	489.8
4760646	NM_005480	TROAP	trophinin associated protein (tastin)	NM_001100620	10024	836.95	389.22	2.15	0	447.72
5570296	NM_016448	DTL	denticleless homolog (Drosophila)	NM_016448	51514	692.6	322.85	2.15	0	369.75
4290079	NM_017843	BCAS4	breast carcinoma amplified sequence 4	NM_001010974	55653	625.15	290.17	2.15	0.0123	334.99
520647	NM_001010879	ZIK1	zinc finger protein interacting with K protein 1 homolog (mouse)	NM_001010879	284307	427.98	198.89	2.15	0	229.09
5910521	NM_014996	PLCH1	phospholipase C, eta 1	NM_001130960	23007	285.15	132.48	2.15	0.0001	152.68
7610196	NM_033036	GAL3ST3	galactose-3-O-sulfotransferase 3	NM_033036	89792	277.58	128.94	2.15	0.0001	148.64
1940747	NM_181505	PPP1R1B	protein phosphatase 1, regulatory (inhibitor) subunit 1B	NM_032192	84152	201.62	93.99	2.15	0	107.63
540221	NM_001033714	NOL1	nucleolar protein 1, 120kDa	NM_001033714	4839	2785.57	1304.31	2.14	0.0046	1481.26
150397	NM_001571	IRF3	interferon regulatory factor 3	NM_001571	3661	563.95	263.86	2.14	0.0054	300.09
4850521	NM_138285	NUP35	nucleoporin 35kDa	NM_138285	129401	344.16	160.79	2.14	0.0043	183.37
4610632	NM_017947	MOCOS	molybdenum cofactor sulfurase	NM_017947	55034	324.94	151.88	2.14	0	173.06
3890372	NM_024094	DSCC1	defective in sister chromatid cohesion 1 homolog (S. cerevisiae)	NM_024094	79075	225.14	104.98	2.14	0	120.16
5860050	XM_498725	LOC388564	hypothetical gene supported by BC052596	XM_498725	388564	217.67	101.77	2.14	0.0051	115.9
3140008	NM_002707	PPM1G	protein phosphatase 1G (formerly 2C), magnesium-dependent, gamma isoform	NM_002707	5496	6963.31	3264.73	2.13	0	3698.58
4830148	NM_001290	LDB2	LIM domain binding 2	NM_001130834	9079	3289.64	1541.05	2.13	0.001	1748.59
4830731	NM_182640	MRPS9	mitochondrial ribosomal protein S9	NM_182640	64965	2569.52	1206.08	2.13	0	1363.44
1010347	NM_006233	POLR2I	polymerase (RNA) II (DNA directed) polypeptide I, 14.5kDa	NM_006233	5438	1640.5	770.42	2.13	0	870.07
5720128	NM_015697	COQ2	coenzyme Q2 homolog, prenyltransferase (yeast)	NM_015697	27235	1364.82	641.5	2.13	0	723.32
5050113	NM_000234	LIG1	ligase I, DNA, ATP-dependent		3978	714.68	335.66	2.13	0	379.02
2900193	NM_006951	TAF5	TAF5 RNA polymerase II, TATA box binding protein (TBP)-associated factor, 100kDa	NM_006951	6877	452.38	212.4	2.13	0	239.97
7160349	NM_170686	ZNF398	zinc finger protein 398	NM_020781	57541	399.32	187.41	2.13	0	211.91
1170653	NM_033023	PDGFA	platelet-derived growth factor alpha polypeptide	NM_002607	5154	317.58	149.32	2.13	0	168.26
4780709	NM_152331	ACOT4	acyl-CoA thioesterase 4	NM_152331	122970	193	90.62	2.13	0	102.37
3370424	NM_017669	ERCC6L	excision repair cross-complementing rodent repair deficiency, complementation group 6-like	NM_017669	54821	189.23	88.75	2.13	0.0103	100.49
2940164	NM_182687	PKMYT1	protein kinase, membrane associated tyrosine/threonine 1	NM_004203	9088	188.99	88.65	2.13	0	100.34
160204	NM_006638	RPP40	ribonuclease P/MRP 40kDa subunit	NM_006638	10799	1717.56	809.04	2.12	0.0427	908.52
6650079	NM_020685	C3orf14	chromosome 3 open reading frame 14	NM_020685	57415	882.79	416.27	2.12	0	466.52
1170156	NR_003501	EARS2	glutamyl-tRNA synthetase 2, mitochondrial (putative)	NM_001083614	124454	760.43	358.22	2.12	0.0001	402.21
1430110	NM_017437	CPSF2	cleavage and polyadenylation specific factor 2, 100kDa	NM_017437	53981	710.96	335.88	2.12	0	375.08
2510731	NM_018233	OGFOD1	2-oxoglutarate and iron-dependent oxygenase domain containing 1	NM_018233	55239	703.74	332.33	2.12	0.006	371.41
6100521	NM_001040443	PHF11	PHD finger protein 11	NM_001040443	51131	651.15	307.28	2.12	0	343.87
4810220	NM_014657	KIAA0406	KIAA0406	NM_014657	9675	407.11	192.42	2.12	0	214.7
6660201	NM_000159	GCDH	glutaryl-Coenzyme A dehydrogenase	NM_000159	2639	387.72	183.09	2.12	0	204.63
1230754	NM_000941	POR	P450 (cytochrome) oxidoreductase	NM_000941	5447	292.36	137.74	2.12	0	154.62
5870431	NM_024677	NSUN7	NOL1/NOP2/Sun domain family, member 7	NM_024677	79730	270.05	127.59	2.12	0.0316	142.47
1740291	NM_021992	TMSL8	thymosin-like 8	NM_021992	11013	4638.06	2199.82	2.11	0.0325	2438.24
6660343	NM_006328	RBM14	RNA binding motif protein 14	NM_006328	10432	3070.96	1452.56	2.11	0	1618.4
270152	NM_003486	SLC7A5	solute carrier family 7 (cationic amino acid transporter, y+ system), member 5	NM_003486	8140	2441.84	1155.79	2.11	0.0365	1286.05
50301	NM_004280	EEF1E1	eukaryotic translation elongation factor 1 epsilon 1	NM_004280	9521	2114.74	1003.89	2.11	0.0008	1110.86
3780403	NM_024580	EFTUD1	elongation factor Tu GTP binding domain containing 1	NM_001040610	79631	585.62	277.31	2.11	0	308.31
4180176	NM_017566	KLHDC4	kelch domain containing 4	NM_017566	54758	522.53	247.52	2.11	0.0198	275
4640242	NM_024491	CEP70	centrosomal protein 70kDa	NM_024491	80321	447.53	211.75	2.11	0	235.78
5670100	NM_000355	TCN2	transcobalamin II; macrocytic anemia		6948	255.78	121.29	2.11	0	134.49
6450474	NM_080626	BRI3BP	BRI3 binding protein	NM_080626	140707	249.19	118.25	2.11	0.0444	130.94
450292	NM_001069	TUBB2A	tubulin, beta 2A	NM_001069	7280	549.79	261.51	2.1	0	288.28
2470161	NM_024310	PLEKHF1	pleckstrin homology domain containing, family F (with FYVE domain) member 1	NM_024310	79156	351.29	167.51	2.1	0.0003	183.78
1410470	NM_138411	FAM71E1	family with sequence similarity 71, member E1	NM_138411	112703	273.47	130.51	2.1	0	142.96
5050040	NM_021095	SLC5A6	solute carrier family 5 (sodium-dependent vitamin transporter), member 6	NM_021095	8884	1823.73	872.83	2.09	0	950.9
5860707	NM_138421	SAAL1	serum amyloid A-like 1	NM_138421	113174	1300.92	622.79	2.09	0	678.14
6770719	NM_002015	FOXO1	forkhead box O1	NM_002015	2308	1142	545.36	2.09	0.0004	596.64
5820193	NM_006293	TYRO3	TYRO3 protein tyrosine kinase	NM_006293	7301	1097.57	524.76	2.09	0	572.82
2630563	NM_015359	SLC39A14	solute carrier family 39 (zinc transporter), member 14	NM_001128431	23516	824.18	393.83	2.09	0	430.35
7570477	NM_018169	C12orf35	chromosome 12 open reading frame 35	NM_018169	55196	753.25	360.77	2.09	0.0024	392.48
4810112	NM_017815	C14orf94	chromosome 14 open reading frame 94	NM_017815	54930	674.97	323.37	2.09	0	351.6
6350348	NM_001007793	BUB3	BUB3 budding uninhibited by benzimidazoles 3 homolog (yeast)	NM_001007793	9184	476.52	227.68	2.09	0.0001	248.83
580066	NM_020156	C1GALT1	core 1 synthase, glycoprotein-N-acetylgalactosamine 3-beta-galactosyltransferase, 1	NM_020156	56913	304.48	146.01	2.09	0.0103	158.47
6280719	NM_020890	KIAA1524	KIAA1524	NM_020890	57650	229.94	110.02	2.09	0.0178	119.92
5290025	NM_031210	C14orf156	chromosome 14 open reading frame 156	NM_031210	81892	8578.39	4117.24	2.08	0	4461.16
6650458	NM_013442	STOML2	stomatin (EPB72)-like 2	NM_013442	30968	5752.91	2771.77	2.08	0.0108	2981.14
3420139	NM_021824	NIF3L1	NIF3 NGG1 interacting factor 3-like 1 (S. pombe)	NM_021824	60491	2910.54	1400.42	2.08	0	1510.11
5310068	NM_014669	NUP93	nucleoporin 93kDa	NM_014669	9688	2835.75	1364.69	2.08	0	1471.07
2630161	NM_015462	NOL11	nucleolar protein 11	NM_015462	25926	1928.14	928.38	2.08	0.0001	999.77
6100301	NM_006023	CDC123	cell division cycle 123 homolog (S. cerevisiae)	NM_006023	8872	1580.66	759.95	2.08	0	820.71
2690639	NM_014691	AQR	aquarius homolog (mouse)	NM_014691	9716	951.25	456.63	2.08	0	494.62
3990767	NM_015176	FBXO28	F-box protein 28	NM_015176	23219	908.98	436.49	2.08	0.0371	472.49
4860086	NM_032814	RNFT2	ring finger protein, transmembrane 2	NM_001109903	84900	654.06	314.48	2.08	0	339.58
2570026	NM_138957	MAPK1	mitogen-activated protein kinase 1	NM_002745	5594	586.52	282.44	2.08	0	304.09
6980435	NM_014519	ZNF232	zinc finger protein 232	NM_014519	7775	559.23	268.94	2.08	0.0031	290.29
1400543	XR_016129	CXADRP1	coxsackie virus and adenovirus receptor pseudogene 1	XR_016129	653108	380.3	183.16	2.08	0.0046	197.14
3290674	NM_014801	PCNXL2	pecanex-like 2 (Drosophila)	NM_014801	80003	314.24	150.98	2.08	0	163.26
2140678	NM_000210	ITGA6	integrin, alpha 6	NM_000210	3655	285.63	137.33	2.08	0.0173	148.31
6480088	NM_007260	LYPLA2	lysophospholipase II		11313	241.46	116.37	2.08	0.0003	125.1
1230438	NM_138353	LOC90379	hypothetical protein BC002926	NM_138353	90379	234.97	112.94	2.08	0	122.03
630452	NM_005568	LHX1	LIM homeobox 1	NM_005568	3975	194.53	93.65	2.08	0.027	100.87
5720564	NM_016207	CPSF3	cleavage and polyadenylation specific factor 3, 73kDa	NM_016207	51692	2096.78	1012.09	2.07	0	1084.69
6760593	NM_017784	OSBPL10	oxysterol binding protein-like 10	NM_017784	114884	1508.34	727.7	2.07	0.0022	780.64
2470427	NM_005789	PSME3	proteasome (prosome, macropain) activator subunit 3 (PA28 gamma; Ki)	NM_005789	10197	1018.71	492.98	2.07	0	525.72
20653	NM_017420	SIX4	SIX homeobox 4	NM_017420	51804	827.63	399.54	2.07	0	428.09
7560136	NM_138458	WDR92	WD repeat domain 92	NM_138458	116143	347.15	167.62	2.07	0	179.52
1400037	NM_022120	OXCT2	3-oxoacid CoA transferase 2	NM_022120	64064	223.14	107.84	2.07	0	115.3
1660369	NM_002088	GRIK5	glutamate receptor, ionotropic, kainate 5		2901	200.99	97.03	2.07	0	103.96
2710431	NM_032620	GTPBP3	GTP binding protein 3 (mitochondrial)	NM_001128855	84705	2046.77	995.63	2.06	0	1051.14
3990131	NM_020401	NUP107	nucleoporin 107kDa	NM_020401	57122	1674.72	812.21	2.06	0	862.51
6400386	NM_004579	MAP4K2	mitogen-activated protein kinase kinase kinase kinase 2	NM_004579	5871	1237.35	600.52	2.06	0.002	636.83
1260730	NM_004444	EPHB4	EPH receptor B4	NM_004444	2050	898.71	435.33	2.06	0.0001	463.38
670703	NM_001012507	C6orf173	chromosome 6 open reading frame 173	NM_001012507	387103	880.25	427.35	2.06	0.0048	452.9
6660195	NM_173659	RPUSD3	RNA pseudouridylate synthase domain containing 3	NM_173659	285367	826.37	400.49	2.06	0.0008	425.88
3450364	NM_024339	THOC6	THO complex 6 homolog (Drosophila)	NM_024339	79228	638.86	310.01	2.06	0	328.85
1430129	NM_012310	KIF4A	kinesin family member 4A	NM_012310	24137	534.09	259.12	2.06	0	274.98
3390221	NM_173359	EIF4E3	eukaryotic translation initiation factor 4E family member 3	NM_001134649	317649	509.12	246.95	2.06	0.0012	262.18
5910097	NM_018122	DARS2	aspartyl-tRNA synthetase 2, mitochondrial	NM_018122	55157	507.46	246.18	2.06	0.0015	261.28
2190538	NM_021830	C10orf2	chromosome 10 open reading frame 2	NM_021830	56652	322.12	156.43	2.06	0	165.69
2630673	NM_018154	ASF1B	ASF1 anti-silencing function 1 homolog B (S. cerevisiae)	NM_018154	55723	316.77	153.71	2.06	0	163.05
1580519	NM_016510	SCLY	selenocysteine lyase	NM_016510	51540	295.25	143.34	2.06	0	151.92
290435	NM_173853	KRTCAP3	keratinocyte associated protein 3	NM_173853	200634	235.41	114.1	2.06	0.0005	121.31
4830100	NM_007355	HSP90AB1	heat shock protein 90kDa alpha (cytosolic), class B member 1	NM_007355	3326	11036.9	5380.49	2.05	0	5656.36
5960097	NM_001126	ADSS	adenylosuccinate synthase	NM_001126	159	3082.24	1501.45	2.05	0	1580.79
2570035	NM_174893	C17orf49	chromosome 17 open reading frame 49	NM_174893	124944	1659.35	809.22	2.05	0.0001	850.13
1450064	NM_005789	PSME3	proteasome (prosome, macropain) activator subunit 3 (PA28 gamma; Ki)	NM_005789	10197	1186.44	579.29	2.05	0	607.15
830563	NM_001001567	PDE9A	phosphodiesterase 9A	NM_001001567	5152	847.22	413.42	2.05	0.004	433.8
5270717	NM_001008800	CCT3	chaperonin containing TCP1, subunit 3 (gamma)	NM_001008800	7203	557.08	272.12	2.05	0.0015	284.97
6370474	NM_031299	CDCA3	cell division cycle associated 3	NM_031299	83461	490.5	239.19	2.05	0	251.31
60706	NM_001039708	SDCCAG3	serologically defined colon cancer antigen 3	NM_001039707	10807	459.46	224.4	2.05	0.0003	235.06
6380452	NM_001080449	DNA2	DNA replication helicase 2 homolog (yeast)	NM_001080449	1763	352.69	172.46	2.05	0.0406	180.23
2710195	NM_152295	TARS	threonyl-tRNA synthetase	NM_152295	6897	2123.81	1041.54	2.04	0.0291	1082.28
6840215	NM_018098	ECT2	epithelial cell transforming sequence 2 oncogene	NM_018098	1894	1378.94	677.4	2.04	0.0085	701.54
1050475	NR_003038	SNHG5	small nucleolar RNA host gene 5 (non-protein coding)	NR_003038	387066	944.61	461.93	2.04	0	482.68
5860592	NM_024678	NARS2	asparaginyl-tRNA synthetase 2, mitochondrial (putative)	NM_024678	79731	798.13	391.51	2.04	0.0004	406.63
580719	NM_024808	C13orf34	chromosome 13 open reading frame 34	NM_024808	79866	625.56	306.19	2.04	0.0001	319.37
2600392	NM_001042426	CENPA	centromere protein A	NM_001042426	1058	535.27	262.7	2.04	0.0006	272.57
650008	NM_019046	ANKRD16	ankyrin repeat domain 16	NM_001009941	54522	277.71	136.42	2.04	0.0044	141.29
1090047	NM_001211	BUB1B	BUB1 budding uninhibited by benzimidazoles 1 homolog beta (yeast)	NM_001211	701	268.95	132.11	2.04	0.0362	136.84
3710026	NM_001083961	WDR62	WD repeat domain 62	NM_001083961	284403	198.39	97.21	2.04	0	101.17
870491	NM_004725	BUB3	BUB3 budding uninhibited by benzimidazoles 3 homolog (yeast)	NM_001007793	9184	6205.93	3058.7	2.03	0	3147.23
830739	NM_024839	RPP21	ribonuclease P/MRP 21kDa subunit	NM_024839	79897	4378.56	2159.16	2.03	0.0149	2219.39
2140176	NM_199298	THYN1	thymocyte nuclear protein 1	NM_001037304	29087	1586.05	779.65	2.03	0	806.4
7650243	NM_080597	OSBPL1A	oxysterol binding protein-like 1A	NM_018030	114876	1541.41	757.95	2.03	0.0232	783.46
1500609	NM_001517	GTF2H4	general transcription factor IIH, polypeptide 4, 52kDa	NM_001517	2968	716.88	353.38	2.03	0.0263	363.51
4900753	NM_032848	C12orf52	chromosome 12 open reading frame 52	NM_032848	84934	509.12	251.38	2.03	0	257.73
7000521	NM_001039091	PRPS2	phosphoribosyl pyrophosphate synthetase 2	NM_001039091	5634	311.22	153.46	2.03	0	157.76
10747	NM_004946	DOCK2	dedicator of cytokinesis 2	NM_004946	1794	259.77	128.24	2.03	0	131.53
2140382	NM_015148	PASK	PAS domain containing serine/threonine kinase	NM_015148	23178	239.48	118.25	2.03	0	121.22
4050156	NM_004448	ERBB2	v-erb-b2 erythroblastic leukemia viral oncogene homolog 2, neuro/glioblastoma derived oncogene homolog (avian)		2064	4033.44	2000.21	2.02	0.0013	2033.23
2680113	NM_032299	DCUN1D5	DCN1, defective in cullin neddylation 1, domain containing 5 (S. cerevisiae)	NM_032299	84259	2253.82	1113.83	2.02	0.0001	1139.99
4590537	NM_005702	ERAL1	Era G-protein-like 1 (E. coli)	NM_005702	26284	2069.19	1022.42	2.02	0	1046.76
2320170	NM_003504	CDC45L	CDC45 cell division cycle 45-like (S. cerevisiae)	NM_003504	8318	1328.15	657.05	2.02	0.0062	671.1
7560201	NM_022451	NOC3L	nucleolar complex associated 3 homolog (S. cerevisiae)	NM_022451	64318	1008.88	499.38	2.02	0	509.5
5560112	NM_018146	RNMTL1	RNA methyltransferase like 1	NM_018146	55178	1004.39	496.34	2.02	0.0071	508.05
1780259	NM_017918	CCDC109B	coiled-coil domain containing 109B	NM_017918	55013	900.06	444.68	2.02	0	455.38
150148	NM_018174	MAP1S	microtubule-associated protein 1S	NM_018174	55201	734.43	362.71	2.02	0	371.73
50129	NM_013241	FHOD1	formin homology 2 domain containing 1	NM_013241	29109	730.34	361.37	2.02	0	368.97
7560647	NM_152359	CPT1C	carnitine palmitoyltransferase 1C	NM_152359	126129	724.75	358.26	2.02	0.017	366.49
4040746	NM_201443	TEAD4	TEA domain family member 4	NM_003213	7004	682.61	337.77	2.02	0.0282	344.84
5810564	NM_138809	CMBL	carboxymethylenebutenolidase homolog (Pseudomonas)	NM_138809	134147	596.08	295.32	2.02	0.0167	300.76
7560543	NM_001075098	MOCS1	molybdenum cofactor synthesis 1	NM_001075098	4337	568.19	281.89	2.02	0.0023	286.29
4230066	NM_024516	C16orf53	chromosome 16 open reading frame 53	NM_024516	79447	489.73	242.58	2.02	0.0001	247.15
2570161	NM_005079	TPD52	tumor protein D52	NM_001025252	7163	458.13	227.18	2.02	0.0036	230.95
2690709	NM_004624	VIPR1	vasoactive intestinal peptide receptor 1	NM_004624	7433	381.07	188.68	2.02	0.0143	192.4
6960026	NM_006949	STXBP2	syntaxin binding protein 2	NM_001127396	6813	316.55	156.35	2.02	0	160.2
670398	NM_182553	CNIH2	cornichon homolog 2 (Drosophila)	NM_182553	254263	316.79	157.17	2.02	0.0102	159.62
4120619	NM_019040	ELP4	elongation protein 4 homolog (S. cerevisiae)	NM_019040	26610	306.17	151.43	2.02	0	154.74
1580333	NM_020853	KIAA1467	KIAA1467	NM_020853	57613	285.47	140.98	2.02	0	144.49
6620487	NM_002993	CXCL6	chemokine (C-X-C motif) ligand 6 (granulocyte chemotactic protein 2)	NM_002993	6372	228.22	112.74	2.02	0.0031	115.48
6020598	NM_021127	PMAIP1	phorbol-12-myristate-13-acetate-induced protein 1	NM_021127	5366	221.95	110.1	2.02	0	111.85
430672	NM_153201	HSPA8	heat shock 70kDa protein 8	NM_006597	3312	13411	6676.13	2.01	0	6734.87
7570148	NM_032737	LMNB2	lamin B2		84823	4152.86	2064.13	2.01	0	2088.72
6510025	NM_017615	NSMCE4A	non-SMC element 4 homolog A (S. cerevisiae)	NM_017615	54780	2624.4	1304.44	2.01	0	1319.96
7200670	NM_016640	MRPS30	mitochondrial ribosomal protein S30	NM_016640	10884	2267.03	1125.39	2.01	0.0338	1141.64
1010692	NM_005234	NR2F6	nuclear receptor subfamily 2, group F, member 6	NM_005234	2063	1242.11	617.29	2.01	0.0007	624.82
6760133	NM_005788	PRMT3	protein arginine methyltransferase 3	NM_005788	10196	1167.33	581.85	2.01	0	585.48
6620750	NM_020119	ZC3HAV1	zinc finger CCCH-type, antiviral 1	NM_020119	56829	1127.48	560.48	2.01	0	567.01
2070747	NM_014106	ZNF770	zinc finger protein 770	NM_014106	54989	862.62	428.41	2.01	0	434.21
4860437	NM_138462	ZMYND19	zinc finger, MYND-type containing 19	NM_138462	116225	789.14	393.29	2.01	0	395.85
3990368	NM_001008709	PPP1CA	protein phosphatase 1, catalytic subunit, alpha isoform	NM_001008709	5499	604.33	299.93	2.01	0.0144	304.4
5260014	NM_005192	CDKN3	cyclin-dependent kinase inhibitor 3	NM_001130851	1033	510.01	253.13	2.01	0	256.88
2970619	NM_012291	ESPL1	extra spindle pole bodies homolog 1 (S. cerevisiae)	NM_012291	9700	400.42	199.38	2.01	0	201.04
4610220	NM_001040196	AGTRAP	angiotensin II receptor-associated protein	NM_001040194	57085	283.54	140.85	2.01	0.0354	142.69
3400091	NM_017659	QPCTL	glutaminyl-peptide cyclotransferase-like	NM_017659	54814	253.95	126.64	2.01	0	127.32
5340458	NM_018044	NSUN5	NOL1/NOP2/Sun domain family, member 5	NM_018044	55695	233.65	116.39	2.01	0	117.26
2000440	NM_207168	ENSA	endosulfine alpha	NM_004436	2029	226.26	112.69	2.01	0.0003	113.57
4900348	NM_003200	TCF3	transcription factor 3 (E2A immunoglobulin enhancer binding factors E12/E47)	NM_003200	6929	1363.68	681.17	2	0	682.52
7560154	NM_003659	AGPS	alkylglycerone phosphate synthase	NM_003659	8540	934.46	466.12	2	0	468.34
3140438	NM_020895	GRAMD1A	GRAM domain containing 1A	NM_020895	57655	880.24	439.1	2	0.0013	441.15
2340601	NM_015365	AMMECR1	Alport syndrome, mental retardation, midface hypoplasia and elliptocytosis chromosomal region gene 1	NM_001025580	9949	452.83	226.22	2	0	226.61
6200014	NM_003447	ZNF165	zinc finger protein 165	NM_003447	7718	399.19	199.44	2	0.0002	199.75
5260731	NM_005591	MRE11A	MRE11 meiotic recombination 11 homolog A (S. cerevisiae)		4361	295.35	147.56	2	0.0045	147.79
2140463	NM_018964	SLC37A1	solute carrier family 37 (glycerol-3-phosphate transporter), member 1	NM_018964	54020	270.69	135.25	2	0	135.44

## Sheet: Table S18_UP in ES-BC vs ES
Table S18 - List of 875 genes UPregulated in ES-BCs compared to undifferentiated ES cells
Differentiall expression was determined by p-value<0.05, >2-fold change, and difference between mean intensity signals >100.
Probeset	Accnum	Symbol	Genename	Refseq	EntrezGene	mean_ES	mean_ES-BC	Fold change	p-value	Difference		Group	# of genes	% of total genes
1500349	NM_002471	MYH6	myosin, heavy chain 6, cardiac muscle, alpha	NM_002471	4624	113.14	45001.4	-397.74	0	44888.3		Total UP genes	875	100
1510612	NM_002476	MYL4	myosin, light chain 4, alkali; atrial, embryonic	NM_001002841	4635	131.07	26010.6	-198.45	0	25879.5		more than 10 FC	81	9.25714
160692	NM_003803	MYOM1	myomesin 1, 185kDa	NM_003803	8736	78.68	14387.8	-182.87	0.0005	14309.1		more than 5 FC	231	26.4
6270739	NM_006172	NPPA	natriuretic peptide precursor A	NM_006172	4878	90.85	16184.6	-178.14	0.0281	16093.7		more than 3 FC	467	53.3714
4010039	NM_000364	TNNT2	troponin T type 2 (cardiac)		7139	113.35	13227.9	-116.7	0	13114.6		between 2-3 FC	408	46.6286
2120021	NM_000090	COL3A1	collagen, type III, alpha 1		1281	87.18	8823.13	-101.21	0.0221	8735.95		0,01<p<0,05	218	24.9143
5270519	NM_052947	ALPK2	alpha-kinase 2	NM_052947	115701	119.17	10183	-85.45	0	10063.8		p<0,01	657	75.0857
2070630	NM_021223	MYL7	myosin, light chain 7, regulatory	NM_021223	58498	280.51	22847	-81.45	0	22566.5		Difference <200	144	16.4571
1850082	NM_024875	SYNPO2L	synaptopodin 2-like	NM_001114133	79933	96.6	7424.85	-76.86	0.0001	7328.25		Difference >201	731	83.5429
2690343	NM_003280	TNNC1	troponin C type 1 (slow)	NM_003280	7134	124.29	7600.97	-61.16	0.0034	7476.68
2030161	NM_001134	AFP	alpha-fetoprotein	NM_001134	174	211.13	11967.6	-56.68	0.015	11756.5
7650296	NM_133505	DCN	decorin	NM_001920	1634	84.02	4221.7	-50.25	0.0002	4137.68
5360494	NM_198274	SMYD1	SET and MYND domain containing 1	NM_198274	150572	73.94	3710.41	-50.18	0	3636.47
6480059	NM_001613	ACTA2	actin, alpha 2, smooth muscle, aorta	NM_001613	59	352.39	15926.7	-45.2	0	15574.3
4560523	NM_014424	HSPB7	heat shock 27kDa protein family, member 7 (cardiovascular)	NM_014424	27129	83.06	3590.24	-43.22	0.0083	3507.18
20358	NM_172315	MEIS2	Meis homeobox 2	NM_002399	4212	120.89	5130.21	-42.44	0.004	5009.32
160433	NM_001010874	SRD5A2L2	steroid 5 alpha-reductase 2-like 2	NM_001010874	253017	86.23	3631.69	-42.12	0.0001	3545.46
3420035	NM_004821	HAND1	heart and neural crest derivatives expressed 1	NM_004821	9421	97.53	3961.24	-40.62	0	3863.72
2900390	NM_001078	VCAM1	vascular cell adhesion molecule 1	NM_001078	7412	111.3	3404.18	-30.58	0	3292.88
2000630	NM_003603	SORBS2	sorbin and SH3 domain containing 2	NM_003603	8470	141.55	4024.73	-28.43	0.0049	3883.18
5340246	NM_001312	CRIP2	cysteine-rich protein 2	NM_001312	1397	112.46	3065.27	-27.26	0.0015	2952.81
1580592	NM_001824	CKM	creatine kinase, muscle	NM_001824	1158	80.9	2192.49	-27.1	0.0004	2111.59
580360	NM_001031849	MASP1	mannan-binding lectin serine peptidase 1 (C4/C2 activating component of Ra-reactive factor)	NM_001031849	5648	86.1	2291.25	-26.61	0.0016	2205.15
60743	NM_184085	TRIM55	tripartite motif-containing 55	NM_033058	84675	77.74	2045.74	-26.31	0	1968
3890743	NM_006789	APOBEC2	apolipoprotein B mRNA editing enzyme, catalytic polypeptide-like 2	NM_006789	10930	92.72	2298.84	-24.79	0	2206.12
3140520	NM_003275	TMOD1	tropomodulin 1	NM_003275	7111	132.92	3083.52	-23.2	0.0001	2950.6
6420008	NM_000313	PROS1	protein S (alpha)	NM_000313	5627	178.3	3979.9	-22.32	0	3801.6
2750170	NM_003603	SORBS2	sorbin and SH3 domain containing 2	NM_003603	8470	100.7	2192.92	-21.78	0.0288	2092.22
6960022	NM_002688	Sep5	septin 5		5413	156.39	3376.82	-21.59	0	3220.43
1990079	NM_148177	FBXO32	F-box protein 32	NM_058229	114907	103.08	2202.89	-21.37	0.011	2099.81
5690408	NM_024336	IRX3	iroquois homeobox 3	NM_024336	79191	410.24	8439.66	-20.57	0	8029.41
4260201	NM_005159	ACTC1	actin, alpha, cardiac muscle 1		70	1275.85	25959.6	-20.35	0.0001	24683.7
6510259	NM_003836	DLK1	delta-like 1 homolog (Drosophila)	NM_003836	8788	381.46	7679.25	-20.13	0	7297.78
6560577	NM_006308	HSPB3	heat shock 27kDa protein 3	NM_006308	8988	88.28	1775.48	-20.11	0.0202	1687.2
4480112	NM_021965	PGM5	phosphoglucomutase 5	NM_021965	5239	78.23	1553.97	-19.86	0	1475.74
3800500	NM_184086	TRIM55	tripartite motif-containing 55	NM_033058	84675	85.06	1685.86	-19.82	0.0009	1600.79
4860681	NM_000856	GUCY1A3	guanylate cyclase 1, soluble, alpha 3	NM_000856	2982	85.94	1675.35	-19.5	0.0182	1589.42
1580037	NM_002152	HRC	histidine rich calcium binding protein	NM_002152	3270	116.4	2244.72	-19.28	0.0146	2128.32
5090750	NM_001453	FOXC1	forkhead box C1	NM_001453	2296	119.46	2298.22	-19.24	0.0007	2178.77
4760553	NM_002202	ISL1	ISL LIM homeobox 1	NM_002202	3670	122.94	2350.87	-19.12	0.0171	2227.93
4070025	NM_022135	POPDC2	popeye domain containing 2	NM_022135	64091	78.93	1505.73	-19.08	0.0017	1426.8
5810762	NM_021965	PGM5	phosphoglucomutase 5	NM_021965	5239	86.17	1634.25	-18.97	0	1548.08
4670142	NM_001031849	MASP1	mannan-binding lectin serine peptidase 1 (C4/C2 activating component of Ra-reactive factor)	NM_001031849	5648	90.85	1697.46	-18.68	0.0035	1606.6
5490437	NM_030949	PPP1R14C	protein phosphatase 1, regulatory (inhibitor) subunit 14C	NM_030949	81706	92.66	1704.32	-18.39	0.0064	1611.66
4610041	XM_001126087	LOC728473	hypothetical LOC728473	XM_001126087	728473	153.2	2735.95	-17.86	0.0025	2582.75
4250689	NM_002667	PLN	phospholamban	NM_002667	5350	109.4	1913.11	-17.49	0.0011	1803.71
6020671	XM_939337	RBM20	RNA binding motif protein 20	XM_001716119	282996	151.48	2591.82	-17.11	0	2440.34
580390	NM_013261	PPARGC1A	peroxisome proliferator-activated receptor gamma, coactivator 1 alpha	NM_013261	10891	124.98	2117.95	-16.95	0.0306	1992.97
6380484	NM_001002235	SERPINA1	serpin peptidase inhibitor, clade A (alpha-1 antiproteinase, antitrypsin), member 1		5265	83.62	1416.06	-16.93	0.0441	1332.45
3440204	NM_001999	FBN2	fibrillin 2	NM_001999	2201	1017.16	16903.1	-16.62	0.0004	15885.9
4560592	NM_004787	SLIT2	slit homolog 2 (Drosophila)	NM_004787	9353	223.88	3716.1	-16.6	0	3492.22
4050491	NM_003196	TCEA3	transcription elongation factor A (SII), 3	NM_003196	6920	97.15	1601.17	-16.48	0	1504.01
2000471	NM_021073	BMP5	bone morphogenetic protein 5	NM_021073	653	98.75	1596.83	-16.17	0.0047	1498.08
4120554	NM_014332	SMPX	small muscle protein, X-linked	NM_014332	23676	80.56	1242.82	-15.43	0.0156	1162.26
1240300	NM_001976	ENO3	enolase 3 (beta, muscle)	NM_001976	2027	540.99	8083.31	-14.94	0.003	7542.32
7210349	NM_147147	BVES	blood vessel epicardial substance	NM_007073	11149	209.62	3095.02	-14.77	0	2885.41
5420152	NM_020547	AMHR2	anti-Mullerian hormone receptor, type II	NM_020547	269	142.02	1961.95	-13.81	0	1819.93
1260497	NM_015150	RFTN1	raftlin, lipid raft linker 1	NM_015150	23180	231.48	3165.48	-13.67	0	2934
3870441	NM_024344	CAPN3	calpain 3, (p94)	NM_000070	825	87.31	1170.29	-13.4	0.0098	1082.98
1940482	NM_014970	KIFAP3	kinesin-associated protein 3	NM_014970	22920	350.87	4675.8	-13.33	0	4324.93
650431	NM_000477	ALB	albumin	NM_000477	213	79.08	1048.51	-13.26	0.0494	969.43
2490564	AK095013	SLC8A1	solute carrier family 8 (sodium/calcium exchanger), member 1	NM_001112800	6546	77.29	1003.25	-12.98	0.0088	925.96
5720424	NM_003873	NRP1	neuropilin 1	NM_001024628	8829	101.15	1298.62	-12.84	0.0115	1197.47
5810592	NM_006587	CORIN	corin, serine peptidase	NM_006587	10699	79.4	988.86	-12.45	0.0135	909.46
670196	NM_001103	ACTN2	actinin, alpha 2	NM_001103	88	123.11	1531.52	-12.44	0.0079	1408.41
2490364	NM_002345	LUM	lumican	NM_002345	4060	84.42	1049.91	-12.44	0.014	965.49
1010333	NM_002448	MSX1	msh homeobox 1		4487	119.69	1478.76	-12.36	0.0011	1359.07
580711	NM_005585	SMAD6	SMAD family member 6	NM_005585	4091	257.92	2972.69	-11.53	0.0084	2714.76
1510685	NM_018110	DOK4	docking protein 4	NM_018110	55715	193.81	2188.29	-11.29	0	1994.48
5090307	NM_153362	PRSS35	protease, serine, 35	NM_153362	167681	179.87	2023.48	-11.25	0.0007	1843.61
3710397	NM_004428	EFNA1	ephrin-A1	NM_004428	1942	150.44	1684.44	-11.2	0	1534.01
3930403	NM_001957	EDNRA	endothelin receptor type A	NM_001957	1909	146.96	1640.99	-11.17	0.0001	1494.03
7650358	NM_000358	TGFBI	transforming growth factor, beta-induced, 68kDa	NM_000358	7045	354.28	3868.25	-10.92	0.0205	3513.97
6250403	NM_080473	GATA5	GATA binding protein 5	NM_080473	140628	84.65	910.8	-10.76	0	826.15
5910632	NM_003078	SMARCD3	SWI/SNF related, matrix associated, actin dependent regulator of chromatin, subfamily d, member 3	NM_001003801	6604	123.42	1304.65	-10.57	0.0021	1181.23
2360672	NM_148957	TNFRSF19	tumor necrosis factor receptor superfamily, member 19	NM_018647	55504	309.89	3253.71	-10.5	0	2943.83
6420746	NM_002010	FGF9	fibroblast growth factor 9 (glia-activating factor)	NM_002010	2254	94.16	984.1	-10.45	0	889.93
4040162	NM_002397	MEF2C	myocyte enhancer factor 2C	NM_001131005	4208	83.49	857.55	-10.27	0	774.06
3170300	NM_014751	MTSS1	metastasis suppressor 1	NM_014751	9788	188.36	1895.03	-10.06	0	1706.67
6590019	NM_030623	SPHKAP	SPHK1 interactor, AKAP domain containing	NM_030623	80309	77.81	776.21	-9.98	0	698.4
1570382	NM_182920	ADAMTS9	ADAM metallopeptidase with thrombospondin type 1 motif, 9	NM_182920	56999	148.29	1477.81	-9.97	0	1329.52
3460097	NM_002145	HOXB2	homeobox B2	NM_002145	3212	80.98	802.37	-9.91	0	721.38
6040608	NM_001011516	PDLIM5	PDZ and LIM domain 5	NM_001011513	10611	122.45	1194.6	-9.76	0.006	1072.15
3420228	NM_015316	PPP1R13B	protein phosphatase 1, regulatory (inhibitor) subunit 13B	NM_015316	23368	182.67	1776.34	-9.72	0.0013	1593.66
4830682	NM_025140	CCDC92	coiled-coil domain containing 92	NM_025140	80212	177.4	1709.3	-9.64	0.0003	1531.9
4010136	NM_001844	COL2A1	collagen, type II, alpha 1		1280	133.57	1287.07	-9.64	0.0033	1153.49
4810398	NM_152611	LRRN4	leucine rich repeat neuronal 4	NM_152611	164312	108.94	1050.58	-9.64	0	941.64
3450544	NM_138569	C6orf142	chromosome 6 open reading frame 142	NM_138569	90523	83.03	781.19	-9.41	0.0416	698.16
160382	NM_007117	TRH	thyrotropin-releasing hormone	NM_007117	7200	82.26	768.09	-9.34	0	685.83
990458	NM_003062	SLIT3	slit homolog 3 (Drosophila)	NM_003062	6586	100.4	935.41	-9.32	0.0001	835.01
3780674	NM_032772	ZNF503	zinc finger protein 503	NM_032772	84858	92.89	865.32	-9.32	0	772.43
3390735	NM_199162	ADPRHL1	ADP-ribosylhydrolase like 1	NM_138430	113622	106.33	987.38	-9.29	0	881.04
6940609	NM_006206	PDGFRA	platelet-derived growth factor receptor, alpha polypeptide	NM_006206	5156	183.54	1692.67	-9.22	0.0001	1509.14
5810176	NM_182664	RASSF5	Ras association (RalGDS/AF-6) domain family member 5	NM_182663	83593	108.07	994.21	-9.2	0.0133	886.14
3180039	NM_015149	RGL1	ral guanine nucleotide dissociation stimulator-like 1	NM_015149	23179	195.8	1800.26	-9.19	0	1604.46
430050	NM_012342	BAMBI	BMP and activin membrane-bound inhibitor homolog (Xenopus laevis)	NM_012342	25805	1295.53	11770.2	-9.09	0	10474.7
1510553	NM_016651	DACT1	dapper, antagonist of beta-catenin, homolog 1 (Xenopus laevis)	NM_001079520	51339	118.17	1052.44	-8.91	0.0038	934.27
1940053	NM_001681	ATP2A2	ATPase, Ca++ transporting, cardiac muscle, slow twitch 2		488	1791.48	15885.9	-8.87	0	14094.5
7570647	NM_014841	SNAP91	synaptosomal-associated protein, 91kDa homolog (mouse)	NM_014841	9892	136.49	1206.5	-8.84	0.0138	1070.01
4210670	NM_138821	PAM	peptidylglycine alpha-amidating monooxygenase	NM_000919	5066	1930.46	17026.5	-8.82	0	15096
5130114	NM_021871	FGA	fibrinogen alpha chain	NM_000508	2243	182.09	1601.8	-8.8	0.0319	1419.71
5670441	NM_001007122	FSD2	fibronectin type III and SPRY domain containing 2	NM_001007122	123722	85.07	732.22	-8.61	0.0193	647.15
3890711	NM_001035004	KCNIP4	Kv channel interacting protein 4	NM_001035003	80333	90.92	775.31	-8.53	0	684.39
1660241	NM_001035	RYR2	ryanodine receptor 2 (cardiac)	NM_001035	6262	130.29	1106.19	-8.49	0.0033	975.9
3140603	NM_003174	SVIL	supervillin	NM_003174	6840	726.1	6024.42	-8.3	0	5298.33
5560246	NM_001018004	TPM1	tropomyosin 1 (alpha)		7168	6174.11	50803.2	-8.23	0	44629.1
780711	NM_194293	XIRP1	xin actin-binding repeat containing 1	NM_194293	165904	84.59	693.65	-8.2	0.0099	609.06
2370438	NM_000014	A2M	alpha-2-macroglobulin	NM_000014	2	87.77	688.82	-7.85	0.0491	601.05
2000341	NM_001001431	TNNT2	troponin T type 2 (cardiac)		7139	111.99	877.78	-7.84	0	765.79
1300670	NM_025135	FHOD3	formin homology 2 domain containing 3	NM_025135	80206	369.77	2890.51	-7.82	0.0009	2520.74
2230156	NM_207380	C15orf52	chromosome 15 open reading frame 52	NM_207380	388115	100.53	784.25	-7.8	0.0206	683.73
4290088	NM_198080	MSRB3	methionine sulfoxide reductase B3	NM_001031679	253827	122.49	944.82	-7.71	0	822.33
3840753	NM_001040708	HEY1	hairy/enhancer-of-split related with YRPW motif 1	NM_001040708	23462	177.18	1358.9	-7.67	0.0261	1181.71
1410408	NM_032199	ARID5B	AT rich interactive domain 5B (MRF1-like)	NM_032199	84159	88.97	680.07	-7.64	0.0001	591.09
6510519	NM_138284	IL17D	interleukin 17D	NM_138284	53342	163.19	1245.76	-7.63	0	1082.58
610519	NM_001018020	TPM1	tropomyosin 1 (alpha)		7168	3529.72	26859.7	-7.61	0	23330
2810246	NM_030915	LBH	limb bud and heart development homolog (mouse)	NM_030915	81606	396.7	3015.61	-7.6	0.0323	2618.91
2750187	NM_144573	NEXN	nexilin (F actin binding protein)	NM_144573	91624	170.85	1295.82	-7.58	0.0034	1124.97
1340192	NM_022912	REEP1	receptor accessory protein 1	NM_022912	65055	132.74	1003.74	-7.56	0	871
5390386	NM_207361	FREM2	FRAS1 related extracellular matrix protein 2		341640	153.52	1155.96	-7.53	0	1002.44
2260646	NM_001005242	PKP2	plakophilin 2	NM_001005242	5318	251.91	1891.69	-7.51	0.0493	1639.78
3520241	NM_016651	DACT1	dapper, antagonist of beta-catenin, homolog 1 (Xenopus laevis)	NM_001079520	51339	114.44	858.99	-7.51	0	744.55
6250192	NM_057165	COL6A3	collagen, type VI, alpha 3	NM_004369	1293	133.22	998.15	-7.49	0.0038	864.94
5960438	NM_139125	MASP1	mannan-binding lectin serine peptidase 1 (C4/C2 activating component of Ra-reactive factor)	NM_001031849	5648	80.63	598.39	-7.42	0.0001	517.76
6960487	NM_006063	KBTBD10	kelch repeat and BTB (POZ) domain containing 10	NM_006063	10324	87.9	650.28	-7.4	0.0002	562.38
1300601	NM_003033	ST3GAL1	ST3 beta-galactoside alpha-2,3-sialyltransferase 1	NM_003033	6482	115.7	854.83	-7.39	0	739.13
380494	NM_021965	PGM5	phosphoglucomutase 5	NM_021965	5239	82.53	609.39	-7.38	0	526.86
3310022	NM_005853	IRX5	iroquois homeobox 5	NM_005853	10265	151.03	1107.91	-7.34	0.013	956.88
1010093	NM_014332	SMPX	small muscle protein, X-linked	NM_014332	23676	88.3	646.46	-7.32	0.0004	558.16
1230523	NM_012071	COMMD3	COMM domain containing 3	NM_012071	23412	336.39	2459.38	-7.31	0	2122.98
7560114	NM_173546	KLHDC8B	kelch domain containing 8B	NM_173546	200942	412.44	3007.27	-7.29	0	2594.83
6590445	NM_018993	RIN2	Ras and Rab interactor 2	NM_018993	54453	97.77	705.49	-7.22	0	607.72
3780053	NM_016081	PALLD	palladin, cytoskeletal associated protein	NM_016081	23022	544.83	3923.77	-7.2	0	3378.94
6280408	NM_003319	TTN	titin	NM_003319	7273	82.37	589.52	-7.16	0.0004	507.15
630315	NM_005771	DHRS9	dehydrogenase/reductase (SDR family) member 9	NM_005771	10170	76.09	545.14	-7.16	0.0487	469.05
1010044	NM_213569	NEBL	nebulette	NM_006393	10529	94.02	669.13	-7.12	0.0032	575.1
1940129	NM_001040023	SIRPA	signal-regulatory protein alpha	NM_001040022	140885	244.09	1728.92	-7.08	0	1484.83
5260070	NM_021170	HES4	hairy and enhancer of split 4 (Drosophila)	NM_021170	57801	605.11	4262.29	-7.04	0.004	3657.18
4570364	NM_000039	APOA1	apolipoprotein A-I	NM_000039	335	196.45	1377.67	-7.01	0	1181.22
2570240	NM_015170	SULF1	sulfatase 1	NM_001128204	23213	120.6	833.87	-6.91	0	713.27
580431	NM_006902	PRRX1	paired related homeobox 1	NM_006902	5396	90.66	625.26	-6.9	0.0002	534.6
10685	NM_058172	ANTXR2	anthrax toxin receptor 2	NM_058172	118429	191.89	1316.51	-6.86	0	1124.62
6330008	NM_014476	PDLIM3	PDZ and LIM domain 3	NM_001114107	27295	135.73	928.61	-6.84	0	792.88
3370561	NM_003836	DLK1	delta-like 1 homolog (Drosophila)	NM_003836	8788	114.25	774.62	-6.78	0.0268	660.37
4890292	NM_173485	TSHZ2	teashirt zinc finger homeobox 2	NM_173485	128553	87.06	589.96	-6.78	0	502.89
7380202	NM_021005	NR2F2	nuclear receptor subfamily 2, group F, member 2	NM_021005	7026	88.17	596.98	-6.77	0.0004	508.8
4250408	NM_152888	COL22A1	collagen, type XXII, alpha 1	NM_152888	169044	140.77	949.07	-6.74	0	808.3
4560408	BX355045	NBLA00301	Nbla00301	NR_003679	79804	80.27	540.85	-6.74	0.0007	460.58
5080136	NM_206594	ESRRG	estrogen-related receptor gamma	NM_001134285	2104	130.45	873.99	-6.7	0	743.54
5560500	NM_138444	KCTD12	potassium channel tetramerisation domain containing 12	NM_138444	115207	264.59	1769.03	-6.69	0.0339	1504.44
5360242	NM_198501	SMTNL2	smoothelin-like 2	NM_001114974	342527	93.85	620.54	-6.61	0	526.69
3460451	NM_014631	SH3PXD2A	SH3 and PX domains 2A	NM_014631	9644	407.38	2673.05	-6.56	0	2265.67
4040725	NM_000615	NCAM1	neural cell adhesion molecule 1	NM_000615	4684	163.99	1073.69	-6.55	0	909.7
7150603	NM_018012	KIF26B	kinesin family member 26B	NM_018012	55083	80.18	524.8	-6.55	0	444.62
1940358	NM_144966	FREM1	FRAS1 related extracellular matrix 1	NM_144966	158326	107.62	693.21	-6.44	0	585.59
1170047	NM_001311	CRIP1	cysteine-rich protein 1 (intestinal)	NM_001311	1396	103.62	666.32	-6.43	0	562.7
2000390	NM_004816	C9orf61	chromosome 9 open reading frame 61	NM_001127608	9413	369.76	2356.86	-6.37	0.0011	1987.1
2490026	NM_182493	MYLK3	myosin light chain kinase 3	NM_182493	91807	80.96	514.09	-6.35	0.0042	433.13
2760148	NM_004512	IL11RA	interleukin 11 receptor, alpha	NM_004512	3590	332.84	2102.46	-6.32	0.0009	1769.62
1740167	NM_015053	PPFIA4	protein tyrosine phosphatase, receptor type, f polypeptide (PTPRF), interacting protein (liprin), alpha 4	NM_015053	8497	189.24	1195.25	-6.32	0.0066	1006.01
110719	NM_004207	SLC16A3	solute carrier family 16, member 3 (monocarboxylic acid transporter 4)	NM_001042422	9123	412.46	2601.65	-6.31	0.0232	2189.19
1050196	NM_024429	PRKAG2	protein kinase, AMP-activated, gamma 2 non-catalytic subunit		51422	307.87	1939.46	-6.3	0	1631.58
7510670	NM_000719	CACNA1C	calcium channel, voltage-dependent, L type, alpha 1C subunit	NM_000719	775	101.66	637.22	-6.27	0	535.56
630161	NM_005822	RCAN2	regulator of calcineurin 2	NM_005822	10231	305	1910.08	-6.26	0.0046	1605.09
4040753	NM_002398	MEIS1	Meis homeobox 1	NM_002398	4211	119.29	746.06	-6.25	0	626.78
7610128	NM_181712	KANK4	KN motif and ankyrin repeat domains 4	NM_181712	163782	91.33	569.49	-6.24	0.0013	478.16
1570020	NM_003861	WDR22	WD repeat domain 22	NM_003861	8816	376.76	2347.94	-6.23	0.0247	1971.18
990288	NM_201555	FHL2	four and a half LIM domains 2	NM_001039492	2274	1959.43	12150.1	-6.2	0.0031	10190.6
4670544	NM_018677	ACSS2	acyl-CoA synthetase short-chain family member 2	NM_001076552	55902	920.77	5707.48	-6.2	0.0002	4786.71
3930154	NM_138609	H2AFY	H2A histone family, member Y	NM_001040158	9555	123.01	761.69	-6.19	0.0077	638.67
4220468	NM_001001787	ATP1B1	ATPase, Na+/K+ transporting, beta 1 polypeptide	NM_001001787	481	916.15	5636.01	-6.15	0.0114	4719.87
6060475	NM_001204	BMPR2	bone morphogenetic protein receptor, type II (serine/threonine kinase)	NM_001204	659	149.28	911.19	-6.1	0	761.91
6960142	NM_000088	COL1A1	collagen, type I, alpha 1		1277	588.03	3575.36	-6.08	0.0025	2987.34
1190047	NM_144973	DENND5B	DENN/MADD domain containing 5B	NM_144973	160518	325.53	1973.27	-6.06	0.006	1647.74
1010487	NM_006763	BTG2	BTG family, member 2	NM_006763	7832	211.66	1282.78	-6.06	0.0018	1071.11
4070133	NM_015881	DKK3	dickkopf homolog 3 (Xenopus laevis)	NM_001018057	27122	504.38	3045.74	-6.04	0	2541.36
7150348	NM_004387	NKX2-5	NK2 transcription factor related, locus 5 (Drosophila)	NM_004387	1482	115.05	694.43	-6.04	0	579.37
4670059	NM_133646	ZAK	sterile alpha motif and leucine zipper containing kinase AZK	NM_016653	51776	361.72	2181.27	-6.03	0.0102	1819.54
1990196	NM_145056	DACT3	dapper, antagonist of beta-catenin, homolog 3 (Xenopus laevis)	NM_145056	147906	441.13	2656.83	-6.02	0	2215.7
1580435	NM_004613	TGM2	transglutaminase 2 (C polypeptide, protein-glutamine-gamma-glutamyltransferase)	NM_004613	7052	107.05	644.01	-6.02	0.0001	536.96
2260326	NM_003122	SPINK1	serine peptidase inhibitor, Kazal type 1		6690	98.49	591.9	-6.01	0.013	493.41
6590132	NM_000598	IGFBP3	insulin-like growth factor binding protein 3	NM_000598	3486	184.23	1104.81	-6	0	920.58
3850692	NM_016270	KLF2	Kruppel-like factor 2 (lung)	NM_016270	10365	149.7	898.89	-6	0	749.19
990128	NM_207304	MBNL2	muscleblind-like 2 (Drosophila)	NM_144778	10150	84.48	505.42	-5.98	0	420.94
5390451	NM_013253	DKK3	dickkopf homolog 3 (Xenopus laevis)	NM_001018057	27122	721.33	4304.68	-5.97	0	3583.35
4180452	NM_001677	ATP1B1	ATPase, Na+/K+ transporting, beta 1 polypeptide	NM_001001787	481	504.72	3015.1	-5.97	0.0143	2510.37
5870474	NM_014899	RHOBTB3	Rho-related BTB domain containing 3	NM_014899	22836	531.84	3171.41	-5.96	0	2639.58
6180259	NM_014365	HSPB8	heat shock 22kDa protein 8		26353	115.04	683.86	-5.94	0.0413	568.82
4280577	NM_001200	BMP2	bone morphogenetic protein 2	NM_001200	650	487.08	2846.08	-5.84	0	2359
5690431	NM_003098	SNTA1	syntrophin, alpha 1 (dystrophin-associated protein A1, 59kDa, acidic component)	NM_003098	6640	155.55	908.59	-5.84	0	753.04
460767	NM_001711	BGN	biglycan	NM_001711	633	377.39	2196.49	-5.82	0.0002	1819.1
7560138	NM_153321	PMP22	peripheral myelin protein 22		5376	219.05	1267.72	-5.79	0.0113	1048.66
5570348	NM_152550	SH3RF2	SH3 domain containing ring finger 2	NM_152550	153769	143.24	829.08	-5.79	0.0239	685.84
2650709	NM_001797	CDH11	cadherin 11, type 2, OB-cadherin (osteoblast)	NM_001797	1009	183.49	1059.25	-5.77	0.0182	875.76
3930592	NM_006366	CAP2	CAP, adenylate cyclase-associated protein, 2 (yeast)	NM_006366	10486	635.8	3648.7	-5.74	0	3012.91
3400538	NM_001553	IGFBP7	insulin-like growth factor binding protein 7	NM_001553	3490	109.94	627.09	-5.7	0.0253	517.15
2230615	NM_134265	WSB1	WD repeat and SOCS box-containing 1	NM_015626	26118	383.39	2158.74	-5.63	0.0008	1775.34
1240037	NM_015393	DKFZP564O0823	DKFZP564O0823 protein	NM_015393	25849	176.45	990.21	-5.61	0	813.76
3440239	NM_002052	GATA4	GATA binding protein 4		2626	101.29	567.88	-5.61	0.0017	466.6
870022	NM_032854	CORO6	coronin 6	NM_032854	84940	99.25	557.21	-5.61	0.0115	457.96
6110296	NM_016370	RAB9B	RAB9B, member RAS oncogene family	NM_016370	51209	117.06	655.77	-5.6	0	538.71
4200025	NM_178507	OAF	OAF homolog (Drosophila)	NM_178507	220323	107.89	604.54	-5.6	0	496.65
4490524	NM_001076552	ACSS2	acyl-CoA synthetase short-chain family member 2	NM_001076552	55902	762.37	4241.57	-5.56	0.0001	3479.2
6040743	NM_175907	ZADH2	zinc binding alcohol dehydrogenase domain containing 2	NM_175907	284273	104.72	573.26	-5.47	0	468.55
6450327	NM_014333	CADM1	cell adhesion molecule 1	NM_001098517	23705	289.37	1573.11	-5.44	0.001	1283.74
2970209	NM_018242	SLC47A1	solute carrier family 47, member 1	NM_018242	55244	183.96	1000.17	-5.44	0	816.22
2490333	NM_207336	ZNF467	zinc finger protein 467	NM_207336	168544	144.95	787.98	-5.44	0	643.03
510484	NM_006822	RAB40B	RAB40B, member RAS oncogene family	NM_006822	10966	173.59	932.76	-5.37	0	759.17
4670082	NM_003617	RGS5	regulator of G-protein signaling 5	NM_003617	8490	105.7	565.01	-5.35	0.0001	459.32
3710044	NM_000930	PLAT	plasminogen activator, tissue	NM_000930	5327	171.95	910.26	-5.29	0.0083	738.3
1570193	NM_001175	ARHGDIB	Rho GDP dissociation inhibitor (GDI) beta	NM_001175	397	127.62	675.32	-5.29	0.005	547.7
2570112	NM_006720	ABLIM1	actin binding LIM protein 1	NM_001003407	3983	1062.28	5591.85	-5.26	0.0014	4529.57
1820739	NM_012119	CCRK	cell cycle related kinase	NM_001039803	23552	158.33	832.82	-5.26	0.0188	674.49
4180762	NM_173087	CAPN3	calpain 3, (p94)	NM_000070	825	81.69	426.79	-5.22	0	345.09
6770403	NM_014805	EPM2AIP1	EPM2A (laforin) interacting protein 1		9852	263.25	1363.85	-5.18	0	1100.6
6840767	NM_174938	FRMD3	FERM domain containing 3	NM_174938	257019	124.32	635.6	-5.11	0.0355	511.29
460730	NM_001204	BMPR2	bone morphogenetic protein receptor, type II (serine/threonine kinase)	NM_001204	659	146.86	749.34	-5.1	0	602.48
2600019	NM_005368	MB	myoglobin		4151	90.75	461.87	-5.09	0.0122	371.12
60093	NM_032041	NCALD	neurocalcin delta	NM_001040624	83988	203.27	1031.7	-5.08	0	828.43
5360689	NM_002763	PROX1	prospero homeobox 1	NM_002763	5629	119.25	606.28	-5.08	0	487.03
6650070	NM_153234	LIX1	Lix1 homolog (chicken)	NM_153234	167410	95.25	484.22	-5.08	0.0074	388.97
7150768	NM_005654	NR2F1	nuclear receptor subfamily 2, group F, member 1	NM_005654	7025	87.27	441.77	-5.06	0.0332	354.5
4060100	NM_006063	KBTBD10	kelch repeat and BTB (POZ) domain containing 10	NM_006063	10324	78.58	396.86	-5.05	0.0009	318.28
780341	NM_031455	CCDC3	coiled-coil domain containing 3	NM_031455	83643	117.32	591.81	-5.04	0.0001	474.49
1470324	NM_022361	POPDC3	popeye domain containing 3	NM_022361	64208	132.73	668	-5.03	0.0007	535.27
6550204	NM_032784	RSPO3	R-spondin 3 homolog (Xenopus laevis)	NM_032784	84870	157.33	787.47	-5.01	0.0002	630.14
4050746	NM_006885	ZFHX3	zinc finger homeobox 3	NM_006885	463	105.96	529.98	-5	0	424.02
580465	NM_014909	VASH1	vasohibin 1	NM_014909	22846	154.86	770.59	-4.98	0.0018	615.73
4920369	NM_000093	COL5A1	collagen, type V, alpha 1		1289	297.9	1481.47	-4.97	0	1183.58
3190246	NM_004067	CHN2	chimerin (chimaerin) 2	NM_001039936	1124	103.4	513.44	-4.97	0.0067	410.04
1740458	NM_152793	C7orf41	chromosome 7 open reading frame 41	NM_152793	222166	267.44	1325.34	-4.96	0	1057.9
5960079	BX537506	LOC286167	hypothetical LOC286167	NA	286167	98.96	487.39	-4.93	0.0266	388.44
730612	NM_002775	HTRA1	HtrA serine peptidase 1	NM_002775	5654	438.73	2145.54	-4.89	0	1706.81
3990561	NM_002347	LY6H	lymphocyte antigen 6 complex, locus H	NM_001130478	4062	97.11	474.64	-4.89	0.001	377.53
2470114	NM_004369	COL6A3	collagen, type VI, alpha 3	NM_004369	1293	111.59	543.55	-4.87	0	431.96
3440341	NM_183246	PHACTR3	phosphatase and actin regulator 3	NM_080672	116154	91.61	442.08	-4.83	0.0006	350.47
1820279	NM_130783	TSPAN18	tetraspanin 18	NM_001031730	90139	299.4	1444.04	-4.82	0.0024	1144.64
3780041	NM_004740	TIAF1	TGFB1-induced anti-apoptotic factor 1	NM_004740	9220	702.39	3362.43	-4.79	0.0436	2660.03
2630010	NM_000040	APOC3	apolipoprotein C-III	NM_000040	345	85.03	407.04	-4.79	0.003	322.01
6060612	NM_000089	COL1A2	collagen, type I, alpha 2		1278	700.2	3349.66	-4.78	0.0081	2649.46
4220441	NM_130391	PTPRD	protein tyrosine phosphatase, receptor type, D	NM_001040712	5789	436.61	2086.27	-4.78	0	1649.66
5960180	NM_006262	PRPH	peripherin		5630	145.61	693.96	-4.77	0.0005	548.35
4490221	NM_173054	RELN	reelin	NM_005045	5649	91.17	434.91	-4.77	0.0014	343.73
7320349	NM_002234	KCNA5	potassium voltage-gated channel, shaker-related subfamily, member 5	NM_002234	3741	144.12	679.74	-4.72	0	535.62
2070367	NM_014755	SERTAD2	SERTA domain containing 2	NM_014755	9792	496.85	2338.1	-4.71	0.0449	1841.25
5270333	NM_006380	APPBP2	amyloid beta precursor protein (cytoplasmic tail) binding protein 2	NM_006380	10513	274.53	1293.64	-4.71	0	1019.11
5290161	NM_001001870	C17orf91	chromosome 17 open reading frame 91	NM_001001870	84981	133.95	630.63	-4.71	0	496.69
4890093	NM_016098	BRP44L	brain protein 44-like	NM_016098	51660	519.84	2415.84	-4.65	0.0031	1896
430168	NM_001031694	SCMH1	sex comb on midleg homolog 1 (Drosophila)	NM_001031694	22955	323.39	1501.4	-4.64	0.0197	1178.02
3520762	NM_004411	DYNC1I1	dynein, cytoplasmic 1, intermediate chain 1	NM_001135556	1780	124.12	574.54	-4.63	0.0097	450.42
7200608	NM_001540	HSPB1	heat shock 27kDa protein 1	NM_001540	3315	1093.92	5049.26	-4.62	0.0351	3955.34
520561	NM_030665	RAI1	retinoic acid induced 1		10743	119	550.3	-4.62	0	431.3
3460014	NM_016613	C4orf18	chromosome 4 open reading frame 18	NM_001031700	51313	85.53	395.17	-4.62	0	309.64
290343	NM_003316	TTC3	tetratricopeptide repeat domain 3	NM_001001894	7267	1160.72	5283.37	-4.55	0	4122.66
6510554	NM_080760	DACH1	dachshund homolog 1 (Drosophila)	NM_004392	1602	155.8	706.84	-4.54	0.0358	551.04
770746	NM_004454	ETV5	ets variant 5	NM_004454	2119	375.48	1695.83	-4.52	0.0056	1320.34
450553	NM_001620	AHNAK	AHNAK nucleoprotein	NM_001620	79026	297.73	1342.25	-4.51	0	1044.52
770463	NM_014476	PDLIM3	PDZ and LIM domain 3	NM_001114107	27295	117.16	527.21	-4.5	0	410.05
6560156	NM_004090	DUSP3	dual specificity phosphatase 3	NM_004090	1845	1041.25	4618.48	-4.44	0.035	3577.23
6130168	NM_000848	GSTM2	glutathione S-transferase M2 (muscle)	NM_000848	2946	733.75	3240.06	-4.42	0.0169	2506.31
50634	NM_003391	WNT2	wingless-type MMTV integration site family member 2	NM_003391	7472	99	435.63	-4.4	0	336.63
5310044	NM_001037675	NBPF20	neuroblastoma breakpoint family, member 20	XM_001721345	400818	1634.44	7071.48	-4.33	0.0141	5437.04
5960068	NM_002609	PDGFRB	platelet-derived growth factor receptor, beta polypeptide	NM_002609	5159	207	896.31	-4.33	0.0029	689.31
6650731	NM_002899	RBP1	retinol binding protein 1, cellular	NM_001130992	5947	769.11	3295.84	-4.29	0	2526.73
7050433	NM_172037	RDH10	retinol dehydrogenase 10 (all-trans)	NM_172037	157506	215.16	923.95	-4.29	0.0484	708.79
3290088	NM_013279	C11orf9	chromosome 11 open reading frame 9	NM_001127392	745	98.39	422.45	-4.29	0.0002	324.06
830221	NM_015978	TNNI3K	TNNI3 interacting kinase	NM_001112808	51086	96.83	415.8	-4.29	0.0016	318.98
6110195	NM_153367	ZCCHC24	zinc finger, CCHC domain containing 24	NM_153367	219654	226.1	968.44	-4.28	0	742.34
6110630	NM_080593	HIST1H2BK	histone cluster 1, H2bk		85236	701.32	2996.16	-4.27	0.0263	2294.84
3120600	NM_020983	ADCY6	adenylate cyclase 6	NM_015270	112	280.78	1198.71	-4.27	0.0015	917.92
7160239	NM_006732	FOSB	FBJ murine osteosarcoma viral oncogene homolog B	NM_001114171	2354	507.45	2161.02	-4.26	0.0101	1653.57
7160253	NM_002290	LAMA4	laminin, alpha 4		3910	90.47	384.32	-4.25	0.0325	293.86
70730	NM_000820	GAS6	growth arrest-specific 6	NM_000820	2621	394.26	1672.85	-4.24	0.0005	1278.59
6110044	NM_001875	CPS1	carbamoyl-phosphate synthetase 1, mitochondrial		1373	347.47	1465.15	-4.22	0.0012	1117.68
6180706	NM_002347	LY6H	lymphocyte antigen 6 complex, locus H	NM_001130478	4062	96.87	408.6	-4.22	0.005	311.73
1300228	NM_017949	CUEDC1	CUE domain containing 1	NM_017949	404093	346.88	1461.65	-4.21	0	1114.77
1820594	NM_001945	HBEGF	heparin-binding EGF-like growth factor	NM_001945	1839	163.24	687.12	-4.21	0.0166	523.88
240309	NM_147780	CTSB	cathepsin B	NM_001908	1508	236.09	991.31	-4.2	0.0001	755.23
4280632	NM_000820	GAS6	growth arrest-specific 6	NM_000820	2621	432.8	1815.44	-4.19	0.0005	1382.64
6100180	NM_016938	EFEMP2	EGF-containing fibulin-like extracellular matrix protein 2	NM_016938	30008	254.07	1065.45	-4.19	0.0169	811.38
6280167	XM_937968	C4orf48	chromosome 4 open reading frame 48	XM_001716080	401115	1984.36	8297.58	-4.18	0	6313.22
730221	NM_014241	PTPLA	protein tyrosine phosphatase-like (proline instead of catalytic arginine), member A	NM_014241	9200	954.42	3990.16	-4.18	0.0007	3035.74
6100482	NM_001001396	ATP2B4	ATPase, Ca++ transporting, plasma membrane 4	NM_001001396	493	519.42	2150.44	-4.14	0.0117	1631.01
5820195	NM_001042704	CLCNKA	chloride channel Ka	NM_001042704	1187	287.9	1193.1	-4.14	0.005	905.2
1990731	NM_006157	NELL1	NEL-like 1 (chicken)	NM_006157	4745	107.13	443.88	-4.14	0	336.75
1570441	NM_001002292	GPR177	G protein-coupled receptor 177	NM_001002292	79971	104.73	433.32	-4.14	0.0002	328.59
4290288	NM_080539	COLQ	collagen-like tail subunit (single strand of homotrimer) of asymmetric acetylcholinesterase	NM_005677	8292	89.26	365.21	-4.09	0.0337	275.95
2710392	NM_007168	ABCA8	ATP-binding cassette, sub-family A (ABC1), member 8	NM_007168	10351	90.8	370.26	-4.08	0	279.46
3780468	NM_000482	APOA4	apolipoprotein A-IV	NM_000482	337	74.43	301.49	-4.05	0.0173	227.07
7560041	NM_033027	AXUD1	AXIN1 up-regulated 1	NM_033027	64651	650.17	2627.56	-4.04	0.0435	1977.4
520553	NM_001040626	NCALD	neurocalcin delta	NM_001040624	83988	160.42	647.65	-4.04	0	487.23
3930523	NM_004070	CLCNKA	chloride channel Ka	NM_001042704	1187	282.84	1140.33	-4.03	0.0001	857.48
4850630	NM_001299	CNN1	calponin 1, basic, smooth muscle	NM_001299	1264	219.38	884.27	-4.03	0.0001	664.89
2350333	NM_018469	TEX2	testis expressed 2	NM_018469	55852	313.59	1260.9	-4.02	0	947.31
5090215	NM_022873	IFI6	interferon, alpha-inducible protein 6	NM_002038	2537	221.91	887.75	-4	0.0006	665.84
3190239	NM_005308	GRK5	G protein-coupled receptor kinase 5	NM_005308	2869	109.91	438.1	-3.99	0	328.19
2680070	NM_001406	EFNB3	ephrin-B3	NM_001406	1949	347.68	1377.53	-3.96	0.0001	1029.86
6040736	NM_032777	GPR124	G protein-coupled receptor 124	NM_032777	25960	100.29	396.87	-3.96	0	296.58
990131	NM_000856	GUCY1A3	guanylate cyclase 1, soluble, alpha 3	NM_000856	2982	84.15	332.25	-3.95	0.0076	248.1
5360424	NM_001006932	RPS6KA2	ribosomal protein S6 kinase, 90kDa, polypeptide 2	NM_001006932	6196	222.9	876.56	-3.93	0.0007	653.66
6180554	NM_153366	SVEP1	sushi, von Willebrand factor type A, EGF and pentraxin domain containing 1	NM_153366	79987	150.38	589.25	-3.92	0.0112	438.87
2850551	NM_203417	RCAN1	regulator of calcineurin 1		1827	229.84	898.26	-3.91	0	668.42
2140653	NM_001018008	TPM1	tropomyosin 1 (alpha)		7168	202.39	791.63	-3.91	0	589.25
4730349	NM_022572	PNKD	paroxysmal nonkinesigenic dyskinesia	NM_001077399	25953	156.7	613.31	-3.91	0	456.61
3840148	NM_001001414	LOC342897	similar to F-box only protein 2	NM_001001414	342897	139.8	544.96	-3.9	0.0189	405.16
2120524	NM_000599	IGFBP5	insulin-like growth factor binding protein 5	NM_000599	3488	459.26	1785.7	-3.89	0.0285	1326.44
5290333	NM_152520	ZNF385B	zinc finger protein 385B	NM_001113397	151126	131.76	510.87	-3.88	0.0001	379.11
5810746	NM_002380	MATN2	matrilin 2	NM_002380	4147	690.24	2667.98	-3.87	0.0002	1977.73
160270	NM_022003	FXYD6	FXYD domain containing ion transport regulator 6	NM_022003	53826	291.6	1126.72	-3.86	0	835.12
4890241	NM_201524	GPR56	G protein-coupled receptor 56	NM_005682	9289	115.89	446.51	-3.85	0.0046	330.61
3440189	NM_015642	ZBTB20	zinc finger and BTB domain containing 20	NM_015642	26137	107.02	411.86	-3.85	0	304.84
1010482	NM_001018008	TPM1	tropomyosin 1 (alpha)		7168	206.48	792.29	-3.84	0	585.81
3400240	NM_022114	PRDM16	PR domain containing 16	XM_936932	63976	83.86	320.98	-3.83	0	237.13
3710202	NM_020998	MST1	macrophage stimulating 1 (hepatocyte growth factor-like)	NM_020998	4485	209.49	800.55	-3.82	0	591.06
2630437	NM_022138	SMOC2	SPARC related modular calcium binding 2	NM_022138	64094	96.22	366.3	-3.81	0.0496	270.07
4850543	NM_153266	TMEM151A	transmembrane protein 151A	NM_153266	256472	85.63	325.12	-3.8	0.0003	239.49
10019	NM_152470	RNF165	ring finger protein 165	NM_152470	494470	222.41	843.91	-3.79	0	621.5
7050653	NM_005905	SMAD9	SMAD family member 9	NM_001127217	4093	105.25	397.34	-3.78	0	292.09
4220561	NM_003673	TCAP	titin-cap (telethonin)	NM_003673	8557	84.9	320.58	-3.78	0.0468	235.68
4880433	NM_002168	IDH2	isocitrate dehydrogenase 2 (NADP+), mitochondrial	NM_002168	3418	552.77	2085.31	-3.77	0.0004	1532.54
1470348	NM_014226	RAGE	renal tumor antigen	NM_014226	5891	194.04	731.79	-3.77	0	537.75
3930367	NM_001343	DAB2	disabled homolog 2, mitogen-responsive phosphoprotein (Drosophila)	NM_001343	1601	247.61	929.64	-3.75	0.0028	682.03
6560487	NM_001842	CNTFR	ciliary neurotrophic factor receptor	NM_001842	1271	118.47	444.56	-3.75	0.028	326.09
7400356	NM_173848	RALYL	RALY RNA binding protein-like	NM_001100391	138046	79.53	298.02	-3.75	0.0259	218.49
6650035	XM_931359	LOC338758	hypothetical protein LOC338758	XM_001718140	338758	214.67	801.03	-3.73	0	586.36
2260424	NM_006727	CDH10	cadherin 10, type 2 (T2-cadherin)	NM_006727	1008	113.71	423.02	-3.72	0	309.31
6400392	NM_000561	GSTM1	glutathione S-transferase M1	NM_000561	2944	1009.81	3750.83	-3.71	0.0209	2741.02
2470348	NM_001005474	NFKBIZ	nuclear factor of kappa light polypeptide gene enhancer in B-cells inhibitor, zeta	NM_001005474	64332	420.9	1557.8	-3.7	0.0285	1136.9
1980639	NM_030923	TMEM163	transmembrane protein 163	NM_030923	81615	103.24	382.49	-3.7	0.0002	279.25
510373	NM_001040456	RHBDD2	rhomboid domain containing 2	NM_001040456	57414	490.47	1803.57	-3.68	0.0369	1313.1
3120279	NM_001040633	PRKAG2	protein kinase, AMP-activated, gamma 2 non-catalytic subunit		51422	131.6	484.47	-3.68	0	352.88
1820632	NM_000963	PTGS2	prostaglandin-endoperoxide synthase 2 (prostaglandin G/H synthase and cyclooxygenase)	NM_000963	5743	124.32	456.98	-3.68	0.0026	332.66
7320039	NM_005429	VEGFC	vascular endothelial growth factor C	NM_005429	7424	95.67	351	-3.67	0.0023	255.32
6760546	NM_015508	TIPARP	TCDD-inducible poly(ADP-ribose) polymerase	NM_015508	25976	666.79	2437.95	-3.66	0	1771.16
2710064	XM_941665	LOC387763	hypothetical LOC387763	XM_001716706	387763	146.92	537.46	-3.66	0.0066	390.54
3360082	NM_173648	CCDC141	coiled-coil domain containing 141	NM_173648	285025	82.79	302.87	-3.66	0.048	220.08
1770484	NM_006668	CYP46A1	cytochrome P450, family 46, subfamily A, polypeptide 1		10858	108.58	396	-3.65	0	287.42
5720441	NM_000965	RARB	retinoic acid receptor, beta	NM_000965	5915	91.04	332.32	-3.65	0	241.28
4060333	NM_003377	VEGFB	vascular endothelial growth factor B	NM_003377	7423	1266.17	4594.45	-3.63	0.0435	3328.27
4640563	NM_021973	HAND2	heart and neural crest derivatives expressed 2	NM_021973	9464	86.53	313.76	-3.63	0.0021	227.23
7610131	NM_001430	EPAS1	endothelial PAS domain protein 1	NM_001430	2034	108.49	391.17	-3.61	0.0361	282.68
4880673	NM_001924	GADD45A	growth arrest and DNA-damage-inducible, alpha	NM_001924	1647	636.4	2284.24	-3.59	0	1647.84
5080601	NM_014900	COBLL1	COBL-like 1	NM_014900	22837	459.33	1640.98	-3.57	0	1181.65
270706	NM_000495	COL4A5	collagen, type IV, alpha 5	NM_000495	1287	2672.38	9482.15	-3.55	0	6809.77
6220674	NM_020739	CCPG1	cell cycle progression 1	NM_004748	9236	215.66	760.19	-3.52	0	544.53
5420358	NM_134445	CD99L2	CD99 molecule-like 2	NM_031462	83692	1390.26	4861.42	-3.5	0	3471.16
6840747	NM_001151	SLC25A4	solute carrier family 25 (mitochondrial carrier; adenine nucleotide translocator), member 4	NM_001151	291	1083.24	3787.58	-3.5	0.0038	2704.35
6840600	NM_015101	GLT25D2	glycosyltransferase 25 domain containing 2	NM_015101	23127	110.13	385.13	-3.5	0	275
620386	NM_000612	IGF2	insulin-like growth factor 2 (somatomedin A)	NM_000612	3481	85.72	299.92	-3.5	0.0021	214.2
6040376	NM_001078171	FAM127A	family with sequence similarity 127, member A	NM_001078171	8933	1300.53	4519.67	-3.48	0	3219.14
5390487	NM_003128	SPTBN1	spectrin, beta, non-erythrocytic 1	NM_003128	6711	1295.58	4510.22	-3.48	0.0155	3214.64
5260440	NM_006100	ST3GAL6	ST3 beta-galactoside alpha-2,3-sialyltransferase 6	NM_006100	10402	169.46	589.75	-3.48	0	420.29
3940025	BX537697	DKFZp686D0853	hypothetical gene supported by BX537697	NA	401613	94.36	328.3	-3.48	0.0023	233.94
2970735	NM_000943	PPIC	peptidylprolyl isomerase C (cyclophilin C)	NM_000943	5480	585.07	2027.68	-3.47	0	1442.61
1110048	NM_007281	SCRG1	scrapie responsive protein 1	NM_007281	11341	80.56	279.35	-3.47	0	198.8
2360452	NM_002627	PFKP	phosphofructokinase, platelet	NM_002627	5214	1281.05	4430.56	-3.46	0.0001	3149.52
5490768	NM_201525	GPR56	G protein-coupled receptor 56	NM_005682	9289	114.19	395.09	-3.46	0	280.91
6220019	NM_006211	PENK	proenkephalin	NM_006211	5179	96.66	334.25	-3.46	0.045	237.59
3130296	NM_000699	AMY2A	amylase, alpha 2A (pancreatic)		279	85.87	296.83	-3.46	0.0327	210.96
4250328	NM_175856	CHSY3	chondroitin sulfate synthase 3	NM_175856	337876	106.45	367.22	-3.45	0.0027	260.77
7000072	NM_018482	ASAP1	ArfGAP with SH3 domain, ankyrin repeat and PH domain 1	NM_018482	50807	814.31	2792.12	-3.43	0	1977.81
630465	NM_014575	SCHIP1	schwannomin interacting protein 1	NM_014575	29970	221.56	758.89	-3.43	0.0203	537.33
7560520	AK123807	LOC286440	hypothetical protein LOC286440	NA	286440	131.16	447.06	-3.41	0.0001	315.9
5390687	NM_001873	CPE	carboxypeptidase E	NM_001873	1363	324.58	1103.97	-3.4	0.0304	779.39
2490113	NM_020404	CD248	CD248 molecule, endosialin	NM_020404	57124	120.99	410.97	-3.4	0.0057	289.98
5390161	NM_004419	DUSP5	dual specificity phosphatase 5	NM_004419	1847	805.92	2735.06	-3.39	0.0248	1929.14
6590037	NM_006749	SLC20A2	solute carrier family 20 (phosphate transporter), member 2	NM_006749	6575	211.93	717.6	-3.39	0.0327	505.67
3440491	NM_000153	GALC	galactosylceramidase	NM_000153	2581	570.07	1927.36	-3.38	0	1357.28
6660356	NM_021156	TXNDC13	thioredoxin domain containing 13	NM_021156	56255	299.77	1013.59	-3.38	0.0003	713.81
4260575	NM_005518	HMGCS2	3-hydroxy-3-methylglutaryl-Coenzyme A synthase 2 (mitochondrial)	NM_005518	3158	92.02	311.03	-3.38	0.0452	219.01
7050477	NM_207482	FLJ44048	FLJ44048 protein	NM_207482	401024	79	267.01	-3.38	0.0001	188
2230678	NM_001093	ACACB	acetyl-Coenzyme A carboxylase beta	NM_001093	32	191.99	644.16	-3.36	0.0436	452.17
630356	NM_014764	DAZAP2	DAZ associated protein 2	NM_014764	9802	1032.77	3461.61	-3.35	0.0018	2428.84
510435	NM_181839	PKIA	protein kinase (cAMP-dependent, catalytic) inhibitor alpha	NM_006823	5569	596.01	1993.58	-3.34	0	1397.57
5310468	NM_004558	NRTN	neurturin		4902	120.49	402.57	-3.34	0.0195	282.08
6620201	NM_017644	KLHL24	kelch-like 24 (Drosophila)	NM_017644	54800	377.09	1256.17	-3.33	0	879.08
6250128	NM_020433	JPH2	junctophilin 2	NM_020433	57158	83.1	276.76	-3.33	0	193.66
2750563	NM_006741	PPP1R1A	protein phosphatase 1, regulatory (inhibitor) subunit 1A	NM_006741	5502	279.16	925.74	-3.32	0.0038	646.58
7050673	NM_004063	CDH17	cadherin 17, LI cadherin (liver-intestine)	NM_004063	1015	83.35	276.95	-3.32	0	193.6
6770615	BX538057	LOC100130360	hypothetical protein LOC100130360	XM_001717221	100130360	124.24	410.78	-3.31	0.0422	286.54
2120112	NM_015163	TRIM9	tripartite motif-containing 9	NM_015163	114088	116.49	385.06	-3.31	0.0126	268.58
4490292	NM_000393	COL5A2	collagen, type V, alpha 2	NM_000393	1290	878.84	2899.11	-3.3	0	2020.28
1340075	NM_004281	BAG3	BCL2-associated athanogene 3	NM_004281	9531	448.98	1478.77	-3.29	0.0119	1029.79
3520598	NM_019858	GPR162	G protein-coupled receptor 162	NM_014449	27239	282.67	925.77	-3.28	0	643.1
1030008	NM_003239	TGFB3	transforming growth factor, beta 3	NM_003239	7043	91.97	301.37	-3.28	0	209.4
6840112	NM_145011	ZNF25	zinc finger protein 25	NM_145011	219749	90.41	296.93	-3.28	0	206.52
2690735	NM_030665	RAI1	retinoic acid induced 1		10743	106.25	347.57	-3.27	0	241.32
7100154	NM_201597	CACNB2	calcium channel, voltage-dependent, beta 2 subunit	NM_000724	783	97.56	318.98	-3.27	0.0002	221.42
6220451	NM_001151	SLC25A4	solute carrier family 25 (mitochondrial carrier; adenine nucleotide translocator), member 4	NM_001151	291	3456.7	11268.1	-3.26	0	7811.39
4920131	NM_004884	PUNC	putative neuronal cell adhesion molecule	NM_004884	9543	969.78	3157.92	-3.26	0.0479	2188.13
3180010	NM_019064	SDK2	sidekick homolog 2 (chicken)	NM_019064	54549	229.49	745.07	-3.25	0.0396	515.58
5260403	NM_001042437	ST3GAL5	ST3 beta-galactoside alpha-2,3-sialyltransferase 5	NM_001042437	8869	206.49	671.4	-3.25	0.0005	464.9
1710270	NM_024869	GRRP1	glycine/arginine rich protein 1	NM_024869	79927	146.32	476.21	-3.25	0	329.89
1710541	NM_144649	TMEM71	transmembrane protein 71	NM_144649	137835	78.92	255.9	-3.24	0.0076	176.98
2850301	NM_000029	AGT	angiotensinogen (serpin peptidase inhibitor, clade A, member 8)	NM_000029	183	72.08	233.31	-3.24	0	161.23
1570646	NM_001042425	TFAP2A	transcription factor AP-2 alpha (activating enhancer binding protein 2 alpha)	NM_001032280	7020	104.51	337.47	-3.23	0.0006	232.96
4860575	NM_019049	DENND1B	DENN/MADD domain containing 1B	NM_019049	163486	358.59	1153.41	-3.22	0	794.82
2100706	NM_001013031	SORCS1	sortilin-related VPS10 domain containing receptor 1	NM_001013031	114815	221.86	715.49	-3.22	0.0366	493.63
2690414	NM_001882	CRHBP	corticotropin releasing hormone binding protein	NM_001882	1393	90.62	291.39	-3.22	0	200.77
940435	NM_030912	TRIM8	tripartite motif-containing 8	NM_030912	81603	588.87	1891.9	-3.21	0	1303.03
4060358	NM_005502	ABCA1	ATP-binding cassette, sub-family A (ABC1), member 1		19	526.34	1681.81	-3.2	0	1155.47
1240440	NM_006472	TXNIP	thioredoxin interacting protein	NM_006472	10628	277.23	887.32	-3.2	0	610.09
6560112	NM_014391	ANKRD1	ankyrin repeat domain 1 (cardiac muscle)	NM_014391	27063	169.55	542.38	-3.2	0.0013	372.83
4850184	NM_001079843	CASZ1	castor zinc finger 1	NM_001079843	54897	75.89	243.01	-3.2	0.0002	167.12
2450400	NM_170672	RASGRP3	RAS guanyl releasing protein 3 (calcium and DAG-regulated)	NM_170672	25780	86.48	275.78	-3.19	0	189.3
7320520	NM_020749	MTUS1	mitochondrial tumor suppressor 1	NM_001001924	57509	78.62	250.54	-3.19	0.0208	171.93
1510681	NM_001039703	NBPF10	neuroblastoma breakpoint family, member 10	XM_001722184	100132406	1114.12	3547.39	-3.18	0.0128	2433.27
2070563	NM_006407	ARL6IP5	ADP-ribosylation-like factor 6 interacting protein 5	NM_006407	10550	947.4	3015.63	-3.18	0.0005	2068.23
430743	NM_001584	MPPED2	metallophosphoesterase domain containing 2	NM_001584	744	107.8	343.14	-3.18	0.0193	235.34
110307	NM_014890	FILIP1L	filamin A interacting protein 1-like	NM_001042459	11259	84.86	270.04	-3.18	0.006	185.18
7510731	NM_001006612	WBP5	WW domain binding protein 5	NM_001006612	51186	1242.48	3936.69	-3.17	0.039	2694.21
730164	NM_014585	SLC40A1	solute carrier family 40 (iron-regulated transporter), member 1	NM_014585	30061	226.67	719.39	-3.17	0.0004	492.71
3940484	NM_005920	MEF2D	myocyte enhancer factor 2D	NM_005920	4209	199.53	631.62	-3.17	0.0091	432.08
7040497	NM_001179	ART3	ADP-ribosyltransferase 3	NM_001130016	419	100.65	319.15	-3.17	0.0109	218.5
130360	NM_000202	IDS	iduronate 2-sulfatase	NM_000202	3423	378.93	1198	-3.16	0.0012	819.06
5290672	NM_138448	ACYP2	acylphosphatase 2, muscle type	NM_138448	98	121	382.88	-3.16	0.0001	261.88
1230487	NM_001033117	SRGAP3	SLIT-ROBO Rho GTPase activating protein 3	NM_001033117	9901	117.92	371.13	-3.15	0.0021	253.21
4060603	NM_030885	MAP4	microtubule-associated protein 4	NM_001134364	4134	89.3	281.28	-3.15	0.0048	191.98
1010376	NM_000214	JAG1	jagged 1 (Alagille syndrome)		182	420.28	1318.93	-3.14	0	898.65
7160400	NM_004528	MGST3	microsomal glutathione S-transferase 3	NM_004528	4259	1884.03	5889.73	-3.13	0	4005.71
380070	NM_001025	RPS23	ribosomal protein S23	NM_001025	6228	1425.63	4467.43	-3.13	0	3041.8
5310437	NM_006097	MYL9	myosin, light chain 9, regulatory	NM_006097	10398	445.45	1394.79	-3.13	0	949.33
3460743	NM_001854	COL11A1	collagen, type XI, alpha 1		1301	346.74	1084.74	-3.13	0	738
2030414	NM_000055	BCHE	butyrylcholinesterase	NM_000055	590	118.17	370.22	-3.13	0	252.06
360121	NR_002229	RPL23AP13	ribosomal protein L23a pseudogene 13	NR_002229	56969	98.33	307.7	-3.13	0	209.37
1820343	NM_003392	WNT5A	wingless-type MMTV integration site family, member 5A	NM_003392	7474	95.33	298.62	-3.13	0.0173	203.29
7160435	NM_001005463	EBF3	early B-cell factor 3	NM_001005463	253738	91.77	287.37	-3.13	0.0232	195.59
670255	NM_001924	GADD45A	growth arrest and DNA-damage-inducible, alpha	NM_001924	1647	383.63	1198	-3.12	0	814.37
4230678	NM_003528	HIST2H2BE	histone cluster 2, H2be	NM_003528	8349	268.12	834.41	-3.11	0.0074	566.29
3850246	NM_139212	HOPX	HOP homeobox	NM_032495	84525	79.87	248.36	-3.11	0	168.49
7000008	NM_001024807	APLP1	amyloid beta (A4) precursor-like protein 1	NM_001024807	333	111.62	345.86	-3.1	0.0067	234.24
2190184	NM_007173	PRSS23	protease, serine, 23	NM_007173	11098	174.87	538.24	-3.08	0	363.37
6520241	NM_001001794	FAM116B	family with sequence similarity 116, member B	NM_001001794	414918	135.82	418.75	-3.08	0.0257	282.94
160411	NM_147223	NCOA1	nuclear receptor coactivator 1	NM_003743	8648	459.06	1410.53	-3.07	0.0003	951.47
4810075	NM_153266	TMEM151A	transmembrane protein 151A	NM_153266	256472	89.1	273.87	-3.07	0.0004	184.76
1190626	NM_006624	ZMYND11	zinc finger, MYND domain containing 11	NM_006624	10771	1287.22	3934	-3.06	0	2646.78
240195	NM_004048	B2M	beta-2-microglobulin	NM_004048	567	323.37	987.94	-3.06	0.0208	664.57
2450131	NM_020338	ZMIZ1	zinc finger, MIZ-type containing 1	NM_020338	57178	1052.13	3210.83	-3.05	0	2158.7
130020	NM_024952	C14orf159	chromosome 14 open reading frame 159	NM_001102366	80017	360.62	1099.84	-3.05	0	739.22
7610390	NM_006092	NOD1	nucleotide-binding oligomerization domain containing 1	NM_006092	10392	126.94	386.56	-3.05	0.0199	259.62
3460307	NM_006134	TMEM50B	transmembrane protein 50B	NM_006134	757	348.24	1053.93	-3.03	0	705.69
4200435	NM_001024629	NRP1	neuropilin 1	NM_001024628	8829	120.39	364.38	-3.03	0.0071	243.99
7510551	NM_024913	C7orf58	chromosome 7 open reading frame 58	NM_001105533	79974	83.22	252.03	-3.03	0.0119	168.81
4230195	NM_145117	NAV2	neuron navigator 2	NM_001111018	89797	1879.67	5681.41	-3.02	0	3801.75
1260139	NM_001082576	RBM9	RNA binding motif protein 9	NM_001031695	23543	1127.92	3410.15	-3.02	0	2282.22
7510634	NM_018653	GPRC5C	G protein-coupled receptor, family C, group 5, member C	NM_018653	55890	399.82	1207.17	-3.02	0	807.35
3190427	NM_198158	MITF	microphthalmia-associated transcription factor	NM_000248	4286	85.19	256.88	-3.02	0.0027	171.7
6510368	NM_018121	FAM178A	family with sequence similarity 178, member A	NM_018121	55719	737.2	2218.07	-3.01	0	1480.87
2900674	NM_001542	IGSF3	immunoglobulin superfamily, member 3	NM_001007237	3321	727.72	2186.22	-3	0.0006	1458.5
6250435	NM_019555	ARHGEF3	Rho guanine nucleotide exchange factor (GEF) 3	NM_001128615	50650	320.22	960.32	-3	0.0476	640.11
5900376	NM_022843	PCDH20	protocadherin 20	NM_022843	64881	103.37	309.86	-3	0.0001	206.49
110100	NM_032866	CGNL1	cingulin-like 1	NM_032866	84952	2655.85	7952.74	-2.99	0.002	5296.89
3610228	NM_003768	PEA15	phosphoprotein enriched in astrocytes 15	NM_003768	8682	1052.63	3143.35	-2.99	0.0288	2090.72
3360100	NM_005530	IDH3A	isocitrate dehydrogenase 3 (NAD+) alpha	NM_005530	3419	313.06	937	-2.99	0.0067	623.94
380097	XR_015755	LOC730024	hypothetical LOC730024	XR_015755	730024	122.63	366.39	-2.99	0.0004	243.77
650753	NM_001025108	AFF3	AF4/FMR2 family, member 3	NM_001025108	3899	72.83	217.6	-2.99	0.0025	144.77
650689	NM_015526	CLIP3	CAP-GLY domain containing linker protein 3	NM_015526	25999	1064.97	3171.67	-2.98	0.0105	2106.69
2970437	NM_021623	PLEKHA2	pleckstrin homology domain containing, family A (phosphoinositide binding specific) member 2	NM_021623	59339	153.17	457.13	-2.98	0.0263	303.96
1740594	NM_153020	RBM24	RNA binding motif protein 24	NM_153020	221662	88.76	264.35	-2.98	0	175.59
940471	NM_004772	C5orf13	chromosome 5 open reading frame 13	NM_004772	9315	5628.31	16681.8	-2.96	0.0115	11053.5
5360193	NM_080792	SIRPA	signal-regulatory protein alpha	NM_001040022	140885	107.01	316.75	-2.96	0	209.74
5050519	NM_012249	RHOQ	ras homolog gene family, member Q	NM_012249	23433	2243.07	6624.67	-2.95	0	4381.6
6840328	NM_005902	SMAD3	SMAD family member 3	NM_005902	4088	409.55	1210.14	-2.95	0	800.59
2900348	NM_003407	ZFP36	zinc finger protein 36, C3H type, homolog (mouse)	NM_003407	7538	287.85	847.97	-2.95	0.0136	560.12
7150563	NM_003633	ENC1	ectodermal-neural cortex (with BTB-like domain)	NM_003633	8507	255.56	753.58	-2.95	0.0018	498.02
3990403	NM_001008528	MXRA7	matrix-remodelling associated 7	NM_001008528	439921	182.55	538.67	-2.95	0	356.11
4850373	NM_032457	PCDH7	protocadherin 7	NM_002589	5099	180.42	531.35	-2.95	0.0062	350.93
5490703	NM_032305	POLR3GL	polymerase (RNA) III (DNA directed) polypeptide G (32kD)-like	NM_032305	84265	458.62	1349.39	-2.94	0	890.78
270224	NM_022151	MOAP1	modulator of apoptosis 1	NM_022151	64112	435.52	1278.76	-2.94	0	843.24
610152	NM_001343	DAB2	disabled homolog 2, mitogen-responsive phosphoprotein (Drosophila)	NM_001343	1601	216.49	636.53	-2.94	0.0011	420.04
5900192	NM_000719	CACNA1C	calcium channel, voltage-dependent, L type, alpha 1C subunit	NM_000719	775	87.54	257.65	-2.94	0.0101	170.11
4900332	NM_018416	FOXJ2	forkhead box J2	NM_018416	55810	660.25	1929.27	-2.92	0.0059	1269.02
6220722	NM_012331	MSRA	methionine sulfoxide reductase A	NM_012331	4482	180.48	526.2	-2.92	0.0072	345.72
5130162	NM_000476	AK1	adenylate kinase 1	NM_000476	203	127.04	371.51	-2.92	0.0359	244.47
5960133	NM_005596	NFIB	nuclear factor I/B	NM_005596	4781	293.23	852.39	-2.91	0	559.17
650619	NM_033446	FAM125B	family with sequence similarity 125, member B	NM_001011703	89853	247.79	720.73	-2.91	0	472.94
6580332	NM_005667	RNF103	ring finger protein 103	NM_005667	7844	381.64	1106.9	-2.9	0.0381	725.27
3610671	NM_001037582	SCD5	stearoyl-CoA desaturase 5	NM_001037582	79966	114.92	333.8	-2.9	0.046	218.87
1470669	NM_002160	TNC	tenascin C	NM_002160	3371	537.13	1549.63	-2.89	0.0007	1012.5
1780075	NM_001189	NKX3-2	NK3 homeobox 2	NM_001189	579	167.73	484.37	-2.89	0.0116	316.64
3310520	NM_015529	MOXD1	monooxygenase, DBH-like 1	NM_015529	26002	154.76	446.76	-2.89	0	292
6270301	NM_004794	RAB33A	RAB33A, member RAS oncogene family	NM_004794	9363	118.04	340.98	-2.89	0.0126	222.94
7000114	NM_000943	PPIC	peptidylprolyl isomerase C (cyclophilin C)	NM_000943	5480	647.3	1863.93	-2.88	0	1216.63
3370162	NM_006108	SPON1	spondin 1, extracellular matrix protein	NM_006108	10418	185.25	533.47	-2.88	0	348.23
3780132	NM_003716	CADPS	Ca++-dependent secretion activator	NM_003716	8618	162.77	467.99	-2.88	0.0309	305.23
2320647	NM_177947	ARMCX3	armadillo repeat containing, X-linked 3	NM_016607	51566	268.1	770.71	-2.87	0.0421	502.61
1300411	NM_170744	UNC5B	unc-5 homolog B (C. elegans)	NM_170744	219699	157.57	452.99	-2.87	0.0028	295.41
4640161	NM_001013672	C17orf97	chromosome 17 open reading frame 97	NM_001013672	400566	179.8	514.46	-2.86	0	334.67
6100168	NM_014498	GOLIM4	golgi integral membrane protein 4	NM_014498	27333	800.39	2281.39	-2.85	0.0001	1481
6280097	NM_000933	PLCB4	phospholipase C, beta 4	NM_000933	5332	143.86	409.71	-2.85	0.0353	265.84
3370349	NM_001710	CFB	complement factor B		629	86.03	244.83	-2.85	0.0347	158.8
7330097	NM_001112	ADARB1	adenosine deaminase, RNA-specific, B1 (RED1 homolog rat)	NM_001033049	104	459.07	1303.86	-2.84	0.0004	844.79
3930452	NM_015076	CDC2L6	cell division cycle 2-like 6 (CDK8-like)	NM_015076	23097	377.24	1070.46	-2.84	0.0049	693.22
6580689	NM_001669	ARSD	arylsulfatase D	NM_001669	414	290.07	824.38	-2.84	0	534.3
1090048	NM_024626	VTCN1	V-set domain containing T cell activation inhibitor 1	NM_024626	79679	80.61	228.3	-2.83	0	147.69
4250327	NM_175744	RHOC	ras homolog gene family, member C	NM_001042678	389	645.67	1820.67	-2.82	0	1175
5220309	NM_178314	RILPL1	Rab interacting lysosomal protein-like 1	NM_178314	353116	372.29	1048.24	-2.82	0.0046	675.95
670603	NM_001080951	PLAGL1	pleiomorphic adenoma gene-like 1	NM_001080951	5325	96.79	273.35	-2.82	0.0244	176.56
1580709	NM_007361	NID2	nidogen 2 (osteonidogen)	NM_007361	22795	95.82	269.79	-2.82	0	173.97
4880201	NM_032918	RERG	RAS-like, estrogen-regulated, growth inhibitor	NM_032918	85004	86.66	244.64	-2.82	0.0144	157.98
1430152	NM_001037540	SCML1	sex comb on midleg-like 1 (Drosophila)	NM_001037535	6322	117.48	329.83	-2.81	0.0002	212.35
4610356	NM_024969	FAM130A2	family with sequence similarity 130, member A2	NM_024969	80034	162.99	456.94	-2.8	0	293.94
3400296	NM_001878	CRABP2	cellular retinoic acid binding protein 2	NM_001878	1382	1162.14	3237.02	-2.79	0.0001	2074.88
1660307	NM_001017977	IQWD1	IQ motif and WD repeats 1	NM_001017977	55827	765.27	2137.9	-2.79	0.0111	1372.64
4540184	NM_080737	SYTL4	synaptotagmin-like 4	NM_001129896	94121	86.47	241.54	-2.79	0.0171	155.08
5690373	NM_002079	GOT1	glutamic-oxaloacetic transaminase 1, soluble (aspartate aminotransferase 1)	NM_002079	2805	1924.83	5351.76	-2.78	0.0002	3426.93
6480630	NM_006045	ATP9A	ATPase, class II, type 9A	NM_006045	10079	1071.55	2967.59	-2.77	0	1896.04
3190113	NM_017890	VPS13B	vacuolar protein sorting 13 homolog B (yeast)		157680	180.58	500.08	-2.77	0	319.49
5390730	NM_052880	PIK3IP1	phosphoinositide-3-kinase interacting protein 1	NM_052880	113791	125.49	347.01	-2.77	0.0037	221.53
7150598	NM_000849	GSTM3	glutathione S-transferase M3 (brain)	NM_000849	2947	106.17	294.08	-2.77	0.038	187.92
670286	NM_001259	CDK6	cyclin-dependent kinase 6	NM_001259	1021	533.2	1472.49	-2.76	0	939.29
2070039	NM_016133	INSIG2	insulin induced gene 2	NM_016133	51141	286.87	791.36	-2.76	0	504.48
4880343	NM_032293	GARNL3	GTPase activating Rap/RanGAP domain-like 3	NM_032293	84253	88.64	244.77	-2.76	0	156.13
7560047	NM_001280	CIRBP	cold inducible RNA binding protein	NM_001280	1153	2173.17	5980.62	-2.75	0.0429	3807.45
4570091	NM_199069	C3orf60	chromosome 3 open reading frame 60	NM_199069	25915	1802.58	4949.75	-2.75	0	3147.17
6220397	NM_006918	SC5DL	sterol-C5-desaturase (ERG3 delta-5-desaturase homolog, S. cerevisiae)-like	NM_001024956	6309	1285.31	3529.71	-2.75	0.0004	2244.4
3400619	NM_001031717	CRELD1	cysteine-rich with EGF-like domains 1	NM_001031717	78987	436.13	1199.7	-2.75	0	763.57
2190541	NM_178831	tcag7.1177	opposite strand transcription unit to STAG3	NM_178831	352954	428.02	1175.91	-2.75	0	747.89
770561	NM_080821	C20orf108	chromosome 20 open reading frame 108	NM_080821	116151	183.91	504.96	-2.75	0	321.06
6420500	NM_002409	MGAT3	mannosyl (beta-1,4-)-glycoprotein beta-1,4-N-acetylglucosaminyltransferase	NM_001098270	4248	167.06	459.4	-2.75	0	292.34
6110392	NM_002076	GNS	glucosamine (N-acetyl)-6-sulfatase	NM_002076	2799	2202.35	6035.43	-2.74	0.0002	3833.08
7040477	NM_000935	PLOD2	procollagen-lysine, 2-oxoglutarate 5-dioxygenase 2	NM_000935	5352	1392.29	3812.01	-2.74	0.0001	2419.72
1260341	NM_001560	IL13RA1	interleukin 13 receptor, alpha 1	NM_001560	3597	743.56	2036.91	-2.74	0	1293.36
3710647	NM_006454	MXD4	MAX dimerization protein 4	NM_006454	10608	733.04	2010.12	-2.74	0.0001	1277.08
2750609	NM_178313	SPTBN1	spectrin, beta, non-erythrocytic 1	NM_003128	6711	103.69	283.7	-2.74	0.021	180.01
870131	NM_005347	HSPA5	heat shock 70kDa protein 5 (glucose-regulated protein, 78kDa)	NM_005347	3309	626.56	1711.95	-2.73	0.0191	1085.39
4280474	NM_177556	TRO	trophinin	NM_001039705	7216	168.93	460.47	-2.73	0.0157	291.54
4850370	NM_032642	WNT5B	wingless-type MMTV integration site family, member 5B	NM_030775	81029	131.03	357.94	-2.73	0.0001	226.92
6900731	NM_030634	ZNF436	zinc finger protein 436	NM_001077195	80818	110.11	300.9	-2.73	0.0183	190.79
2340129	NM_001040260	DCLK2	doublecortin-like kinase 2	NM_001040260	166614	75.29	205.27	-2.73	0	129.99
2940343	NM_022459	XPO4	exportin 4	NM_022459	64328	1440.46	3915.89	-2.72	0	2475.44
1010114	NM_003500	ACOX2	acyl-Coenzyme A oxidase 2, branched chain	NM_003500	8309	220.8	600.03	-2.72	0	379.23
7320187	NM_007234	DCTN3	dynactin 3 (p22)	NM_007234	11258	651	1767.25	-2.71	0	1116.25
730291	NM_181354	OXR1	oxidation resistance 1	NM_018002	55074	647.39	1753.46	-2.71	0	1106.07
2940373	NM_006283	TACC1	transforming, acidic coiled-coil containing protein 1	NM_001122824	6867	486.15	1319.29	-2.71	0	833.14
3520020	NM_001037333	CYFIP2	cytoplasmic FMR1 interacting protein 2	NM_001037332	26999	257.61	699.05	-2.71	0	441.44
3850059	NM_005574	LMO2	LIM domain only 2 (rhombotin-like 1)	NM_005574	4005	120.71	327.44	-2.71	0.0184	206.72
1010446	NM_031910	C1QTNF6	C1q and tumor necrosis factor related protein 6	NM_031910	114904	115.3	312.91	-2.71	0.0019	197.61
7610050	NM_001023587	ABCC5	ATP-binding cassette, sub-family C (CFTR/MRP), member 5	NM_001023587	10057	532.02	1434.21	-2.7	0.0123	902.18
7330292	NM_001998	FBLN2	fibulin 2	NM_001004019	2199	396.27	1070.54	-2.7	0	674.27
6580711	NM_001129	AEBP1	AE binding protein 1	NM_001129	165	240.83	649.19	-2.7	0.0001	408.36
460463	NM_001003802	SMARCD3	SWI/SNF related, matrix associated, actin dependent regulator of chromatin, subfamily d, member 3	NM_001003801	6604	105.8	285.38	-2.7	0.0371	179.58
6200670	NM_145693	LPIN1	lipin 1	NM_145693	23175	499.73	1346.52	-2.69	0	846.79
3190379	NM_003243	TGFBR3	transforming growth factor, beta receptor III	NM_003243	7049	292.27	787.06	-2.69	0	494.78
7210398	NM_016815	GYPC	glycophorin C (Gerbich blood group)		2995	226.24	607.56	-2.69	0	381.31
3180465	NM_001011537	FYTTD1	forty-two-three domain containing 1	NM_001011537	84248	200.53	539.54	-2.69	0	339.01
1050747	NM_006475	POSTN	periostin, osteoblast specific factor	NM_006475	10631	96.03	258.11	-2.69	0.0077	162.08
4280739	NM_153000	APCDD1	adenomatosis polyposis coli down-regulated 1	NM_153000	147495	139.64	374.84	-2.68	0.0301	235.2
2640324	NM_181785	SLC46A3	solute carrier family 46, member 3	NM_181785	283537	95.3	255.4	-2.68	0.0094	160.1
6860544	NM_001037165	FOXK1	forkhead box K1	NM_001037165	221937	245.15	654.84	-2.67	0.0004	409.7
4920221	NM_000587	C7	complement component 7	NM_000587	730	88.73	235.69	-2.66	0.002	146.97
730754	NM_002581	PAPPA	pregnancy-associated plasma protein A, pappalysin 1	NM_002581	5069	84.67	225.32	-2.66	0	140.65
460180	NM_003705	SLC25A12	solute carrier family 25 (mitochondrial carrier, Aralar), member 12	NM_003705	8604	252.35	669.09	-2.65	0.0002	416.75
940148	NM_145804	ABTB2	ankyrin repeat and BTB (POZ) domain containing 2	NM_145804	25841	119.64	315.52	-2.64	0	195.88
2570523	NM_012106	ARL2BP	ADP-ribosylation factor-like 2 binding protein	NM_012106	23568	736.01	1939.17	-2.63	0	1203.16
4150193	NM_198793	CD47	CD47 molecule	NM_001025079	961	149.38	392.83	-2.63	0.0001	243.44
730072	NM_175058	PLEKHA7	pleckstrin homology domain containing, family A member 7	NM_175058	144100	146.47	385.32	-2.63	0.0023	238.85
4050288	NM_022131	CLSTN2	calsyntenin 2	NM_022131	64084	128.08	336.53	-2.63	0.0019	208.46
4730369	NM_001731	BTG1	B-cell translocation gene 1, anti-proliferative	NM_001731	694	1719.78	4511.56	-2.62	0	2791.77
2100743	NM_003583	DYRK2	dual-specificity tyrosine-(Y)-phosphorylation regulated kinase 2	NM_003583	8445	721.68	1889.11	-2.62	0	1167.43
6940397	NM_006064	RRAGB	Ras-related GTP binding B	NM_006064	10325	239.12	625.45	-2.62	0.01	386.33
4290390	NM_001078	VCAM1	vascular cell adhesion molecule 1	NM_001078	7412	95.38	249.67	-2.62	0.0411	154.29
5690139	NM_033135	PDGFD	platelet derived growth factor D	NM_025208	80310	187.54	490.03	-2.61	0.0267	302.49
990014	NM_033318	C22orf32	chromosome 22 open reading frame 32	NM_033318	91689	120.92	315.99	-2.61	0.0356	195.07
70368	NM_001005734	C21orf34	chromosome 21 open reading frame 34	NM_001005732	388815	95.02	247.8	-2.61	0.0003	152.78
4220504	NM_004568	SERPINB6	serpin peptidase inhibitor, clade B (ovalbumin), member 6	NM_004568	5269	1589.89	4129.77	-2.6	0.0383	2539.88
1430537	NM_024056	TMEM106C	transmembrane protein 106C	NM_024056	79022	482.87	1256.2	-2.6	0.0043	773.33
3360086	NM_014071	NCOA6	nuclear receptor coactivator 6	NM_014071	23054	356.39	925.4	-2.6	0	569.01
5550136	NM_022733	SMAP2	small ArfGAP2	NM_022733	64744	317.35	825.6	-2.6	0.0367	508.25
3290187	NM_052937	PCMTD1	protein-L-isoaspartate (D-aspartate) O-methyltransferase domain containing 1	NM_052937	115294	313.73	816.6	-2.6	0.0306	502.88
5860356	NM_002845	PTPRM	protein tyrosine phosphatase, receptor type, M	NM_001105244	5797	219.01	569.88	-2.6	0	350.87
6290546	NM_033224	PURB	purine-rich element binding protein B	NM_033224	5814	874.8	2267.15	-2.59	0	1392.35
2970072	NM_012298	CAND2	cullin-associated and neddylation-dissociated 2 (putative)	NM_012298	23066	382.89	991	-2.59	0	608.11
6270114	NM_172313	CSF3R	colony stimulating factor 3 receptor (granulocyte)	NM_000760	1441	80.35	208.22	-2.59	0	127.86
4290017	NM_014935	PLEKHA6	pleckstrin homology domain containing, family A member 6	NM_014935	22874	100.05	258.13	-2.58	0	158.08
3800041	NM_018254	RCOR3	REST corepressor 3	NM_018254	55758	530.36	1365.49	-2.57	0	835.13
1980204	AK091057	LOC285535	hypothetical protein LOC285535	NA	285535	127.75	327.76	-2.57	0.0001	200.02
5390575	NM_006561	CUGBP2	CUG triplet repeat, RNA binding protein 2	NM_001025076	10659	111.46	286.18	-2.57	0	174.72
60184	NM_002487	NDN	necdin homolog (mouse)	NM_002487	4692	2162.81	5536.71	-2.56	0	3373.9
3460010	NM_002477	MYL5	myosin, light chain 5, regulatory	NM_002477	4636	191.8	490.66	-2.56	0.0138	298.86
780435	NM_002338	LSAMP	limbic system-associated membrane protein	NM_002338	4045	152.07	389.59	-2.56	0.0004	237.52
7570196	NM_006675	TSPAN9	tetraspanin 9	NM_006675	10867	1985.13	5053	-2.55	0.0275	3067.87
620360	NM_001233	CAV2	caveolin 2	NM_001233	858	163.41	416.49	-2.55	0.0003	253.07
160224	NM_015226	CLEC16A	C-type lectin domain family 16, member A	NM_015226	23274	434.04	1103.76	-2.54	0.0064	669.72
6270382	NM_003845	DYRK4	dual-specificity tyrosine-(Y)-phosphorylation regulated kinase 4	NM_003845	8798	392.9	998.22	-2.54	0	605.32
7050136	NM_020673	RAB22A	RAB22A, member RAS oncogene family	NM_020673	57403	250.46	636.62	-2.54	0.0001	386.16
3290471	NM_001035004	KCNIP4	Kv channel interacting protein 4	NM_001035003	80333	83.41	211.5	-2.54	0.0486	128.09
6450288	NM_021097	SLC8A1	solute carrier family 8 (sodium/calcium exchanger), member 1	NM_001112800	6546	78.97	200.71	-2.54	0.0034	121.74
7650068	NM_198285	WDR86	WD repeat domain 86	NM_198285	349136	390.36	989.27	-2.53	0.0009	598.91
5390180	NM_015338	ASXL1	additional sex combs like 1 (Drosophila)	NM_015338	171023	246.74	623.84	-2.53	0	377.09
2680131	NM_003622	PPFIBP1	PTPRF interacting protein, binding protein 1 (liprin beta 1)	NM_003622	8496	177.9	450.96	-2.53	0.0431	273.06
1010139	NM_005780	LHFP	lipoma HMGIC fusion partner	NM_005780	10186	169.31	429.06	-2.53	0	259.74
1990563	NM_016098	BRP44L	brain protein 44-like	NM_016098	51660	167.55	424.46	-2.53	0.0019	256.91
6380093	NM_001031696	PLD3	phospholipase D family, member 3	NM_001031696	23646	1770.48	4453.63	-2.52	0.0085	2683.14
5290259	NM_032775	KLHL22	kelch-like 22 (Drosophila)	NM_032775	84861	402.84	1013.62	-2.52	0.0056	610.78
7160102	NM_017954	CADPS2	Ca++-dependent secretion activator 2	NM_001009571	93664	266.91	671.74	-2.52	0.0002	404.83
5360743	NM_001856	COL16A1	collagen, type XVI, alpha 1	NM_001856	1307	170.99	431.36	-2.52	0.0014	260.37
620707	NM_014037	SLC6A16	solute carrier family 6, member 16	NM_014037	28968	113.47	285.41	-2.52	0.0319	171.94
2710646	NM_012228	MSRB2	methionine sulfoxide reductase B2	NM_012228	22921	1000.72	2514.48	-2.51	0.0005	1513.76
1170477	NM_022036	GPRC5C	G protein-coupled receptor, family C, group 5, member C	NM_018653	55890	144.12	362.44	-2.51	0.0011	218.32
5080154	NM_000332	ATXN1	ataxin 1	NM_000332	6310	103.55	260.18	-2.51	0	156.62
2190474	AK128758	LRCH3	leucine-rich repeats and calponin homology (CH) domain containing 3	NM_032773	84859	90.72	227.96	-2.51	0.0441	137.25
780544	NM_005885	MARCH6	membrane-associated ring finger (C3HC4) 6	NM_005885	10299	857.03	2144.46	-2.5	0	1287.43
7400653	NM_004567	PFKFB4	6-phosphofructo-2-kinase/fructose-2,6-biphosphatase 4	NM_004567	5210	688.45	1718.38	-2.5	0.0048	1029.94
2690187	NM_198595	AFAP1	actin filament associated protein 1	NM_001134647	60312	275.55	688.92	-2.5	0.0472	413.37
1030333	NM_002982	CCL2	chemokine (C-C motif) ligand 2	NM_002982	6347	262.96	658.44	-2.5	0.0195	395.48
1400070	NM_015130	TBC1D9	TBC1 domain family, member 9 (with GRAM domain)	NM_015130	23158	119.57	299.09	-2.5	0.0013	179.52
1660020	NM_014786	ARHGEF17	Rho guanine nucleotide exchange factor (GEF) 17	NM_014786	9828	138.89	345.94	-2.49	0.0001	207.05
4050025	BX537823	LOC100190890	hypothetical LOC100190890	NA	100190890	97.16	242.25	-2.49	0.0108	145.09
4880014	NM_198723	TCEA2	transcription elongation factor A (SII), 2	NM_003195	6919	611.15	1518.06	-2.48	0.0136	906.91
2190241	NM_032493	AP1M1	adaptor-related protein complex 1, mu 1 subunit	NM_001130524	8907	477.52	1183.08	-2.48	0.016	705.57
4220431	NM_000127	EXT1	exostoses (multiple) 1		2131	470.77	1166.28	-2.48	0.0002	695.51
4640196	NM_032508	TMEM185A	transmembrane protein 185A	NM_032508	84548	445.35	1106.55	-2.48	0.0154	661.2
4060008	NM_018584	CAMK2N1	calcium/calmodulin-dependent protein kinase II inhibitor 1	NM_018584	55450	262.45	651.64	-2.48	0	389.19
5360681	NM_130393	PTPRD	protein tyrosine phosphatase, receptor type, D	NM_001040712	5789	160.05	396.99	-2.48	0.0062	236.94
7100386	NM_014972	TCF25	transcription factor 25 (basic helix-loop-helix)	NM_014972	22980	997.29	2467.6	-2.47	0.0001	1470.31
1190110	NM_016208	VPS28	vacuolar protein sorting 28 homolog (S. cerevisiae)	NM_016208	51160	486.73	1203.58	-2.47	0.0097	716.85
990382	NM_001024594	C1orf53	chromosome 1 open reading frame 53	NM_001024594	388722	156.19	385.37	-2.47	0	229.17
1430598	NM_058229	FBXO32	F-box protein 32	NM_058229	114907	93.72	231.83	-2.47	0	138.11
6960148	NM_004684	SPARCL1	SPARC-like 1 (hevin)	NM_001128310	8404	93.25	229.97	-2.47	0.0025	136.71
2970730	NM_001020820	MYADM	myeloid-associated differentiation marker	NM_001020818	91663	1620.25	3980.38	-2.46	0.0045	2360.13
6200600	NM_015687	FILIP1	filamin A interacting protein 1	NM_015687	27145	531.76	1308.02	-2.46	0	776.26
5360273	NM_007308	SNCA	synuclein, alpha (non A4 component of amyloid precursor)	NM_000345	6622	507.31	1246.41	-2.46	0.0226	739.1
1440215	NM_001419	ELAVL1	ELAV (embryonic lethal, abnormal vision, Drosophila)-like 1 (Hu antigen R)	NM_001419	1994	190.25	468.09	-2.46	0	277.85
2370482	NM_198252	GSN	gelsolin (amyloidosis, Finnish type)	NM_000177	2934	169.31	416.45	-2.46	0	247.14
7200195	NM_005996	TBX3	T-box 3		6926	122.66	301.66	-2.46	0.0005	179
3170093	NM_014734	KIAA0247	KIAA0247	NM_014734	9766	107.19	263.74	-2.46	0	156.55
5310646	NM_020299	AKR1B10	aldo-keto reductase family 1, member B10 (aldose reductase)	NM_020299	57016	82.16	202.47	-2.46	0.0001	120.31
5910398	NM_001033047	NPNT	nephronectin	NM_001033047	255743	80.23	197.19	-2.46	0	116.96
5290463	NM_003551	NME5	non-metastatic cells 5, protein expressed in (nucleoside-diphosphate kinase)	NM_003551	8382	104.12	254.66	-2.45	0	150.54
4250725	AL833463	LOC283658	hypothetical protein LOC283658	NA	283658	96.68	237.33	-2.45	0	140.65
6200367	NM_206965	FTCD	formiminotransferase cyclodeaminase	NM_006657	10841	93.5	229.11	-2.45	0	135.62
6040598	NM_018530	GSDMB	gasdermin B	NM_001042471	55876	90.16	220.5	-2.45	0.0003	130.33
4490142	NM_178564	NRBP2	nuclear receptor binding protein 2	NM_178564	340371	432.92	1056.08	-2.44	0.001	623.16
1030431	NM_001995	ACSL1	acyl-CoA synthetase long-chain family member 1	NM_001995	2180	105.86	258.28	-2.44	0.0003	152.42
7100139	NM_198392	TCF21	transcription factor 21	NM_003206	6943	83.63	204.03	-2.44	0.0215	120.4
4280725	NM_183399	RNF14	ring finger protein 14	NM_004290	9604	467.55	1137.3	-2.43	0	669.75
7610189	NM_016096	ZNF706	zinc finger protein 706	NM_001042510	51123	289.06	703.62	-2.43	0	414.56
2350037	NM_020386	HRASLS	HRAS-like suppressor	NM_020386	57110	249.52	606.67	-2.43	0	357.15
2190463	NM_020983	ADCY6	adenylate cyclase 6	NM_015270	112	138.91	337.31	-2.43	0.032	198.39
6400687	AK023375	LOC730200	hypothetical LOC730200	XM_001132901	730200	95.86	233.06	-2.43	0.0335	137.2
5550079	NM_173167	UNC45B	unc-45 homolog B (C. elegans)	NM_001033576	146862	86.24	209.37	-2.43	0.0014	123.14
4640131	NM_025078	PQLC1	PQ loop repeat containing 1	NM_025078	80148	821.65	1991.95	-2.42	0.0058	1170.3
7400626	NM_003998	NFKB1	nuclear factor of kappa light polypeptide gene enhancer in B-cells 1	NM_003998	4790	503.71	1219.63	-2.42	0	715.92
4150630	NM_020345	NKIRAS1	NFKB inhibitor interacting Ras-like 1	NM_020345	28512	312.34	754.39	-2.42	0.0307	442.05
6550762	NM_001998	FBLN2	fibulin 2	NM_001004019	2199	296.74	719.59	-2.42	0.0001	422.84
3990324	NM_033394	TANC1	tetratricopeptide repeat, ankyrin repeat and coiled-coil containing 1	NM_033394	85461	227.11	550.61	-2.42	0	323.5
4760433	NM_004913	C16orf7	chromosome 16 open reading frame 7	NM_004913	9605	141.95	343.75	-2.42	0.0455	201.81
5260278	NM_032728	PPAPDC3	phosphatidic acid phosphatase type 2 domain containing 3	NM_032728	84814	123.19	298.15	-2.42	0.0203	174.95
2710142	NM_203434	IER5L	immediate early response 5-like	NM_203434	389792	92.32	223.33	-2.42	0.0173	131.01
6900324	NR_002162	ATP5EP2	ATP synthase, H+ transporting, mitochondrial F1 complex, epsilon subunit pseudogene 2	NR_002162	432369	3238.41	7808.08	-2.41	0	4569.68
5080132	NM_001100	ACTA1	actin, alpha 1, skeletal muscle		58	981.66	2367.85	-2.41	0.0392	1386.2
3610672	NM_001008844	DSP	desmoplakin	NM_001008844	1832	718.09	1729.97	-2.41	0	1011.88
4010064	NM_001017973	P4HA2	procollagen-proline, 2-oxoglutarate 4-dioxygenase (proline 4-hydroxylase), alpha polypeptide II	NM_001017973	8974	296.23	714.68	-2.41	0	418.45
5310717	NM_020921	NIN	ninein (GSK3B interacting protein)	NM_016350	51199	254.41	612.58	-2.41	0.0003	358.16
4900068	NM_030650	KIAA1715	KIAA1715	NM_030650	80856	197.95	477.42	-2.41	0	279.46
4230475	NM_000346	SOX9	SRY (sex determining region Y)-box 9	NM_000346	6662	127.29	306.78	-2.41	0	179.5
1450202	NM_030929	KAZALD1	Kazal-type serine peptidase inhibitor domain 1	NM_030929	81621	94.68	228.53	-2.41	0.0001	133.85
6480349	NM_012446	SSBP2	single-stranded DNA binding protein 2	NM_012446	23635	726.04	1743.52	-2.4	0	1017.48
2760164	NM_012328	DNAJB9	DnaJ (Hsp40) homolog, subfamily B, member 9	NM_012328	4189	656.38	1577.51	-2.4	0.0016	921.13
4230373	NM_005921	MAP3K1	mitogen-activated protein kinase kinase kinase 1	NM_005921	4214	517.57	1243.37	-2.4	0.0446	725.8
6380563	NM_013387	UCRC	ubiquinol-cytochrome c reductase complex (7.2 kD)	NM_001003684	29796	197.63	474.01	-2.4	0.0001	276.39
6520100	AK055652	CCDC50	coiled-coil domain containing 50	NM_174908	152137	164.58	395	-2.4	0	230.42
5570324	NM_006129	BMP1	bone morphogenetic protein 1	NM_001199	649	127.64	306.67	-2.4	0	179.03
610717	NM_032829	C12orf34	chromosome 12 open reading frame 34	NM_032829	84915	101.12	242.21	-2.4	0.0119	141.1
4200088	NM_003281	TNNI1	troponin I type 1 (skeletal, slow)	NM_003281	7135	81.18	194.46	-2.4	0	113.28
7200044	NM_031469	SH3BGRL2	SH3 domain binding glutamic acid-rich protein like 2	NM_031469	83699	467.55	1116.09	-2.39	0	648.54
5080020	NM_016021	UBE2J1	ubiquitin-conjugating enzyme E2, J1 (UBC6 homolog, yeast)	NM_016021	51465	374.39	893.09	-2.39	0	518.7
1110364	NM_001221	CAMK2D	calcium/calmodulin-dependent protein kinase (CaM kinase) II delta	NM_001221	817	127.61	305.58	-2.39	0	177.97
3610386	NM_014912	CPEB3	cytoplasmic polyadenylation element binding protein 3	NM_014912	22849	135.7	323.27	-2.38	0	187.57
3390187	NM_004428	EFNA1	ephrin-A1	NM_004428	1942	87.83	208.99	-2.38	0.0001	121.15
1170709	NM_001792	CDH2	cadherin 2, type 1, N-cadherin (neuronal)	NM_001792	1000	5355.76	12712.5	-2.37	0	7356.7
5670719	NM_000628	IL10RB	interleukin 10 receptor, beta	NM_000628	3588	227.54	540.06	-2.37	0.0018	312.53
2900435	NM_005870	SAP18	Sin3A-associated protein, 18kDa	NM_005870	10284	160.92	381.33	-2.37	0	220.42
7040482	XM_942991	LOC642934	hypothetical LOC642934	XM_001723876	642934	713.82	1683.68	-2.36	0.0161	969.86
6350632	NM_198057	TSC22D3	TSC22 domain family, member 3	NM_001015881	1831	494.02	1166.61	-2.36	0.0135	672.59
620255	NM_012193	FZD4	frizzled homolog 4 (Drosophila)	NM_012193	8322	464.99	1095.43	-2.36	0.0156	630.44
1690681	NM_021137	TNFAIP1	tumor necrosis factor, alpha-induced protein 1 (endothelial)	NM_021137	7126	260.16	613.56	-2.36	0.0015	353.4
1940368	NM_024958	NRSN2	neurensin 2	NM_024958	80023	191.11	451.7	-2.36	0.0022	260.59
6370612	NM_145165	CHURC1	churchill domain containing 1	NM_145165	91612	156.54	369.76	-2.36	0.0048	213.21
5420538	NM_033285	TP53INP1	tumor protein p53 inducible nuclear protein 1	NM_033285	94241	148.56	350.77	-2.36	0	202.21
6100095	NM_000160	GCGR	glucagon receptor	NM_000160	2642	88.95	210.34	-2.36	0	121.39
3870228	NM_080805	COL13A1	collagen, type XIII, alpha 1	NM_001130103	1305	166.64	390.77	-2.35	0.0009	224.13
6590041	NM_194431	RNASE4	ribonuclease, RNase A family, 4	NM_002937	6038	164.04	385.84	-2.35	0.0018	221.8
5050689	NM_002662	PLD1	phospholipase D1, phosphatidylcholine-specific	NM_001130081	5337	121.1	284.77	-2.35	0.0019	163.67
3800707	NM_022459	XPO4	exportin 4	NM_022459	64328	465.82	1091.03	-2.34	0	625.21
7150554	NM_032440	LCOR	ligand dependent nuclear receptor corepressor	NM_032440	84458	357.1	837.16	-2.34	0	480.06
3830170	NM_003655	CBX4	chromobox homolog 4 (Pc class homolog, Drosophila)	NM_003655	8535	122.67	286.78	-2.34	0	164.11
1770364	NM_030817	APOLD1	apolipoprotein L domain containing 1	NM_001130415	81575	82.39	192.39	-2.34	0.0003	110
1170736	NM_002428	MMP15	matrix metallopeptidase 15 (membrane-inserted)	NM_002428	4324	236.23	551.44	-2.33	0.0139	315.22
4210215	NM_003966	SEMA5A	sema domain, seven thrombospondin repeats (type 1 and type 1-like), transmembrane domain (TM) and short cytoplasmic domain, (semaphorin) 5A	NM_003966	9037	134.02	311.88	-2.33	0	177.86
6420215	NM_022369	STRA6	stimulated by retinoic acid gene 6 homolog (mouse)	NM_022369	64220	94.15	219.5	-2.33	0	125.34
5720075	NM_003638	ITGA8	integrin, alpha 8	NM_003638	8516	79.79	186.12	-2.33	0.0102	106.33
2680097	NM_016061	YPEL5	yippee-like 5 (Drosophila)	NM_001127399	51646	1121.55	2603.13	-2.32	0	1481.58
4900133	NM_006307	SRPX	sushi-repeat-containing protein, X-linked	NM_006307	8406	574.16	1331.97	-2.32	0.0013	757.82
4490020	NM_015419	MXRA5	matrix-remodelling associated 5	NM_015419	25878	444.92	1030.03	-2.32	0.0019	585.11
1070184	NM_002742	PRKD1	protein kinase D1	NM_002742	5587	190.64	442.74	-2.32	0.0135	252.11
5960243	NM_002449	MSX2	msh homeobox 2		4488	85.57	198.1	-2.32	0	112.54
290239	NM_145117	NAV2	neuron navigator 2	NM_001111018	89797	664.64	1534.81	-2.31	0	870.18
20044	XR_016703	LOC644743	similar to NCK-associated protein 1	XR_016703	644743	548.61	1267.87	-2.31	0.0085	719.26
450161	NM_031208	FAHD1	fumarylacetoacetate hydrolase domain containing 1	NM_001018104	81889	341.96	790.89	-2.31	0.0054	448.93
70753	NM_033428	C9orf123	chromosome 9 open reading frame 123	NM_033428	90871	322.67	746.62	-2.31	0	423.95
5960053	NM_020197	SMYD2	SET and MYND domain containing 2	NM_020197	56950	195.94	452.37	-2.31	0	256.43
4920112	NM_014809	KIAA0319	KIAA0319	NM_014809	9856	84.75	195.59	-2.31	0	110.83
4210347	NM_001033575	DUSP28	dual specificity phosphatase 28	NM_001033575	285193	183.28	420.83	-2.3	0	237.55
4850327	NM_016205	PDGFC	platelet derived growth factor C	NM_016205	56034	126.09	290.27	-2.3	0.0457	164.18
7210113	NM_052946	NOSTRIN	nitric oxide synthase trafficker	NM_001039724	115677	78	179.58	-2.3	0	101.58
6660630	NM_033285	TP53INP1	tumor protein p53 inducible nuclear protein 1	NM_033285	94241	240.25	550.78	-2.29	0.0011	310.53
2190364	NM_017883	WDR13	WD repeat domain 13	NM_017883	64743	230	525.59	-2.29	0.012	295.59
2230538	NM_001099660	LRRN3	leucine rich repeat neuronal 3	NM_001099658	54674	223.62	513.04	-2.29	0.0138	289.42
4480035	NM_005824	LRRC17	leucine rich repeat containing 17	NM_001031692	10234	144.13	330.63	-2.29	0.0035	186.5
510291	NM_001359	DECR1	2,4-dienoyl CoA reductase 1, mitochondrial		1666	400.29	912.99	-2.28	0.0008	512.7
4830372	NM_152328	ADSSL1	adenylosuccinate synthase like 1	NM_152328	122622	334.32	761.34	-2.28	0	427.02
4640392	NM_005937	MLLT6	myeloid/lymphoid or mixed-lineage leukemia (trithorax homolog, Drosophila); translocated to, 6	NM_005937	4302	207.6	474.3	-2.28	0	266.69
4120053	NM_004566	PFKFB3	6-phosphofructo-2-kinase/fructose-2,6-biphosphatase 3	NM_004566	5209	707.71	1609.95	-2.27	0.0005	902.24
6480259	NM_002430	MN1	meningioma (disrupted in balanced translocation) 1	NM_002430	4330	302.21	685.08	-2.27	0.0367	382.87
7550181	NM_000629	IFNAR1	interferon (alpha, beta and omega) receptor 1	NM_000629	3454	131.37	298.32	-2.27	0.0466	166.94
3610347	NM_182540	DDX26B	DEAD/H (Asp-Glu-Ala-Asp/His) box polypeptide 26B	NM_182540	203522	126.21	286.92	-2.27	0.0009	160.71
7040682	AF131784	RAB27B	RAB27B, member RAS oncogene family	NM_004163	5874	94.36	213.84	-2.27	0.0055	119.48
6200577	NM_182898	CREB5	cAMP responsive element binding protein 5	NM_001011666	9586	146.92	331.94	-2.26	0.0001	185.01
1440754	NM_000913	OPRL1	opiate receptor-like 1	NM_000913	4987	143.74	324.8	-2.26	0	181.06
3870594	NM_005531	IFI16	interferon, gamma-inducible protein 16	NM_005531	3428	110.25	248.69	-2.26	0.0431	138.44
5080450	NM_006006	ZBTB16	zinc finger and BTB domain containing 16	NM_001018011	7704	91.47	207.06	-2.26	0	115.59
3940440	NM_007200	AKAP13	A kinase (PRKA) anchor protein 13	NM_006738	11214	507.35	1140.93	-2.25	0.0039	633.58
1770386	NM_006785	MALT1	mucosa associated lymphoid tissue lymphoma translocation gene 1	NM_006785	10892	221	496.19	-2.25	0.0007	275.19
270408	NM_001017974	P4HA2	procollagen-proline, 2-oxoglutarate 4-dioxygenase (proline 4-hydroxylase), alpha polypeptide II	NM_001017973	8974	204.01	459.01	-2.25	0.0234	255
7650440	NM_021813	BACH2	BTB and CNC homology 1, basic leucine zipper transcription factor 2	NM_021813	60468	136.89	308.34	-2.25	0	171.45
6560017	NM_152629	GLIS3	GLIS family zinc finger 3	NM_001042413	169792	87.43	196.59	-2.25	0	109.16
3170162	NM_001080121	PRNP	prion protein	NM_000311	5621	1802.7	4033.04	-2.24	0.0034	2230.34
460010	NM_004615	TSPAN7	tetraspanin 7	NM_004615	7102	284.31	637.17	-2.24	0.0006	352.86
3610280	NM_016446	C9orf127	chromosome 9 open reading frame 127	NM_001042589	51754	265.31	593.24	-2.24	0.0193	327.93
6330368	NM_002540	ODF2	outer dense fiber of sperm tails 2	NM_002540	4957	204.62	457.43	-2.24	0	252.81
3710201	NM_003128	SPTBN1	spectrin, beta, non-erythrocytic 1	NM_003128	6711	168.3	377.83	-2.24	0.0004	209.53
3190634	NM_006870	DSTN	destrin (actin depolymerizing factor)	NM_001011546	11034	1452.35	3245.58	-2.23	0.0011	1793.23
1190739	NM_001034841	ITPRIPL2	inositol 1,4,5-triphosphate receptor interacting protein-like 2	NM_001034841	162073	479.31	1068.84	-2.23	0.0006	589.52
6860228	NM_153607	C5orf41	chromosome 5 open reading frame 41	NM_153607	153222	211.3	472.18	-2.23	0	260.89
1030278	NM_032709	C10orf33	chromosome 10 open reading frame 33	XM_001714371	84795	177	394.53	-2.23	0.0128	217.53
5290047	NM_152334	TARSL2	threonyl-tRNA synthetase-like 2	NM_152334	123283	134.56	299.6	-2.23	0.0229	165.04
5260095	NM_004004	GJB2	gap junction protein, beta 2, 26kDa		2706	94.87	211.95	-2.23	0	117.08
5090561	NR_002162	ATP5EP2	ATP synthase, H+ transporting, mitochondrial F1 complex, epsilon subunit pseudogene 2	NR_002162	432369	6676.95	14808.5	-2.22	0	8131.56
4120086	NM_002293	LAMC1	laminin, gamma 1 (formerly LAMB2)	NM_002293	3915	4356.08	9674.19	-2.22	0.0149	5318.11
6550754	NM_016337	EVL	Enah/Vasp-like	NM_016337	51466	1835.34	4067.93	-2.22	0	2232.59
5820673	NM_052918	SORCS1	sortilin-related VPS10 domain containing receptor 1	NM_001013031	114815	121.56	270.42	-2.22	0.0308	148.86
3520719	NR_001280	PCDHB17	protocadherin beta 17 pseudogene		54661	116.1	257.49	-2.22	0	141.39
460220	NM_181501	ITGA1	integrin, alpha 1		3672	93.79	207.98	-2.22	0	114.19
830553	NM_017455	NPTN	neuroplastin	NM_012428	27020	3730.23	8225.19	-2.21	0.0003	4494.95
6980400	NM_032508	TMEM185A	transmembrane protein 185A	NM_032508	84548	220.62	488.44	-2.21	0	267.82
1340241	NM_001735	C5	complement component 5		727	159.77	353.36	-2.21	0.0001	193.59
3610709	NM_018440	PAG1	phosphoprotein associated with glycosphingolipid microdomains 1	NM_018440	55824	107.45	237.52	-2.21	0.0013	130.07
3890398	NM_012478	WBP2	WW domain binding protein 2		23558	2886.05	6363.41	-2.2	0.0316	3477.37
7210300	NM_173473	C10orf104	chromosome 10 open reading frame 104	NM_173473	119504	192.04	422.91	-2.2	0.0001	230.87
7040170	NM_080749	NEURL2	neuralized homolog 2 (Drosophila)		140825	122.46	270.01	-2.2	0.0457	147.54
6590026	NM_015461	ZNF521	zinc finger protein 521	NM_015461	25925	119	261.87	-2.2	0	142.87
6900612	NM_001011546	DSTN	destrin (actin depolymerizing factor)	NM_001011546	11034	2155.53	4723.05	-2.19	0.0234	2567.52
5690064	NM_203463	LASS6	LAG1 homolog, ceramide synthase 6	NM_203463	253782	1644.17	3601.83	-2.19	0.0002	1957.66
7610370	NM_145800	2006-09-01	septin 6	NM_015129	23157	349.8	766.73	-2.19	0	416.94
4640187	NM_000935	PLOD2	procollagen-lysine, 2-oxoglutarate 5-dioxygenase 2	NM_000935	5352	176.41	387.11	-2.19	0.0305	210.69
50601	NM_005859	PURA	purine-rich element binding protein A	NM_005859	5813	152.04	332.84	-2.19	0.0451	180.8
4570575	NM_018412	ST7	suppression of tumorigenicity 7	NM_018412	7982	142.54	312.38	-2.19	0.0003	169.84
2140735	NM_006266	RALGDS	ral guanine nucleotide dissociation stimulator	NM_001042368	5900	485.4	1058.76	-2.18	0.0112	573.36
5490070	NM_001024847	TGFBR2	transforming growth factor, beta receptor II (70/80kDa)		7048	246.76	536.88	-2.18	0	290.12
7200110	NM_004415	DSP	desmoplakin	NM_001008844	1832	115.38	251.34	-2.18	0	135.96
4060259	NM_183246	PHACTR3	phosphatase and actin regulator 3	NM_080672	116154	86.43	188.18	-2.18	0.0433	101.75
4260414	NM_004893	H2AFY	H2A histone family, member Y	NM_001040158	9555	3284.7	7130.45	-2.17	0	3845.75
4860468	NM_001177	ARL1	ADP-ribosylation factor-like 1	NM_001177	400	731.06	1588.12	-2.17	0.0017	857.06
1990487	NM_019001	XRN1	5'-3' exoribonuclease 1	NM_001042604	54464	319.05	693.39	-2.17	0.0004	374.34
5890653	NM_000076	CDKN1C	cyclin-dependent kinase inhibitor 1C (p57, Kip2)		1028	151.22	327.79	-2.17	0	176.57
5570246	NM_032890	DISP1	dispatched homolog 1 (Drosophila)	NM_032890	84976	147.18	319.07	-2.17	0	171.89
6660050	NM_181077	GOLGA8A	golgi autoantigen, golgin subfamily a, 8A	XM_001714558	23015	134.41	291.56	-2.17	0.0444	157.15
4230674	NM_003505	FZD1	frizzled homolog 1 (Drosophila)	NM_003505	8321	127.13	275.6	-2.17	0	148.47
6770286	NM_033412	MCART1	mitochondrial carrier triple repeat 1	NM_033412	92014	2126.95	4601.2	-2.16	0.0262	2474.25
6560484	NM_014396	VPS41	vacuolar protein sorting 41 homolog (S. cerevisiae)	NM_014396	27072	1083.9	2338.53	-2.16	0	1254.63
5960014	NM_052849	C15orf57	chromosome 15 open reading frame 57	NM_001080791	90416	382.36	824.57	-2.16	0.0006	442.21
1570079	NM_015192	PLCB1	phospholipase C, beta 1 (phosphoinositide-specific)	NM_015192	23236	197.03	426.05	-2.16	0.0189	229.03
1690678	NM_173354	SNF1LK	SNF1-like kinase	NM_173354	150094	146.56	316.32	-2.16	0.0156	169.76
5810273	NM_001007189	LOC492311	similar to bovine IgA regulatory protein	NM_001007189	492311	116.04	250.86	-2.16	0.0262	134.82
3310672	NM_024692	CLIP4	CAP-GLY domain containing linker protein family, member 4	NM_024692	79745	109.56	237.08	-2.16	0	127.52
1340358	NM_004379	CREB1	cAMP responsive element binding protein 1	NM_004379	1385	4843.35	10411.8	-2.15	0.034	5568.47
6200692	NM_201559	FOXO3	forkhead box O3	NM_001455	2309	1257.29	2703.08	-2.15	0	1445.79
5700189	NM_001082538	TCTN1	tectonic family member 1	NM_001082537	79600	275.48	590.95	-2.15	0	315.47
2850184	NM_004388	CTBS	chitobiase, di-N-acetyl-	NM_004388	1486	255.97	549.22	-2.15	0.003	293.25
6180019	NM_004763	ITGB1BP1	integrin beta 1 binding protein 1	NM_004763	9270	241.95	520.59	-2.15	0	278.64
5820600	NM_138393	REEP6	receptor accessory protein 6	NM_138393	92840	201.93	435.06	-2.15	0.0265	233.13
6100300	NM_144591	C10orf32	chromosome 10 open reading frame 32	NM_144591	119032	195.42	419.95	-2.15	0.0045	224.53
4060192	NM_172056	KCNH2	potassium voltage-gated channel, subfamily H (eag-related), member 2	NM_000238	3757	149.09	320.4	-2.15	0	171.31
4210095	NM_001001586	ATP1A1	ATPase, Na+/K+ transporting, alpha 1 polypeptide	NM_000701	476	3204.31	6871.48	-2.14	0	3667.17
6200253	NM_003248	THBS4	thrombospondin 4	NM_003248	7060	646.66	1385.23	-2.14	0.0157	738.57
2630601	D87470	FAM168A	family with sequence similarity 168, member A	NM_015159	23201	522.06	1117.74	-2.14	0	595.68
150139	NM_001042511	ZNF706	zinc finger protein 706	NM_001042510	51123	242.79	520.78	-2.14	0	277.98
3940458	NM_015974	CRYL1	crystallin, lambda 1	NM_015974	51084	105.83	226.75	-2.14	0	120.92
1940273	NM_014853	SGSM2	small G protein signaling modulator 2	NM_001098509	9905	1854.12	3957.06	-2.13	0.0022	2102.94
2570730	NM_031442	TMEM47	transmembrane protein 47	NM_031442	83604	921.6	1958.87	-2.13	0	1037.27
6250189	XM_371878	VWDE	von Willebrand factor D and EGF domains	XM_001715460	221806	461.74	983.1	-2.13	0.0062	521.36
4220767	NM_005904	SMAD7	SMAD family member 7	NM_005904	4092	331.74	705.03	-2.13	0.0112	373.29
6510681	NM_183400	RNF14	ring finger protein 14	NM_004290	9604	269.1	572.82	-2.13	0.0432	303.72
6510689	NM_014282	HABP4	hyaluronan binding protein 4	NM_014282	22927	254.2	542.35	-2.13	0.0325	288.14
360181	NM_001079823	LAMA2	laminin, alpha 2	NM_000426	3908	130.26	277.82	-2.13	0	147.56
6180048	NM_006403	NEDD9	neural precursor cell expressed, developmentally down-regulated 9	NM_006403	4739	104.17	221.93	-2.13	0	117.76
3130184	NM_001082576	RBM9	RNA binding motif protein 9	NM_001031695	23543	101.57	216.26	-2.13	0	114.68
1500707	NR_003288	LOC729603	calcium binding protein P22 pseudogene	NR_003288	729603	5477.24	11626.6	-2.12	0.0117	6149.38
6280270	NM_016127	TMEM66	transmembrane protein 66	NM_016127	51669	3560.04	7531.39	-2.12	0.0234	3971.35
3170112	NM_015049	TRAK2	trafficking protein, kinesin binding 2	NM_015049	66008	339.78	721.76	-2.12	0	381.99
5700348	NM_016208	VPS28	vacuolar protein sorting 28 homolog (S. cerevisiae)	NM_016208	51160	204.31	432.38	-2.12	0	228.06
7150671	NM_004311	ARL3	ADP-ribosylation factor-like 3	NM_004311	403	145.94	308.81	-2.12	0	162.88
4810435	NM_005506	SCARB2	scavenger receptor class B, member 2	NM_005506	950	2110.6	4448.43	-2.11	0	2337.83
1300239	NM_017583	TRIM44	tripartite motif-containing 44	NM_017583	54765	889.65	1878.34	-2.11	0	988.69
6960372	NM_016009	SH3GLB1	SH3-domain GRB2-like endophilin B1	NM_016009	51100	711.33	1499.3	-2.11	0	787.97
2640411	NM_015374	UNC84B	unc-84 homolog B (C. elegans)	NM_015374	25777	401.44	848.21	-2.11	0.0291	446.77
1410653	NM_018975	TERF2IP	telomeric repeat binding factor 2, interacting protein	NM_018975	54386	375.54	793.05	-2.11	0.0069	417.51
1260661	NM_002390	ADAM11	ADAM metallopeptidase domain 11	NM_002390	4185	101.89	214.66	-2.11	0.004	112.77
5570646	NM_001037540	SCML1	sex comb on midleg-like 1 (Drosophila)	NM_001037535	6322	92.4	194.97	-2.11	0.0002	102.57
5900692	NM_015917	GSTK1	glutathione S-transferase kappa 1	NM_015917	373156	870.66	1824.2	-2.1	0.0002	953.54
1470017	NM_138452	DHRS1	dehydrogenase/reductase (SDR family) member 1	NM_138452	115817	610.11	1279.78	-2.1	0	669.67
6110091	NM_134265	WSB1	WD repeat and SOCS box-containing 1	NM_015626	26118	435	915.26	-2.1	0.0336	480.26
3850136	NM_001286	CLCN6	chloride channel 6	NM_001286	1185	303.3	638.03	-2.1	0.0135	334.73
6560328	NM_021945	SLC22A23	solute carrier family 22, member 23	NM_015482	63027	257.86	541.05	-2.1	0.0394	283.19
7150050	NM_015576	ERC2	ELKS/RAB6-interacting/CAST family member 2	NM_015576	26059	135.77	285.38	-2.1	0	149.61
20154	NM_152406	AFAP1L1	actin filament associated protein 1-like 1	NM_152406	134265	127.82	267.9	-2.1	0.0008	140.08
1050612	NM_177530	SULT1A1	sulfotransferase family, cytosolic, 1A, phenol-preferring, member 1	NM_001055	6817	1241.77	2589.76	-2.09	0.0012	1347.99
4900333	NM_005326	HAGH	hydroxyacylglutathione hydrolase	NM_001040427	3029	880.94	1838.09	-2.09	0.0055	957.15
5130440	NM_139346	BIN1	bridging integrator 1	NM_004305	274	490.59	1027.27	-2.09	0	536.68
5900544	NM_016603	FAM13B1	family with sequence similarity 13, member B1	NM_001101800	51306	338.05	706.57	-2.09	0.001	368.52
2650553	NM_001003396	TPD52L1	tumor protein D52-like 1	NM_001003395	7164	171.87	358.59	-2.09	0	186.72
4860403	NM_002747	MAPK4	mitogen-activated protein kinase 4	NM_002747	5596	131.9	275.6	-2.09	0	143.7
3120402	NM_133496	SLC30A7	solute carrier family 30 (zinc transporter), member 7	NM_133496	148867	574.53	1194.25	-2.08	0.0489	619.72
5910463	NM_006823	PKIA	protein kinase (cAMP-dependent, catalytic) inhibitor alpha	NM_006823	5569	226.23	470.14	-2.08	0.0219	243.91
3360681	NM_006290	TNFAIP3	tumor necrosis factor, alpha-induced protein 3	NM_006290	7128	126.34	263.08	-2.08	0	136.74
5860546	NM_006963	ZNF22	zinc finger protein 22 (KOX 15)	NM_006963	7570	122.97	256.22	-2.08	0.0003	133.26
7510259	NM_000053	ATP7B	ATPase, Cu++ transporting, beta polypeptide	NM_000053	540	288.56	597.76	-2.07	0.0031	309.19
20647	NM_032208	ANTXR1	anthrax toxin receptor 1	NM_018153	84168	1273.89	2623.55	-2.06	0.011	1349.66
4880370	NM_002230	JUP	junction plakoglobin	NM_002230	3728	1080.15	2225.15	-2.06	0	1145
2490754	NM_022818	MAP1LC3B	microtubule-associated protein 1 light chain 3 beta	NM_022818	81631	641	1320.82	-2.06	0	679.83
1470706	NM_016647	C8orf55	chromosome 8 open reading frame 55	NM_016647	51337	277.54	571.93	-2.06	0	294.38
6220161	NM_000387	SLC25A20	solute carrier family 25 (carnitine/acylcarnitine translocase), member 20		788	265.1	547.37	-2.06	0	282.27
1470296	NM_000426	LAMA2	laminin, alpha 2	NM_000426	3908	146.99	303.49	-2.06	0.0232	156.49
2000148	NM_001548	IFIT1	interferon-induced protein with tetratricopeptide repeats 1	NM_001548	3434	142.46	293.78	-2.06	0.0141	151.32
5670288	NM_006531	IFT88	intraflagellar transport 88 homolog (Chlamydomonas)	NM_006531	8100	115.33	237.75	-2.06	0	122.42
4880168	NM_004339	PTTG1IP	pituitary tumor-transforming 1 interacting protein	NM_004339	754	3399.76	6972.35	-2.05	0.0104	3572.59
3120379	NM_015283	DPY19L1	dpy-19-like 1 (C. elegans)	NM_015283	23333	628.51	1287.95	-2.05	0	659.44
5270563	NM_021908	ST7	suppression of tumorigenicity 7	NM_018412	7982	457.13	936.76	-2.05	0.0006	479.63
1090292	NM_005180	BMI1	BMI1 polycomb ring finger oncogene	NM_005180	648	290.79	595.87	-2.05	0.012	305.08
60553	NM_030571	NDFIP1	Nedd4 family interacting protein 1	NM_030571	80762	235.25	481.45	-2.05	0.0066	246.2
7650343	NM_017944	USP47	ubiquitin specific peptidase 47	NM_017944	55031	186.18	382.31	-2.05	0.0004	196.13
4590521	NM_004541	NDUFA1	NADH dehydrogenase (ubiquinone) 1 alpha subcomplex, 1, 7.5kDa	NM_004541	4694	3986.8	8134.38	-2.04	0.0006	4147.57
5490431	NM_002970	SAT1	spermidine/spermine N1-acetyltransferase 1	NM_002970	6303	1832.63	3742.92	-2.04	0.0015	1910.29
3140390	NM_000305	PON2	paraoxonase 2	NM_000305	5445	1492.74	3038.14	-2.04	0.0076	1545.4
7610121	NM_032448	FAM120B	family with sequence similarity 120B	NM_032448	84498	412.38	839.43	-2.04	0.0011	427.05
1980328	NM_000725	CACNB3	calcium channel, voltage-dependent, beta 3 subunit	NM_000725	784	380.15	776.52	-2.04	0.0119	396.36
5080112	NM_018650	MARK1	MAP/microtubule affinity-regulating kinase 1	NM_018650	4139	209.25	427.78	-2.04	0.0003	218.54
4180369	NM_001001396	ATP2B4	ATPase, Ca++ transporting, plasma membrane 4	NM_001001396	493	167.72	342.65	-2.04	0.0012	174.93
3390487	NM_021111	RECK	reversion-inducing-cysteine-rich protein with kazal motifs	NM_021111	8434	132.26	270.07	-2.04	0	137.81
6370341	NM_001007230	SPOP	speckle-type POZ protein	NM_001007226	8405	1063.55	2159.17	-2.03	0.0024	1095.63
10435	NM_001001660	LYRM5	LYR motif containing 5		144363	446.91	906.64	-2.03	0.0029	459.72
6350446	NM_004089	TSC22D3	TSC22 domain family, member 3	NM_001015881	1831	363.44	737.92	-2.03	0.0082	374.48
5390754	NM_031954	KCTD10	potassium channel tetramerisation domain containing 10	NM_031954	83892	258.32	525.68	-2.03	0.0145	267.36
3420358	NM_003010	MAP2K4	mitogen-activated protein kinase kinase 4	NM_003010	6416	254.65	517.91	-2.03	0	263.26
3290347	NM_020733	HEG1	HEG homolog 1 (zebrafish)	NM_020733	57493	144.42	293.52	-2.03	0.0131	149.1
6840609	NM_033377	CGB1	chorionic gonadotropin, beta polypeptide 1		114335	101.77	206.86	-2.03	0.0075	105.09
4040176	NM_005560	LAMA5	laminin, alpha 5	NM_005560	3911	3319.65	6702.02	-2.02	0.011	3382.38
4490017	NM_016433	GLTP	glycolipid transfer protein	NM_016433	51228	958.75	1939.23	-2.02	0	980.49
620240	NM_001092	ABR	active BCR-related gene	NM_001092	29	652.85	1319.12	-2.02	0	666.27
1030364	NM_019080	NDFIP2	Nedd4 family interacting protein 2	NM_019080	54602	598.36	1207.37	-2.02	0	609.01
3610112	NM_014700	RAB11FIP3	RAB11 family interacting protein 3 (class II)	NM_014700	9727	590.41	1191.31	-2.02	0.0359	600.9
1780300	NM_005786	TSHZ1	teashirt zinc finger homeobox 1	NM_005786	10194	152.78	308.39	-2.02	0.0474	155.62
3290379	NM_152261	C12orf23	chromosome 12 open reading frame 23	NM_152261	90488	117.48	237.03	-2.02	0	119.55
5890136	NM_015037	KIAA0913	KIAA0913	NM_015037	23053	462.52	927.56	-2.01	0.0043	465.04
5860253	NM_017651	AHI1	Abelson helper integration site 1		54806	216.37	435.46	-2.01	0.0461	219.09
6370201	NM_194278	C14orf43	chromosome 14 open reading frame 43	NM_001043318	91748	196.93	395.97	-2.01	0	199.04
670161	NM_001042445	CAST	calpastatin	NM_001042440	831	178.31	359.29	-2.01	0.0002	180.98
6960768	NM_006963	ZNF22	zinc finger protein 22 (KOX 15)	NM_006963	7570	126.41	254.52	-2.01	0	128.11
2120468	NM_032333	C10orf58	chromosome 10 open reading frame 58	NM_032333	84293	3385.67	6775.72	-2	0.0221	3390.05
5090072	NM_021218	C9orf80	chromosome 9 open reading frame 80	NM_021218	58493	3298.52	6606.01	-2	0.0074	3307.49
4920273	NM_002650	PI4KA	phosphatidylinositol 4-kinase, catalytic, alpha	XM_001721947	5297	1010.68	2021.51	-2	0.0009	1010.83
6110204	NM_013255	MKLN1	muskelin 1, intracellular mediator containing kelch motifs	NM_013255	4289	828.47	1658.78	-2	0.0001	830.31
150066	NM_006011	ST8SIA2	ST8 alpha-N-acetyl-neuraminide alpha-2,8-sialyltransferase 2	NM_006011	8128	114.3	228.77	-2	0.004	114.47

## Sheet: Table S19_DOWN in ES-BC vs ES
Table S19 - List of 1103 genes DOWNregulated in ES-BCs compared to undifferentiated ES cells
Differentiall expression was determined by p-value<0.05, >2-fold change, and difference between mean intensity signals >100.
Probeset	Accnum	Symbol	Genename	Refseq	EntrezGene	mean_ES	mean_ES-BC	Fold change	p-value	Difference		Group	# of genes	% of total genes
50204	NM_018189	DPPA4	developmental pluripotency associated 4	NM_018189	55211	10713.9	172.2	62.22	0	10541.7		Total DOWN genes	1103	100
6960692	NM_032805	ZSCAN10	zinc finger and SCAN domain containing 10	NM_032805	84891	4688.47	90.6	51.75	0	4597.87		more than 10 FC	26	2.35721
290136	NR_002304	POU5F1P1	POU class 5 homeobox 1 pseudogene 1	NR_002304	5462	3010.77	94.29	31.93	0.0019	2916.48		more than 5 FC	99	8.97552
5270072	NM_057157	CYP26A1	cytochrome P450, family 26, subfamily A, polypeptide 1		1592	8853.77	300.41	29.47	0	8553.36		more than 3 FC	389	35.2675
4390746	NM_006892	DNMT3B	DNA (cytosine-5-)-methyltransferase 3 beta		1789	6132.75	226.49	27.08	0	5906.26		between 2-3 FC	714	64.7325
5490358	NM_019079	L1TD1	LINE-1 type transposase domain containing 1	NM_019079	54596	2817.41	105.68	26.66	0	2711.73		p>0,01<0,05	386	34.9955
6060653	NM_006892	DNMT3B	DNA (cytosine-5-)-methyltransferase 3 beta		1789	4877.21	231.16	21.1	0	4646.05		p<0,01	717	65.0045
870681	NM_152779	GLIPR1L1	GLI pathogenesis-related 1 like 1	NM_152779	256710	1928.55	95.27	20.24	0	1833.28		Difference <200	182	16.5005
770615	NM_002701	POU5F1	POU class 5 homeobox 1	NM_002701	5460	1536.5	82.76	18.57	0	1453.74		Difference >200	921	83.4995
5310343	NM_024046	CAMKV	CaM kinase-like vesicle-associated	NM_024046	79012	2333.57	128.16	18.21	0	2205.41
6770474	NM_030622	CYP2S1	cytochrome P450, family 2, subfamily S, polypeptide 1		29785	2273.23	133.2	17.07	0	2140.03
60452	NM_015973	GAL	galanin prepropeptide	NM_015973	51083	3944.68	232.53	16.96	0	3712.15
6450746	NR_002304	POU5F1P1	POU class 5 homeobox 1 pseudogene 1	NR_002304	5462	1584.68	93.46	16.96	0	1491.23
5700070	NM_000478	ALPL	alkaline phosphatase, liver/bone/kidney	NM_000478	249	4505.86	306.73	14.69	0	4199.14
1990661	NM_001010940	C9orf135	chromosome 9 open reading frame 135	NM_001010940	138255	1428.16	99.88	14.3	0	1328.28
510577	NM_173553	TRIML2	tripartite motif family-like 2	NM_173553	205860	1281.72	92.68	13.83	0.0064	1189.04
1340551	NM_024674	LIN28	lin-28 homolog (C. elegans)	NM_024674	79727	9090.32	692.57	13.13	0	8397.75
6370553	NM_005232	EPHA1	EPH receptor A1	NM_005232	2041	1615.54	124.8	12.95	0	1490.74
70035	NM_174900	ZFP42	zinc finger protein 42 homolog (mouse)	NM_174900	132625	1098.31	94.08	11.67	0.0003	1004.23
5820035	NM_004289	NFE2L3	nuclear factor (erythroid-derived 2)-like 3	NM_004289	9603	1963.13	168.92	11.62	0	1794.22
6330270	NM_001448	GPC4	glypican 4	NM_001448	2239	9316.03	809.13	11.51	0	8506.9
5130156	NM_003106	SOX2	SRY (sex determining region Y)-box 2	NM_003106	6657	4297.58	381.48	11.27	0	3916.1
2810315	NM_014624	S100A6	S100 calcium binding protein A6	NM_014624	6277	1513.91	138.04	10.97	0	1375.87
7550386	NM_057157	CYP26A1	cytochrome P450, family 26, subfamily A, polypeptide 1		1592	1198.21	110.98	10.8	0.0123	1087.23
6420050	NM_002523	NPTX2	neuronal pentraxin II	NM_002523	4885	1713.66	163.37	10.49	0	1550.29
2750367	NM_021127	PMAIP1	phorbol-12-myristate-13-acetate-induced protein 1	NM_021127	5366	1037.96	101.99	10.18	0	935.97
6200168	NM_006875	PIM2	pim-2 oncogene	NM_006875	11040	2526.4	256.52	9.85	0	2269.88
670414	NM_003413	ZIC3	Zic family member 3 (odd-paired homolog, Drosophila)		7547	3419	353.58	9.67	0	3065.42
5390669	NM_000814	GABRB3	gamma-aminobutyric acid (GABA) A receptor, beta 3	NM_000814	2562	1782.53	186.91	9.54	0	1595.62
4560626	NM_007015	LECT1	leukocyte cell derived chemotaxin 1	NM_001011705	11061	1267.62	132.89	9.54	0	1134.73
6980612	NM_005329	HAS3	hyaluronan synthase 3	NM_005329	3038	960.33	101.67	9.45	0	858.65
4180324	NM_052943	FAM46B	family with sequence similarity 46, member B	NM_052943	115572	1619.52	173.46	9.34	0	1446.07
4210500	NM_002780	PSG4	pregnancy specific beta-1-glycoprotein 4	NM_002780	5672	832.98	91.06	9.15	0	741.92
4480762	XM_498560	hCG_1815504	hCG1815504	XM_001129572	440132	890.14	98.23	9.06	0	791.92
7380328	NM_001042403	USP44	ubiquitin specific peptidase 44	NM_001042403	84101	726.72	81.15	8.96	0.0194	645.57
7040487	NM_001038	SCNN1A	sodium channel, nonvoltage-gated 1 alpha		6337	2262.75	254.8	8.88	0	2007.94
4210397	NM_000170	GLDC	glycine dehydrogenase (decarboxylating)	NM_000170	2731	4078.38	460.76	8.85	0	3617.63
5080273	NM_003106	SOX2	SRY (sex determining region Y)-box 2	NM_003106	6657	1950.85	223.7	8.72	0.032	1727.16
70731	NM_000814	GABRB3	gamma-aminobutyric acid (GABA) A receptor, beta 3	NM_000814	2562	926.74	107.29	8.64	0	819.45
2510593	NM_007069	PLA2G16	phospholipase A2, group XVI	NM_001128203	11145	4324.2	519.12	8.33	0	3805.08
4210427	NM_054023	SCGB3A2	secretoglobin, family 3A, member 2	NM_054023	117156	633.3	76.05	8.33	0	557.25
5090347	NM_013230	CD24	CD24 molecule	XM_001725629	100133941	1503.29	183.58	8.19	0.0012	1319.71
4220452	NM_006892	DNMT3B	DNA (cytosine-5-)-methyltransferase 3 beta		1789	1008.81	125.43	8.04	0	883.38
7380767	NM_005769	CHST4	carbohydrate (N-acetylglucosamine 6-O) sulfotransferase 4	NM_005769	10164	602.08	75.44	7.98	0	526.65
5290608	NM_002889	RARRES2	retinoic acid receptor responder (tazarotene induced) 2	NM_002889	5919	1297.63	168.48	7.7	0.0008	1129.15
5050270	NM_020436	SALL4	sal-like 4 (Drosophila)		57167	5365.88	711.8	7.54	0	4654.08
5550414	NM_019845	RPRM	reprimo, TP53 dependent G2 arrest mediator candidate	NM_019845	56475	1732.7	229.74	7.54	0	1502.96
2570538	NM_007084	SOX21	SRY (sex determining region Y)-box 21	NM_007084	11166	1490.72	201.78	7.39	0.0286	1288.94
1570543	NM_001042403	USP44	ubiquitin specific peptidase 44	NM_001042403	84101	611.69	85.18	7.18	0.0205	526.51
6940017	NM_000165	GJA1	gap junction protein, alpha 1, 43kDa		2697	7549	1071.2	7.05	0	6477.8
6510762	NM_020873	LRRN1	leucine rich repeat neuronal 1	NM_020873	57633	2200.25	313.7	7.01	0	1886.55
2360296	AK123661	LOC729860	hypothetical protein LOC729860	XM_001131550	729860	560.39	80.14	6.99	0.0007	480.26
630196	XM_939056	LOC649970	similar to creatine kinase, mitochondrial 1B precursor	XM_939056	649970	1381.84	199.7	6.92	0	1182.14
2970164	NM_000115	EDNRB	endothelin receptor type B	NM_000115	1910	1269.05	189.51	6.7	0	1079.54
840324	NM_006984	CLDN10	claudin 10	NM_006984	9071	1027.59	156.42	6.57	0	871.17
5360156	NM_003641	IFITM1	interferon induced transmembrane protein 1 (9-27)	NM_003641	8519	4722.65	721.02	6.55	0.0075	4001.63
4850674	NM_021154	PSAT1	phosphoserine aminotransferase 1	NM_021154	29968	7517.98	1180.52	6.37	0.014	6337.47
6900672	NM_052969	RPL39L	ribosomal protein L39-like	NM_052969	116832	976.96	154.68	6.32	0	822.28
380259	NM_002164	INDO	indoleamine-pyrrole 2,3 dioxygenase	NM_002164	3620	575.94	91.17	6.32	0	484.78
3870541	NM_032803	SLC7A3	solute carrier family 7 (cationic amino acid transporter, y+ system), member 3	NM_001048164	84889	1560.05	247.32	6.31	0	1312.73
6040669	NM_205848	SYT6	synaptotagmin VI	NM_205848	148281	532.5	85.49	6.23	0.0009	447.02
7560139	NM_020742	NLGN4X	neuroligin 4, X-linked	NM_020742	57502	2932.07	471.14	6.22	0	2460.93
2320286	NM_004973	JARID2	jumonji, AT rich interactive domain 2	NM_004973	3720	3104.76	503.34	6.17	0	2601.42
10546	NM_001026	RPS24	ribosomal protein S24	NM_001026	6229	1528.87	247.8	6.17	0	1281.06
510368	NM_007129	ZIC2	Zic family member 2 (odd-paired homolog, Drosophila)		7546	5730.97	944.07	6.07	0.0114	4786.89
5050431	NM_004734	DCLK1	doublecortin-like kinase 1	NM_004734	9201	883.28	147.56	5.99	0.0008	735.72
1050390	NM_020742	NLGN4X	neuroligin 4, X-linked	NM_020742	57502	2880.56	488.41	5.9	0	2392.14
7050110	NM_181332	NLGN4X	neuroligin 4, X-linked	NM_020742	57502	2042.84	346.37	5.9	0	1696.47
610189	NM_015198	COBL	cordon-bleu homolog (mouse)	NM_015198	23242	1160.89	196.9	5.9	0	963.99
1820541	NM_172337	OTX2	orthodenticle homeobox 2		5015	3821.21	648.6	5.89	0	3172.61
4070575	NM_002354	TACSTD1	tumor-associated calcium signal transducer 1	NM_002354	4072	8898.13	1512.19	5.88	0	7385.94
4860537	NM_182728	SLC7A8	solute carrier family 7 (cationic amino acid transporter, y+ system), member 8	NM_012244	23428	1404.27	240.45	5.84	0	1163.82
240221	NM_014750	DLGAP5	discs, large (Drosophila) homolog-associated protein 5	NM_014750	9787	1707.53	294.2	5.8	0	1413.33
3170064	NM_005931	MICB	MHC class I polypeptide-related sequence B	NM_005931	4277	523.82	90.81	5.77	0	433.01
2070224	NM_004336	BUB1	BUB1 budding uninhibited by benzimidazoles 1 homolog (yeast)	NM_004336	699	2605.73	452.64	5.76	0	2153.09
4230139	NM_000409	GUCA1A	guanylate cyclase activator 1A (retina)	NM_000409	2978	828.93	144.44	5.74	0.0001	684.49
1230047	NM_000071	CBS	cystathionine-beta-synthase	NM_000071	875	4388.48	772.2	5.68	0	3616.29
3120088	NM_001039111	TRIM71	tripartite motif-containing 71	NM_001039111	131405	1583.97	279.41	5.67	0	1304.56
3830129	NM_024749	VASH2	vasohibin 2	NM_024749	79805	912.13	160.77	5.67	0.0017	751.35
5820491	NM_003980	MAP7	microtubule-associated protein 7	NM_003980	9053	1164.03	207.69	5.6	0	956.33
7040161	NM_018063	HELLS	helicase, lymphoid-specific	NM_018063	3070	838.97	149.84	5.6	0	689.12
130754	NM_002851	PTPRZ1	protein tyrosine phosphatase, receptor-type, Z polypeptide 1	NM_002851	5803	718.36	128.39	5.6	0	589.97
3450138	NM_001814	CTSC	cathepsin C		1075	3178.51	570.68	5.57	0	2607.83
1070646	NM_013243	SCG3	secretogranin III	NM_013243	29106	551.03	99.09	5.56	0	451.94
1780446	NM_004563	PCK2	phosphoenolpyruvate carboxykinase 2 (mitochondrial)		5106	2360.53	426.99	5.53	0.0001	1933.54
7000161	NM_007280	OIP5	Opa interacting protein 5	NM_007280	11339	2466.77	450.45	5.48	0	2016.32
4060064	NM_012485	HMMR	hyaluronan-mediated motility receptor (RHAMM)	NM_012484	3161	1896.17	349.28	5.43	0	1546.89
2490376	NM_031313	ALPPL2	alkaline phosphatase, placental-like 2	NM_031313	251	485.19	90.26	5.38	0.015	394.93
7550242	NM_003865	HESX1	HESX homeobox 1		8820	595.14	111.57	5.33	0.0291	483.57
2000685	NM_001009568	SMPDL3B	sphingomyelin phosphodiesterase, acid-like 3B	NM_001009568	27293	521.54	98.46	5.3	0.0005	423.08
5270367	NM_001814	CTSC	cathepsin C		1075	2275.39	430.01	5.29	0	1845.38
1510170	NM_017852	NLRP2	NLR family, pyrin domain containing 2	NM_017852	55655	1442.69	274.23	5.26	0	1168.46
5130192	NM_022034	CUZD1	CUB and zona pellucida-like domains 1	NM_022034	50624	443.41	84.86	5.23	0	358.55
7200270	NM_001274	CHEK1	CHK1 checkpoint homolog (S. pombe)	NM_001114121	1111	1369.2	266.1	5.15	0	1103.1
5860689	NM_016335	PRODH	proline dehydrogenase (oxidase) 1		5625	782.4	152.63	5.13	0	629.78
2140273	NM_000946	PRIM1	primase, DNA, polypeptide 1 (49kDa)	NM_000946	5557	1292.99	254.09	5.09	0	1038.9
4220672	NM_005949	MT1F	metallothionein 1F	NM_005949	4494	2033.62	401.11	5.07	0	1632.52
3870202	NM_001001995	GPM6B	glycoprotein M6B	NM_001001994	2824	3701.42	734.76	5.04	0	2966.66
3120475	NM_003980	MAP7	microtubule-associated protein 7	NM_003980	9053	737.61	147.83	4.99	0	589.78
2970397	NM_145288	ZNF296	zinc finger protein 296	NM_145288	162979	761.61	155.19	4.91	0	606.42
4560088	XM_001129241	LOC439949	hypothetical gene supported by AY007155	XM_001128367	439949	654.1	135.03	4.84	0	519.07
2260730	NM_183239	GSTO2	glutathione S-transferase omega 2	NM_183239	119391	602.26	124.32	4.84	0	477.93
7210674	NM_001042610	DBNDD1	dysbindin (dystrobrevin binding protein 1) domain containing 1	NM_001042610	79007	743.47	155.06	4.79	0	588.41
2470553	NM_002119	HLA-DOA	major histocompatibility complex, class II, DO alpha	NM_002119	3111	385.08	80.47	4.79	0	304.61
4730209	NM_004426	PHC1	polyhomeotic homolog 1 (Drosophila)	NM_004426	1911	1481.89	311.89	4.75	0	1170
110437	NM_017489	TERF1	telomeric repeat binding factor (NIMA-interacting) 1	NM_003218	7013	3689.22	780.02	4.73	0	2909.21
2630433	NM_030928	CDT1	chromatin licensing and DNA replication factor 1		81620	1091.78	231.38	4.72	0	860.4
7330026	NM_012083	FRAT2	frequently rearranged in advanced T-cell lymphomas 2	NM_012083	23401	3098.22	660.89	4.69	0	2437.33
6450075	NM_003222	TFAP2C	transcription factor AP-2 gamma (activating enhancer binding protein 2 gamma)	NM_003222	7022	571.92	122.38	4.67	0	449.55
2510088	NM_005756	GPR64	G protein-coupled receptor 64	NM_001079858	10149	681.84	146.23	4.66	0	535.62
630341	NM_004497	FOXA3	forkhead box A3	NM_004497	3171	519.36	111.78	4.65	0	407.58
2630279	NM_001001995	GPM6B	glycoprotein M6B	NM_001001994	2824	1133.38	245.33	4.62	0.0071	888.05
60138	NM_153742	CTH	cystathionase (cystathionine gamma-lyase)		1491	768.65	166.23	4.62	0	602.42
1030646	NM_001003702	FLJ43692	ARHGEF5-like	NM_001003702	445328	614.5	133.23	4.61	0	481.27
7400286	NM_145899	HMGA1	high mobility group AT-hook 1	NM_002131	3159	7284.95	1596.28	4.56	0	5688.67
2510278	NM_006341	MAD2L2	MAD2 mitotic arrest deficient-like 2 (yeast)	NM_001127325	10459	6690.86	1471	4.55	0.0052	5219.87
6860047	BU536065	SNAR-A2	small ILF3/NF90-associated RNA A2	NR_004436	100126799	17406.7	3842.97	4.53	0	13563.8
5270181	NM_006729	DIAPH2	diaphanous homolog 2 (Drosophila)		1730	2108.58	466.77	4.52	0	1641.81
1820731	NM_032884	C1orf94	chromosome 1 open reading frame 94	NM_001134734	84970	383.53	84.83	4.52	0	298.7
4780411	NM_017522	LRP8	low density lipoprotein receptor-related protein 8, apolipoprotein e receptor	NM_001018054	7804	1041.23	230.96	4.51	0	810.28
2570019	NM_145018	C11orf82	chromosome 11 open reading frame 82	NM_145018	220042	942.49	209.46	4.5	0	733.03
5310747	NM_033222	PSIP1	PC4 and SFRS1 interacting protein 1	NM_001128217	11168	2405.8	540.79	4.45	0	1865.02
1300113	NM_004360	CDH1	cadherin 1, type 1, E-cadherin (epithelial)		999	2976.06	673.87	4.42	0.0003	2302.19
7570050	NM_005342	HMGB3	high-mobility group box 3	NM_005342	3149	2381.46	545.53	4.37	0	1835.93
5870193	NM_019013	FAM64A	family with sequence similarity 64, member A	NM_019013	54478	1481.5	341.74	4.34	0	1139.75
150543	NM_030919	FAM83D	family with sequence similarity 83, member D	NM_030919	81610	1292.33	298	4.34	0.0001	994.32
1170326	NM_002692	POLE2	polymerase (DNA directed), epsilon 2 (p59 subunit)	NM_002692	5427	1031.74	237.53	4.34	0	794.22
3870273	NM_001042610	DBNDD1	dysbindin (dystrobrevin binding protein 1) domain containing 1	NM_001042610	79007	1067.57	247.9	4.31	0	819.67
4050400	NM_012484	HMMR	hyaluronan-mediated motility receptor (RHAMM)	NM_012484	3161	970.02	227.83	4.26	0.0006	742.19
6450274	NM_006467	POLR3G	polymerase (RNA) III (DNA directed) polypeptide G (32kD)	NM_006467	10622	371.64	87.15	4.26	0	284.49
130022	NM_080668	CDCA5	cell division cycle associated 5	NM_080668	113130	3169.88	745.88	4.25	0	2424.01
6200390	NM_000946	PRIM1	primase, DNA, polypeptide 1 (49kDa)	NM_000946	5557	756.92	178.53	4.24	0	578.39
3420661	NM_001015001	CKMT1A	creatine kinase, mitochondrial 1A		548596	454.9	107.36	4.24	0	347.54
4850612	NM_003362	UNG	uracil-DNA glycosylase		7374	3741.55	884.14	4.23	0	2857.41
2340241	NM_014214	IMPA2	inositol(myo)-1(or 4)-monophosphatase 2	NM_014214	3613	2174.69	515.64	4.22	0	1659.04
770634	NM_024504	PRDM14	PR domain containing 14	NM_024504	63978	398.12	94.33	4.22	0	303.8
6770026	NM_004217	AURKB	aurora kinase B	NM_004217	9212	1653.64	392.54	4.21	0.0001	1261.1
4890102	NM_003468	FZD5	frizzled homolog 5 (Drosophila)	NM_003468	7855	524.44	124.74	4.2	0.0495	399.7
7330253	NM_006739	MCM5	minichromosome maintenance complex component 5	NM_006739	4174	1020.09	245.78	4.15	0	774.31
1500010	NM_001255	CDC20	cell division cycle 20 homolog (S. cerevisiae)	NM_001255	991	5727.21	1382.09	4.14	0	4345.12
1400520	NM_014141	CNTNAP2	contactin associated protein-like 2		26047	5607.83	1358.83	4.13	0	4248.99
6580639	NM_007274	ACOT7	acyl-CoA thioesterase 7	NM_007274	11332	756.32	183.2	4.13	0	573.12
5390435	NM_172344	KCNG3	potassium voltage-gated channel, subfamily G, member 3	NM_133329	170850	367.31	88.99	4.13	0.0001	278.32
3370327	NM_022746	MOSC1	MOCO sulphurase C-terminal domain containing 1	NM_022746	64757	913.37	223.02	4.1	0	690.36
6100561	NM_198545	C1orf187	chromosome 1 open reading frame 187	NM_198545	374946	376.95	91.99	4.1	0.0015	284.96
4760373	NM_005760	CEBPZ	CCAAT/enhancer binding protein (C/EBP), zeta	NM_005760	10153	7022.9	1717.12	4.09	0	5305.78
4120424	NM_004086	COCH	coagulation factor C homolog, cochlin (Limulus polyphemus)		1690	514.84	126.02	4.09	0.0001	388.82
3370725	NM_138328	RHBDL3	rhomboid, veinlet-like 3 (Drosophila)	NM_138328	162494	600.85	147.16	4.08	0.0014	453.69
5700612	NM_012247	SEPHS1	selenophosphate synthetase 1	NM_012247	22929	4015.78	989.06	4.06	0.0166	3026.72
6200402	NM_005946	MT1A	metallothionein 1A	NM_005946	4489	1782.77	439.34	4.06	0	1343.43
2190220	NM_003594	TTF2	transcription termination factor, RNA polymerase II	NM_003594	8458	1040.63	256.44	4.06	0	784.19
5420095	NM_002467	MYC	v-myc myelocytomatosis viral oncogene homolog (avian)		4609	931.89	229.65	4.06	0.0004	702.24
6620528	NM_005952	MT1X	metallothionein 1X	NM_005952	4501	514.07	126.74	4.06	0	387.33
150129	NM_024037	C1orf135	chromosome 1 open reading frame 135	NM_024037	79000	764.42	188.88	4.05	0	575.53
4290605	NM_080546	SLC44A1	solute carrier family 44, member 1	NM_080546	23446	4464.19	1106.27	4.04	0	3357.92
2070520	NM_031942	CDCA7	cell division cycle associated 7	NM_031942	83879	4262.24	1055.1	4.04	0	3207.14
4120093	NM_198560	LHFPL4	lipoma HMGIC fusion partner-like 4	NM_198560	375323	346.41	86.05	4.03	0	260.36
2480291	NM_022806	SNRPN	small nuclear ribonucleoprotein polypeptide N		6638	3374.42	838.87	4.02	0	2535.55
1850092	NM_001018111	PODXL	podocalyxin-like	NM_001018111	5420	11339.3	2835.53	4	0	8503.73
6760593	NM_017784	OSBPL10	oxysterol binding protein-like 10	NM_017784	114884	908.76	227.14	4	0	681.62
2710471	NM_020744	MTA3	metastasis associated 1 family, member 3	NM_020744	57504	3259.18	823.85	3.96	0	2435.33
1470551	NM_015187	KIAA0746	KIAA0746 protein	NM_015187	23231	971.89	245.9	3.95	0	725.98
50327	NM_016089	ZNF589	zinc finger protein 589	NM_016089	51385	952.64	240.95	3.95	0	711.69
6330201	NM_021220	OVOL2	ovo-like 2 (Drosophila)	NM_021220	58495	533.57	135.06	3.95	0	398.51
6020170	NM_005914	MCM4	minichromosome maintenance complex component 4	NM_005914	4173	2406.91	610.71	3.94	0	1796.2
5870725	NM_003318	TTK	TTK protein kinase	NM_003318	7272	1524	388.97	3.92	0	1135.03
7550730	NM_032117	MND1	meiotic nuclear divisions 1 homolog (S. cerevisiae)	NM_032117	84057	641.27	163.38	3.92	0	477.89
7400240	NM_000892	KLKB1	kallikrein B, plasma (Fletcher factor) 1	NM_000892	3818	344.76	87.9	3.92	0	256.85
5090754	NM_014736	KIAA0101	KIAA0101	NM_001029989	9768	2055.95	526.14	3.91	0.0482	1529.81
650347	NM_198948	NUDT1	nudix (nucleoside diphosphate linked moiety X)-type motif 1	NM_002452	4521	1694.78	434.82	3.9	0.0003	1259.95
620228	NM_001083946	C2orf56	chromosome 2 open reading frame 56	NM_001083946	55471	2404.89	617.91	3.89	0	1786.99
70520	NM_213647	FGFR4	fibroblast growth factor receptor 4	NM_002011	2264	506.35	130.03	3.89	0.0193	376.31
130324	NM_005656	TMPRSS2	transmembrane protease, serine 2	XM_001717226	7113	380.33	97.83	3.89	0	282.49
6350239	NM_012250	RRAS2	related RAS viral (r-ras) oncogene homolog 2	NM_001102669	22800	1438.64	371.05	3.88	0.0195	1067.59
1230630	NM_181671	PITPNC1	phosphatidylinositol transfer protein, cytoplasmic 1	NM_012417	26207	568.07	146.53	3.88	0	421.55
6220148	NM_017816	LYAR	Ly1 antibody reactive homolog (mouse)	NM_017816	55646	1142.01	294.82	3.87	0	847.19
780528	NM_001827	CKS2	CDC28 protein kinase regulatory subunit 2	NM_001827	1164	4477.51	1163.3	3.85	0	3314.21
3940424	NM_080390	TCEAL2	transcription elongation factor A (SII)-like 2	NM_080390	140597	1787.32	464.55	3.85	0	1322.76
5080373	NM_001307	CLDN7	claudin 7	NM_001307	1366	678.31	176.35	3.85	0.0339	501.96
2940050	NM_016229	CYB5R2	cytochrome b5 reductase 2	NM_016229	51700	491.59	127.84	3.85	0.0214	363.75
2750719	NM_004728	DDX21	DEAD (Asp-Glu-Ala-Asp) box polypeptide 21	NM_004728	9188	2933.28	764.15	3.84	0.0017	2169.13
6480204	NM_006288	THY1	Thy-1 cell surface antigen	NM_006288	7070	1675.57	436.23	3.84	0.0038	1239.34
6330576	NM_001018111	PODXL	podocalyxin-like	NM_001018111	5420	1147.36	300.74	3.82	0	846.63
2940398	NM_152562	CDCA2	cell division cycle associated 2	NM_152562	157313	563.02	147.42	3.82	0	415.61
3710373	NM_001048197	SNHG3-RCC1	SNHG3-RCC1 readthrough transcript	NM_001048197	751867	512.5	134.05	3.82	0.0001	378.45
610437	NM_013230	CD24	CD24 molecule	XM_001725629	100133941	31811.2	8355.59	3.81	0	23455.6
1450280	NM_022346	NCAPG	non-SMC condensin I complex, subunit G	NM_022346	64151	1618.25	424.98	3.81	0	1193.27
4540768	NM_018063	HELLS	helicase, lymphoid-specific	NM_018063	3070	539.59	142.14	3.8	0.0064	397.45
2630711	NM_182746	MCM4	minichromosome maintenance complex component 4	NM_005914	4173	944.93	249.02	3.79	0.005	695.91
4730674	NM_005983	SKP2	S-phase kinase-associated protein 2 (p45)	NM_005983	6502	887.7	234.14	3.79	0	653.56
6660333	NM_004153	ORC1L	origin recognition complex, subunit 1-like (yeast)	NM_004153	4998	444.56	117.36	3.79	0.0015	327.2
840035	NM_032599	FAM71F1	family with sequence similarity 71, member F1	NM_032599	84691	288.84	76.29	3.79	0	212.55
540747	BE622355	RNF125	ring finger protein 125	NM_017831	54941	503.16	133.25	3.78	0	369.92
4390221	NM_014474	SMPDL3B	sphingomyelin phosphodiesterase, acid-like 3B	NM_001009568	27293	341.81	90.65	3.77	0	251.16
5360070	NM_004701	CCNB2	cyclin B2	NM_004701	9133	3147.58	838.38	3.75	0	2309.21
460047	NM_012260	HACL1	2-hydroxyacyl-CoA lyase 1		26061	1936.84	516.21	3.75	0	1420.63
5720482	NM_016323	HERC5	hect domain and RLD 5	NM_016323	51191	1258.02	335.63	3.75	0	922.39
1770646	NM_006027	EXO1	exonuclease 1	NM_003686	9156	747.41	199.34	3.75	0	548.08
7400647	NM_133448	TMEM132D	transmembrane protein 132D	NM_133448	121256	373.47	99.48	3.75	0	273.99
5050678	NM_031283	TCF7L1	transcription factor 7-like 1 (T-cell specific, HMG-box)	NM_031283	83439	431.92	116.01	3.72	0	315.9
5090408	NM_015541	LRIG1	leucine-rich repeats and immunoglobulin-like domains 1	NM_015541	26018	2621.59	706.95	3.71	0	1914.65
4050671	NM_001098721	GNG4	guanine nucleotide binding protein (G protein), gamma 4	NM_001098721	2786	426.43	115.04	3.71	0	311.38
3800215	NM_014696	GPRIN2	G protein regulated inducer of neurite outgrowth 2	NM_014696	9721	404.05	109.06	3.7	0	294.99
7210435	NM_002916	RFC4	replication factor C (activator 1) 4, 37kDa	NM_002916	5984	2183.27	592.03	3.69	0	1591.24
4390484	NM_006342	TACC3	transforming, acidic coiled-coil containing protein 3	NM_006342	10460	542.85	147.6	3.68	0.0001	395.25
7050543	NM_178012	TUBB2B	tubulin, beta 2B	NM_178012	347733	23511.2	6403.11	3.67	0	17108.1
3420288	NM_001006625	PDPN	podoplanin	NM_001006624	10630	2402.09	653.84	3.67	0	1748.25
610274	NM_004744	LRAT	lecithin retinol acyltransferase (phosphatidylcholine--retinol O-acyltransferase)	NM_004744	9227	396.1	108.01	3.67	0	288.09
6860687	NM_013258	PYCARD	PYD and CARD domain containing	NM_013258	29108	330.38	89.93	3.67	0	240.45
6020682	NM_020211	RGMA	RGM domain family, member A	NM_020211	56963	1023.42	279.87	3.66	0	743.55
6840370	NM_207409	C6orf126	chromosome 6 open reading frame 126	NM_207409	389383	338.16	92.52	3.66	0.0001	245.65
5090095	NM_002263	KIFC1	kinesin family member C1	NM_002263	3833	1365.12	373.55	3.65	0.0012	991.57
5340167	NM_018124	RFWD3	ring finger and WD repeat domain 3	NM_018124	55159	1006.82	275.82	3.65	0	731
6020523	NM_181676	PPP2R2B	protein phosphatase 2 (formerly 2A), regulatory subunit B, beta isoform	NM_001127381	5521	2094.45	575.67	3.64	0.0214	1518.77
2480341	NM_001789	CDC25A	cell division cycle 25 homolog A (S. pombe)	NM_001789	993	1103.28	303.07	3.64	0	800.21
4150360	NM_007086	WDHD1	WD repeat and HMG-box DNA binding protein 1	NM_001008396	11169	545.44	149.73	3.64	0.0019	395.71
5900243	NM_001030002	GRB7	growth factor receptor-bound protein 7	NM_001030002	2886	466.05	128.08	3.64	0.0207	337.97
360600	NM_000814	GABRB3	gamma-aminobutyric acid (GABA) A receptor, beta 3	NM_000814	2562	444.41	122.18	3.64	0	322.23
2630561	NM_001024662	RPL6	ribosomal protein L6	NM_000970	6128	1314.87	362.35	3.63	0.017	952.52
3190470	NM_014264	PLK4	polo-like kinase 4 (Drosophila)	NM_014264	10733	1315.19	362.79	3.63	0.0003	952.4
6180133	NM_002224	ITPR3	inositol 1,4,5-triphosphate receptor, type 3	NM_002224	3710	1954.88	539.41	3.62	0.0021	1415.47
6860202	NM_001064	TKT	transketolase	NM_001064	7086	8283.33	2294.9	3.61	0	5988.43
5080131	NM_145792	MGST1	microsomal glutathione S-transferase 1	NM_020300	4257	3019.34	835.96	3.61	0	2183.38
7650524	NM_005504	BCAT1	branched chain aminotransferase 1, cytosolic		586	1662.72	462.45	3.6	0	1200.27
70475	NM_006183	NTS	neurotensin	NM_006183	4922	409.86	114.15	3.59	0.0031	295.71
6620689	NM_001040409	MTHFD2	methylenetetrahydrofolate dehydrogenase (NADP+ dependent) 2, methenyltetrahydrofolate cyclohydrolase	NM_001040409	10797	2825.15	788.76	3.58	0	2036.39
6520440	NM_004321	KIF1A	kinesin family member 1A	NM_004321	547	4291.78	1205.77	3.56	0.0005	3086.02
5900433	NM_016195	KIF20B	kinesin family member 20B	NM_016195	9585	1506.89	423.85	3.56	0	1083.05
7050220	NM_006681	NMU	neuromedin U	NM_006681	10874	797.95	224.99	3.55	0	572.96
3460242	NM_018072	HEATR1	HEAT repeat containing 1	NM_018072	55127	2068.33	584.82	3.54	0	1483.51
160746	NM_000485	APRT	adenine phosphoribosyltransferase		353	1660.42	469.07	3.54	0	1191.36
3180367	NM_018410	HJURP	Holliday junction recognition protein	NM_018410	55355	926.8	261.72	3.54	0	665.07
1010470	NM_178448	C9orf140	chromosome 9 open reading frame 140	NM_178448	89958	599.33	169.52	3.54	0.0024	429.8
4880408	NM_006378	SEMA4D	sema domain, immunoglobulin domain (Ig), transmembrane domain (TM) and short cytoplasmic domain, (semaphorin) 4D	NM_006378	10507	1394.98	395.51	3.53	0	999.48
2690240	NM_001018115	FANCD2	Fanconi anemia, complementation group D2		2177	1303.26	369.14	3.53	0	934.13
6620008	NM_000216	KAL1	Kallmann syndrome 1 sequence		3730	1837.95	522.13	3.52	0	1315.81
670703	NM_001012507	C6orf173	chromosome 6 open reading frame 173	NM_001012507	387103	891.8	253.25	3.52	0	638.55
2070288	NM_175617	MT1E	metallothionein 1E	NM_175617	4493	796.91	226.59	3.52	0.0006	570.31
460114	NM_003095	SNRPF	small nuclear ribonucleoprotein polypeptide F	NM_003095	6636	5917.7	1690.09	3.5	0	4227.61
4640500	NM_004181	UCHL1	ubiquitin carboxyl-terminal esterase L1 (ubiquitin thiolesterase)	NM_004181	7345	2939.51	839.09	3.5	0	2100.42
110433	NM_000050	ASS1	argininosuccinate synthetase 1	NM_000050	445	1265.67	361.3	3.5	0	904.37
2570661	NM_033502	TRERF1	transcriptional regulating factor 1	NM_033502	55809	584.51	167.18	3.5	0	417.33
2650608	NM_001237	CCNA2	cyclin A2	NM_001237	890	1951.31	558.62	3.49	0.0047	1392.7
6550600	NM_002467	MYC	v-myc myelocytomatosis viral oncogene homolog (avian)		4609	390.53	111.89	3.49	0.0005	278.64
360296	NM_001014809	CRMP1	collapsin response mediator protein 1	NM_001014809	1400	2227.74	639.37	3.48	0	1588.37
6510603	NM_000485	APRT	adenine phosphoribosyltransferase		353	654.26	187.74	3.48	0	466.52
2600465	NM_003026	SH3GL2	SH3-domain GRB2-like 2	NM_003026	6456	561.06	161.31	3.48	0.0017	399.75
7380376	NM_007194	CHEK2	CHK2 checkpoint homolog (S. pombe)		11200	540.02	155.25	3.48	0.0014	384.77
1070411	NM_020675	SPC25	SPC25, NDC80 kinetochore complex component, homolog (S. cerevisiae)	NM_020675	57405	528.73	151.88	3.48	0	376.84
4810646	NM_025049	PIF1	PIF1 5'-to-3' DNA helicase homolog (S. cerevisiae)	NM_025049	80119	463.87	133.38	3.48	0	330.49
20445	NM_021615	CHST6	carbohydrate (N-acetylglucosamine 6-O) sulfotransferase 6	NM_021615	4166	357.97	102.77	3.48	0	255.2
3390411	NM_003222	TFAP2C	transcription factor AP-2 gamma (activating enhancer binding protein 2 gamma)	NM_003222	7022	345.26	99.18	3.48	0	246.08
6250685	NM_002576	PAK1	p21 protein (Cdc42/Rac)-activated kinase 1	NM_001128620	5058	1103.53	318.41	3.47	0.0136	785.12
990730	NM_021953	FOXM1	forkhead box M1	NM_021953	2305	702.75	202.34	3.47	0	500.41
7150209	NM_032034	SLC4A11	solute carrier family 4, sodium borate transporter, member 11	NM_032034	83959	334.05	96.37	3.47	0	237.68
2710195	NM_152295	TARS	threonyl-tRNA synthetase	NM_152295	6897	3069.18	888	3.46	0	2181.18
1300706	NM_006636	MTHFD2	methylenetetrahydrofolate dehydrogenase (NADP+ dependent) 2, methenyltetrahydrofolate cyclohydrolase	NM_001040409	10797	1559.93	451.15	3.46	0	1108.79
7570494	NM_032488	CNFN	cornifelin	NM_032488	84518	650.99	187.94	3.46	0	463.05
6960754	NM_014053	FLVCR1	feline leukemia virus subgroup C cellular receptor 1	NM_014053	28982	568.49	164.64	3.45	0	403.85
4150196	NM_006479	RAD51AP1	RAD51 associated protein 1	NM_001130862	10635	1296.62	376.7	3.44	0.0009	919.93
7380338	NM_005715	UST	uronyl-2-sulfotransferase	NM_005715	10090	625.72	181.92	3.44	0.0005	443.81
6200468	NM_001827	CKS2	CDC28 protein kinase regulatory subunit 2	NM_001827	1164	1911.07	557.75	3.43	0.0108	1353.32
3840092	NM_012393	PFAS	phosphoribosylformylglycinamidine synthase	NM_012393	5198	1677.79	489.26	3.43	0	1188.53
4590377	NM_144698	ANKRD35	ankyrin repeat domain 35	NM_144698	148741	345.11	100.59	3.43	0	244.52
3990608	NM_002372	MAN2A1	mannosidase, alpha, class 2A, member 1	NM_002372	4124	1431.36	417.94	3.42	0	1013.42
1050408	NM_005678	SNURF	SNRPN upstream reading frame		8926	1210.83	353.65	3.42	0.0493	857.18
7380670	NM_005375	MYB	v-myb myeloblastosis viral oncogene homolog (avian)	NM_001130172	4602	387.73	113.43	3.42	0.0009	274.29
2070632	NM_020634	GDF3	growth differentiation factor 3	NM_020634	9573	298.37	87.23	3.42	0.0135	211.14
2850291	NM_015085	GARNL4	GTPase activating Rap/RanGAP domain-like 4	NM_001100398	23108	687.67	201.67	3.41	0.0008	486.01
430438	NR_003491	MIAT	myocardial infarction associated transcript (non-protein coding)	NR_003491	440823	625.71	183.76	3.41	0	441.96
4200601	NM_018087	TMEM48	transmembrane protein 48	NM_018087	55706	481.69	141.46	3.41	0	340.23
5050181	NM_017669	ERCC6L	excision repair cross-complementing rodent repair deficiency, complementation group 6-like	NM_017669	54821	354.36	103.94	3.41	0	250.42
3180672	NM_004862	LITAF	lipopolysaccharide-induced TNF factor	NM_004862	9516	5327.3	1566.41	3.4	0	3760.89
1240243	NM_015459	ATL3	atlastin GTPase 3	NM_015459	25923	657.8	193.2	3.4	0	464.6
6100717	NM_020949	SLC7A14	solute carrier family 7 (cationic amino acid transporter, y+ system), member 14	XM_001723366	57709	321.69	94.5	3.4	0.0003	227.18
7000634	NM_001316	CSE1L	CSE1 chromosome segregation 1-like (yeast)	NM_001316	1434	8195.21	2422.28	3.38	0	5772.92
4210088	NM_001826	CKS1B	CDC28 protein kinase regulatory subunit 1B	NM_001826	1163	5912.8	1751.91	3.38	0	4160.9
4880324	NM_030755	TXNDC1	thioredoxin domain containing 1	NM_030755	81542	2946.73	874.88	3.37	0	2071.85
3420400	XR_016048	MGC40489	hypothetical protein MGC40489	XR_016048	146880	1614.81	480.04	3.36	0	1134.77
4060056	NM_199420	POLQ	polymerase (DNA directed), theta	NM_199420	10721	977.45	291.26	3.36	0	686.19
5690274	NM_005915	MCM6	minichromosome maintenance complex component 6		4175	8205.27	2452.49	3.35	0	5752.78
6290161	NM_194298	SLC16A9	solute carrier family 16, member 9 (monocarboxylic acid transporter 9)	NM_194298	220963	1530.73	457.47	3.35	0.0142	1073.26
60280	NM_005763	AASS	aminoadipate-semialdehyde synthase		10157	737.37	220	3.35	0.0042	517.37
2480274	NM_003105	SORL1	sortilin-related receptor, L(DLR class) A repeats-containing	NM_003105	6653	616.53	184.01	3.35	0.0005	432.51
650301	NM_003095	SNRPF	small nuclear ribonucleoprotein polypeptide F	NM_003095	6636	8620.32	2579.52	3.34	0	6040.8
160097	NM_014791	MELK	maternal embryonic leucine zipper kinase	NM_014791	9833	2114.6	633.61	3.34	0	1480.99
1340360	NM_018715	RCC2	regulator of chromosome condensation 2	NM_018715	55920	9372.85	2816.07	3.33	0	6556.78
7210326	NM_004159	PSMB8	proteasome (prosome, macropain) subunit, beta type, 8 (large multifunctional peptidase 7)	NM_004159	5696	304.88	91.56	3.33	0.0029	213.33
5890215	NM_007015	LECT1	leukocyte cell derived chemotaxin 1	NM_001011705	11061	258.04	77.43	3.33	0	180.61
1430053	NM_015140	TTLL12	tubulin tyrosine ligase-like family, member 12	NM_015140	23170	792.61	238.41	3.32	0.0005	554.2
7400452	NM_006017	PROM1	prominin 1	NM_006017	8842	2848.34	861.56	3.31	0	1986.79
7000735	NM_002882	RANBP1	RAN binding protein 1	NM_002882	5902	3006.52	910.56	3.3	0.0091	2095.97
3990767	NM_015176	FBXO28	F-box protein 28	NM_015176	23219	797.86	241.95	3.3	0.0067	555.91
5900047	NM_001080450	KIAA1553	KIAA1553	NM_001080450	57673	726.7	220.19	3.3	0	506.51
3450370	NM_018283	NUDT15	nudix (nucleoside diphosphate linked moiety X)-type motif 15	NM_018283	55270	397.66	120.64	3.3	0	277.02
3800753	NM_018719	CDCA7L	cell division cycle associated 7-like	NM_001127370	55536	586.24	178.34	3.29	0.0172	407.9
20544	NM_000819	GART	phosphoribosylglycinamide formyltransferase, phosphoribosylglycinamide synthetase, phosphoribosylaminoimidazole synthetase	NM_000819	2618	3364.33	1025.5	3.28	0	2338.83
4070132	NM_002703	PPAT	phosphoribosyl pyrophosphate amidotransferase	NM_002703	5471	1377.24	419.39	3.28	0	957.85
7150189	NM_024900	PHF17	PHD finger protein 17	NM_024900	79960	963.14	293.3	3.28	0.0038	669.83
7000743	NR_003105	ZWILCH	Zwilch, kinetochore associated, homolog (Drosophila)	NM_017975	55055	2364.61	723.23	3.27	0	1641.38
6330187	NM_002670	PLS1	plastin 1 (I isoform)	NM_002670	5357	495.85	151.56	3.27	0	344.3
20088	NM_016042	EXOSC3	exosome component 3	NM_001002269	51010	1007.3	308.86	3.26	0	698.44
2630017	NM_001008566	TPST2	tyrosylprotein sulfotransferase 2	NM_001008566	8459	1092.37	336.04	3.25	0	756.33
4610731	NM_005441	CHAF1B	chromatin assembly factor 1, subunit B (p60)	NM_005441	8208	510.45	156.94	3.25	0	353.51
5130674	NM_001316	CSE1L	CSE1 chromosome segregation 1-like (yeast)	NM_001316	1434	4588.47	1417.56	3.24	0	3170.9
1050619	NM_006993	NPM3	nucleophosmin/nucleoplasmin, 3	NM_006993	10360	2402.93	741.24	3.24	0.0003	1661.68
1410609	NM_003389	CORO2A	coronin, actin binding protein, 2A	NM_003389	7464	1066.04	328.86	3.24	0.003	737.18
2230072	NM_001079859	GPR64	G protein-coupled receptor 64	NM_001079858	10149	372.73	115.21	3.24	0	257.52
1190139	NM_174914	UGT3A2	UDP glycosyltransferase 3 family, polypeptide A2	NM_174914	167127	273.05	84.19	3.24	0	188.86
460386	NM_001099285	PTMA	prothymosin, alpha	NM_001099285	5757	572.02	177.22	3.23	0	394.8
2450167	NM_000992	RPL29	ribosomal protein L29	NM_000992	6159	312.13	96.7	3.23	0.0001	215.43
50301	NM_004280	EEF1E1	eukaryotic translation elongation factor 1 epsilon 1	NM_004280	9521	2287.03	709.45	3.22	0.0063	1577.57
990136	NM_017915	C12orf48	chromosome 12 open reading frame 48	NM_017915	55010	905.98	281.24	3.22	0	624.74
4120437	NM_015169	RRS1	RRS1 ribosome biogenesis regulator homolog (S. cerevisiae)	NM_015169	23212	841.83	261.19	3.22	0	580.65
4760113	NM_001012991	C16orf88	chromosome 16 open reading frame 88	NM_001012991	400506	470.47	146.31	3.22	0.001	324.16
840176	NM_000196	HSD11B2	hydroxysteroid (11-beta) dehydrogenase 2	NM_000196	3291	259.2	80.53	3.22	0.0218	178.68
1850156	NM_194284	CLDN23	claudin 23	NM_194284	137075	512.25	159.67	3.21	0	352.58
4260368	NM_181800	UBE2C	ubiquitin-conjugating enzyme E2C	NM_007019	11065	3555.57	1109.4	3.2	0	2446.17
580066	NM_020156	C1GALT1	core 1 synthase, glycoprotein-N-acetylgalactosamine 3-beta-galactosyltransferase, 1	NM_020156	56913	436.69	136.42	3.2	0	300.27
1980670	NM_020770	CGN	cingulin	NM_020770	57530	939.25	294.35	3.19	0	644.91
4780433	NM_000992	RPL29	ribosomal protein L29	NM_000992	6159	338.97	106.28	3.19	0	232.69
580719	NM_024808	C13orf34	chromosome 13 open reading frame 34	NM_024808	79866	773.06	243.18	3.18	0	529.88
1940301	NM_144724	MARVELD2	MARVEL domain containing 2	NM_001038603	153562	373.01	117.43	3.18	0	255.58
6020630	NM_022468	MMP25	matrix metallopeptidase 25	NM_022468	64386	307.52	96.72	3.18	0	210.8
1050088	NM_018228	C14orf115	chromosome 14 open reading frame 115	NM_018228	55237	285.11	89.84	3.17	0	195.27
4670424	NM_016050	MRPL11	mitochondrial ribosomal protein L11	NM_016050	65003	2627.4	834.42	3.15	0	1792.98
6290494	NM_002388	MCM3	minichromosome maintenance complex component 3	NM_002388	4172	2485.27	787.73	3.15	0	1697.54
4880554	NM_005407	SALL2	sal-like 2 (Drosophila)		6297	3807.97	1212.83	3.14	0.0146	2595.14
2450286	NM_020162	DHX33	DEAH (Asp-Glu-Ala-His) box polypeptide 33	NM_020162	56919	735.51	233.95	3.14	0	501.56
3780082	NM_144626	TMEM125	transmembrane protein 125	NM_144626	128218	358.45	113.98	3.14	0.0002	244.47
5310369	NM_017816	LYAR	Ly1 antibody reactive homolog (mouse)	NM_017816	55646	1093.21	349.18	3.13	0	744.03
2450717	NM_000057	BLM	Bloom syndrome		641	620.6	198.38	3.13	0	422.22
4220044	NM_016582	SLC15A3	solute carrier family 15, member 3	NM_016582	51296	368.48	117.81	3.13	0	250.67
3450047	NM_181876	PPP2R2C	protein phosphatase 2 (formerly 2A), regulatory subunit B, gamma isoform	NM_020416	5522	283.69	90.53	3.13	0	193.16
110754	NM_001034915	RBM35A	RNA binding motif protein 35A	NM_001034915	54845	267.75	85.66	3.13	0	182.09
4830373	NM_015895	GMNN	geminin, DNA replication inhibitor	NM_015895	51053	866.47	277.32	3.12	0.0002	589.15
1050470	NM_006101	NDC80	NDC80 homolog, kinetochore complex component (S. cerevisiae)	NM_006101	10403	454.28	145.54	3.12	0	308.75
60278	NM_001048164	SLC7A3	solute carrier family 7 (cationic amino acid transporter, y+ system), member 3	NM_001048164	84889	336.12	107.95	3.11	0	228.17
4290050	NM_181864	ACOT7	acyl-CoA thioesterase 7	NM_007274	11332	2882.75	929.34	3.1	0	1953.41
2690338	NM_001024	RPS21	ribosomal protein S21	NM_001024	6227	958.51	308.85	3.1	0	649.66
770255	NM_004918	TCL1B	T-cell leukemia/lymphoma 1B	NM_004918	9623	305.12	98.52	3.1	0.007	206.6
70209	NM_001986	ETV4	ets variant 4	NM_001079675	2118	404.29	130.99	3.09	0.0228	273.3
5570364	NM_013243	SCG3	secretogranin III	NM_013243	29106	296.27	95.76	3.09	0	200.51
2340392	NM_014791	MELK	maternal embryonic leucine zipper kinase	NM_014791	9833	983.64	319.08	3.08	0	664.56
1440592	NM_194247	HNRNPA3	heterogeneous nuclear ribonucleoprotein A3	NM_194247	220988	693.95	225.07	3.08	0.0091	468.88
4010647	NM_031426	C9orf58	chromosome 9 open reading frame 58	NM_031426	83543	624.53	202.69	3.08	0	421.84
60196	NM_004483	GCSH	glycine cleavage system protein H (aminomethyl carrier)	NM_004483	2653	556.38	181.32	3.07	0.0006	375.07
1050195	NM_005733	KIF20A	kinesin family member 20A	NM_005733	10112	2015.1	658.79	3.06	0	1356.32
3830465	NM_001645	APOC1	apolipoprotein C-I	NM_001645	341	1144.07	374.2	3.06	0.0301	769.87
2640731	NM_000869	HTR3A	5-hydroxytryptamine (serotonin) receptor 3A	NM_000869	3359	356.43	116.5	3.06	0	239.94
5670100	NM_000355	TCN2	transcobalamin II; macrocytic anemia		6948	386.69	126.74	3.05	0.0001	259.95
1980619	NM_013250	ZNF215	zinc finger protein 215	NM_013250	7762	331.5	108.68	3.05	0	222.82
6420424	NM_006452	PAICS	phosphoribosylaminoimidazole carboxylase, phosphoribosylaminoimidazole succinocarboxamide synthetase	NM_001079524	10606	12758.8	4199.18	3.04	0	8559.64
5700373	NM_004237	TRIP13	thyroid hormone receptor interactor 13	NM_004237	9319	1262.62	414.69	3.04	0	847.93
4830634	NM_018101	CDCA8	cell division cycle associated 8	NM_018101	55143	1042.6	342.43	3.04	0	700.18
4900044	NM_003503	CDC7	cell division cycle 7 homolog (S. cerevisiae)	NM_001134419	8317	684.83	225.35	3.04	0	459.48
2810192	NM_170678	ITGB1BP3	integrin beta 1 binding protein 3	NM_170678	27231	600.99	197.86	3.04	0.0021	403.13
7000382	NM_152391	PQLC3	PQ loop repeat containing 3	NM_152391	130814	595.64	196.08	3.04	0	399.56
5310471	NM_181803	UBE2C	ubiquitin-conjugating enzyme E2C	NM_007019	11065	2632.67	870.06	3.03	0	1762.6
2030315	NM_181573	RFC4	replication factor C (activator 1) 4, 37kDa	NM_002916	5984	1736.47	573.51	3.03	0	1162.97
6100564	NM_001813	CENPE	centromere protein E, 312kDa	NM_001813	1062	922.93	304.73	3.03	0	618.2
240280	NM_033317	DMKN	dermokine	NM_001035516	93099	478.72	158.03	3.03	0	320.69
4070736	NM_003564	TAGLN2	transgelin 2	NM_003564	8407	861.46	284.81	3.02	0.0037	576.65
6020681	NM_021243	C6orf115	chromosome 6 open reading frame 115	NM_021243	58527	614.34	203.3	3.02	0	411.05
730136	NM_144736	C2orf56	chromosome 2 open reading frame 56	NM_001083946	55471	425.09	140.78	3.02	0.0339	284.31
5720128	NM_015697	COQ2	coenzyme Q2 homolog, prenyltransferase (yeast)	NM_015697	27235	1326.57	440.19	3.01	0	886.38
4120278	NM_004856	KIF23	kinesin family member 23	NM_004856	9493	623.83	207.22	3.01	0.0095	416.62
1980246	NM_018728	MYO5C	myosin VC	NM_018728	55930	592	196.73	3.01	0.0084	395.26
4760474	NM_006000	TUBA4A	tubulin, alpha 4a	NM_006000	7277	366.16	121.65	3.01	0	244.5
240086	NM_006623	PHGDH	phosphoglycerate dehydrogenase	NM_006623	26227	19573.5	6527.06	3	0	13046.5
2850402	NM_005022	PFN1	profilin 1	NM_005022	5216	2512.04	836.38	3	0	1675.66
5260685	NM_007194	CHEK2	CHK2 checkpoint homolog (S. pombe)		11200	669.83	223.58	3	0.0009	446.26
6280242	NM_001025248	DUT	deoxyuridine triphosphatase	NM_001025248	1854	657.43	219.77	2.99	0	437.67
1010152	NM_015196	KIAA0922	KIAA0922	NM_001131007	23240	438.68	146.77	2.99	0	291.91
4280253	NM_017906	PAK1IP1	PAK1 interacting protein 1	NM_017906	55003	1378.27	461.85	2.98	0	916.42
3130541	NM_001761	CCNF	cyclin F	NM_001761	899	1219.23	409.76	2.98	0.0355	809.46
2600739	NM_003384	VRK1	vaccinia related kinase 1	NM_003384	7443	641.2	215.13	2.98	0	426.07
6760274	NM_005700	DPP3	dipeptidyl-peptidase 3	NM_005700	10072	520.68	174.49	2.98	0	346.2
5690347	NM_001008566	TPST2	tyrosylprotein sulfotransferase 2	NM_001008566	8459	2326.24	782.57	2.97	0	1543.67
3460739	NM_022449	RAB17	RAB17, member RAS oncogene family	NM_022449	64284	609.23	204.84	2.97	0.0017	404.39
6660446	NM_015426	WDR51A	WD repeat domain 51A	NM_015426	25886	1731.77	585.56	2.96	0	1146.21
4810445	NM_013363	PCOLCE2	procollagen C-endopeptidase enhancer 2	NM_013363	26577	573.64	193.62	2.96	0	380.02
1660270	NM_005956	MTHFD1	methylenetetrahydrofolate dehydrogenase (NADP+ dependent) 1, methenyltetrahydrofolate cyclohydrolase, formyltetrahydrofolate synthetase	NM_005956	4522	382.03	129.27	2.96	0	252.75
4590477	NM_001042600	MAP4K1	mitogen-activated protein kinase kinase kinase kinase 1	NM_001042600	11184	319.46	108	2.96	0	211.47
4780521	NM_002764	PRPS1	phosphoribosyl pyrophosphate synthetase 1		5631	2815.84	952.92	2.95	0	1862.91
4180050	NM_003920	TIMELESS	timeless homolog (Drosophila)	NM_003920	8914	1405.92	476.08	2.95	0	929.84
4220239	NM_052963	TOP1MT	topoisomerase (DNA) I, mitochondrial	NM_052963	116447	1144.36	387.51	2.95	0	756.85
2900239	NM_080625	C20orf160	chromosome 20 open reading frame 160	NM_080625	140706	446.95	151.68	2.95	0.0024	295.27
290593	NM_002006	FGF2	fibroblast growth factor 2 (basic)	NM_002006	2247	425.26	144.23	2.95	0	281.04
6620750	NM_020119	ZC3HAV1	zinc finger CCCH-type, antiviral 1	NM_020119	56829	1029.54	350.53	2.94	0.0006	679.01
1570551	NM_015261	NCAPD3	non-SMC condensin II complex, subunit D3	NM_015261	23310	544.86	185.13	2.94	0	359.73
1070338	AK023568	SOHLH2	spermatogenesis and oogenesis specific basic helix-loop-helix 2	NM_017826	54937	390.03	132.53	2.94	0	257.51
1690327	AK091593	LOC157627	hypothetical LOC157627	NA	157627	235.63	80.07	2.94	0.004	155.56
3370703	NM_004111	FEN1	flap structure-specific endonuclease 1	NM_004111	2237	2914.17	993.7	2.93	0	1920.47
6020735	NM_016095	GINS2	GINS complex subunit 2 (Psf2 homolog)	NM_016095	51659	2869.79	978.86	2.93	0	1890.94
1820398	NM_031266	HNRNPAB	heterogeneous nuclear ribonucleoprotein A/B	NM_004499	3182	1509.45	514.46	2.93	0.0018	994.99
1690348	NM_004814	WDR57	WD repeat domain 57 (U5 snRNP specific)	NM_004814	9410	1489.12	507.78	2.93	0.0002	981.34
2450367	NM_015541	LRIG1	leucine-rich repeats and immunoglobulin-like domains 1	NM_015541	26018	805.26	275.24	2.93	0	530.02
4220440	NM_006633	IQGAP2	IQ motif containing GTPase activating protein 2	NM_006633	10788	400.24	136.65	2.93	0.002	263.6
6330647	NM_001011	RPS7	ribosomal protein S7	NM_001011	6201	335.28	114.57	2.93	0.0042	220.71
990577	NM_001986	ETV4	ets variant 4	NM_001079675	2118	317.73	108.53	2.93	0.0193	209.2
1500465	NM_005763	AASS	aminoadipate-semialdehyde synthase		10157	562.22	192.65	2.92	0.0007	369.57
3930703	NM_033661	WDR4	WD repeat domain 4	NM_018669	10785	986.72	339	2.91	0	647.72
1110538	NM_001040694	INCENP	inner centromere protein antigens 135/155kDa	NM_001040694	3619	341.33	117.26	2.91	0.0011	224.07
3890309	NM_002915	RFC3	replication factor C (activator 1) 3, 38kDa	NM_002915	5983	523.1	180.22	2.9	0.0007	342.88
2000010	NM_006231	POLE	polymerase (DNA directed), epsilon	NM_006231	5426	513.63	176.9	2.9	0	336.73
1430681	NM_138463	TLCD1	TLC domain containing 1	NM_138463	116238	393.1	135.6	2.9	0.0003	257.5
3870372	NM_032117	MND1	meiotic nuclear divisions 1 homolog (S. cerevisiae)	NM_032117	84057	452.31	156.67	2.89	0	295.64
2000270	NM_001017967	MARVELD3	MARVEL domain containing 3	NM_001017967	91862	302.72	104.75	2.89	0.0016	197.97
2320170	NM_003504	CDC45L	CDC45 cell division cycle 45-like (S. cerevisiae)	NM_003504	8318	1198.21	415.49	2.88	0	782.73
3800474	NM_001005413	ZWINT	ZW10 interactor	NM_001005413	11130	635.56	221.05	2.88	0.0055	414.51
520470	NM_144687	NLRP12	NLR family, pyrin domain containing 12	NM_033297	91662	244.86	85.03	2.88	0.0367	159.83
5670368	NM_014437	SLC39A1	solute carrier family 39 (zinc transporter), member 1	NM_014437	27173	2544.7	886.74	2.87	0	1657.97
6060685	NM_153485	NUP155	nucleoporin 155kDa	NM_004298	9631	2044.73	711.42	2.87	0	1333.31
7610433	NM_005628	SLC1A5	solute carrier family 1 (neutral amino acid transporter), member 5	NM_005628	6510	875.64	305.59	2.87	0.0162	570.04
6840487	NM_015832	MBD2	methyl-CpG binding domain protein 2	NM_003927	8932	666.57	232.39	2.87	0	434.18
2970544	NM_199478	PLP1	proteolipid protein 1	NM_000533	5354	353.25	123.06	2.87	0.0229	230.18
6960553	NM_003218	TERF1	telomeric repeat binding factor (NIMA-interacting) 1	NM_003218	7013	258.19	89.84	2.87	0	168.35
4730605	NM_198436	AURKA	aurora kinase A	NM_003600	6790	3054.19	1066.67	2.86	0	1987.52
10414	NM_004219	PTTG1	pituitary tumor-transforming 1	NM_004219	9232	1650.65	577.52	2.86	0	1073.13
6840215	NM_018098	ECT2	epithelial cell transforming sequence 2 oncogene	NM_018098	1894	1431.72	500.56	2.86	0	931.15
1450131	NM_016042	EXOSC3	exosome component 3	NM_001002269	51010	1371.69	480.03	2.86	0.0002	891.66
3520092	NM_138765	BAX	BCL2-associated X protein		581	943.81	330.04	2.86	0.0048	613.77
6040653	NM_058166	TRIM6	tripartite motif-containing 6	NM_001003818	117854	934.5	326.59	2.86	0.0019	607.91
1820544	NM_182679	GPATCH4	G patch domain containing 4	NM_015590	54865	757.08	264.4	2.86	0	492.69
450615	NM_005953	MT2A	metallothionein 2A	NM_005953	4502	665.9	232.65	2.86	0.0014	433.25
2600164	NM_003247	THBS2	thrombospondin 2	NM_003247	7058	406.21	142.27	2.86	0.047	263.94
5570021	NM_020990	CKMT1B	creatine kinase, mitochondrial 1B		1159	226.73	79.35	2.86	0	147.38
5420309	NM_198434	AURKA	aurora kinase A	NM_003600	6790	2793.7	980.77	2.85	0	1812.92
4850091	NM_006331	EMG1	EMG1 nucleolar protein homolog (S. cerevisiae)	NM_006331	10436	1506.08	529.32	2.85	0	976.77
6290358	NM_012112	TPX2	TPX2, microtubule-associated, homolog (Xenopus laevis)	NM_012112	22974	1302.46	456.24	2.85	0.0026	846.22
6560725	NM_025108	C16orf59	chromosome 16 open reading frame 59	NM_025108	80178	545.23	191.23	2.85	0	354
4050639	NM_006452	PAICS	phosphoribosylaminoimidazole carboxylase, phosphoribosylaminoimidazole succinocarboxamide synthetase	NM_001079524	10606	9874.42	3473.61	2.84	0.0001	6400.82
4150458	NM_002947	RPA3	replication protein A3, 14kDa	NM_002947	6119	3009.46	1057.81	2.84	0	1951.64
2450358	NM_001826	CKS1B	CDC28 protein kinase regulatory subunit 1B	NM_001826	1163	2775.81	975.89	2.84	0	1799.92
5310070	NM_013276	SHPK	sedoheptulokinase	NM_013276	23729	1328.04	467.32	2.84	0	860.72
3360402	NM_004341	CAD	carbamoyl-phosphate synthetase 2, aspartate transcarbamylase, and dihydroorotase	NM_004341	790	606.85	213.38	2.84	0.0087	393.46
2810241	NM_020158	EXOSC5	exosome component 5	NM_020158	56915	434.29	153.07	2.84	0.0009	281.23
3890372	NM_024094	DSCC1	defective in sister chromatid cohesion 1 homolog (S. cerevisiae)	NM_024094	79075	295.96	104.28	2.84	0	191.68
7510367	NM_014373	GPR160	G protein-coupled receptor 160	NM_014373	26996	253.35	89.36	2.84	0	163.99
270201	NM_032446	MEGF10	multiple EGF-like-domains 10	NM_032446	84466	574.52	203.17	2.83	0	371.35
2680072	NM_014279	OLFM1	olfactomedin 1	NM_006334	10439	991.08	351.1	2.82	0	639.98
6550189	NM_133371	MYOZ3	myozenin 3	NM_001122853	91977	597.49	211.99	2.82	0	385.5
4810703	NM_002245	KCNK1	potassium channel, subfamily K, member 1	NM_002245	3775	527.92	187.4	2.82	0	340.52
2320653	NM_018281	ECHDC2	enoyl Coenzyme A hydratase domain containing 2	NM_018281	55268	383.37	136.17	2.82	0.0005	247.2
3460546	NM_172337	OTX2	orthodenticle homeobox 2		5015	339.61	120.32	2.82	0.0085	219.29
2650288	NM_199478	PLP1	proteolipid protein 1	NM_000533	5354	314.59	111.42	2.82	0	203.17
3890475	NM_018455	CENPN	centromere protein N	NM_001100624	55839	1377.23	489.39	2.81	0	887.84
7000224	NM_012238	SIRT1	sirtuin (silent mating type information regulation 2 homolog) 1 (S. cerevisiae)	NM_012238	23411	1216.29	433.48	2.81	0	782.81
6580121	NM_021242	MID1IP1	MID1 interacting protein 1 (gastrulation specific G12 homolog (zebrafish))	NM_001098790	58526	1054.78	374.72	2.81	0	680.06
360427	NM_022549	FEZ1	fasciculation and elongation protein zeta 1 (zygin I)	NM_005103	9638	405.28	143.99	2.81	0.0012	261.28
7200392	NM_001212	C1QBP	complement component 1, q subcomponent binding protein	NM_001212	708	4808.21	1720.03	2.8	0	3088.17
5270167	NM_206826	GNL3	guanine nucleotide binding protein-like 3 (nucleolar)	NM_014366	26354	1817.41	649.41	2.8	0.0136	1168
5550278	NM_002162	ICAM3	intercellular adhesion molecule 3	NM_002162	3385	683.96	244.18	2.8	0.0285	439.78
1940632	NM_017760	NCAPG2	non-SMC condensin II complex, subunit G2	NM_017760	54892	624.63	222.87	2.8	0.0055	401.76
1400543	XR_016129	CXADRP1	coxsackie virus and adenovirus receptor pseudogene 1	XR_016129	653108	392.63	140.13	2.8	0.019	252.5
7000521	NM_001039091	PRPS2	phosphoribosyl pyrophosphate synthetase 2	NM_001039091	5634	349.07	124.54	2.8	0	224.53
3360349	NM_033393	FHDC1	FH2 domain containing 1	NM_033393	85462	290.74	103.98	2.8	0	186.77
7040446	NM_005440	RND2	Rho family GTPase 2	NM_005440	8153	1574.08	565.13	2.79	0	1008.94
5260343	NM_003020	SCG5	secretogranin V (7B2 protein)	NM_003020	6447	1459.95	522.84	2.79	0.0035	937.11
1070762	NM_001032290	PSRC1	proline/serine-rich coiled-coil 1	NM_001005290	84722	856.71	306.67	2.79	0	550.04
6330494	NM_001025249	DUT	deoxyuridine triphosphatase	NM_001025248	1854	674.89	242.03	2.79	0	432.86
4230068	NM_006397	RNASEH2A	ribonuclease H2, subunit A	NM_006397	10535	625.55	225	2.78	0	400.54
2360563	NM_024677	NSUN7	NOL1/NOP2/Sun domain family, member 7	NM_024677	79730	554.87	199.26	2.78	0.0001	355.61
6940039	NM_003105	SORL1	sortilin-related receptor, L(DLR class) A repeats-containing	NM_003105	6653	438.07	157.61	2.78	0	280.47
990598	NM_078468	BCCIP	BRCA2 and CDKN1A interacting protein	NM_016567	56647	1901.84	687.49	2.77	0.0036	1214.34
450598	NM_032758	PHF5A	PHD finger protein 5A	NM_032758	84844	1749.16	630.38	2.77	0.0018	1118.78
150438	NM_021242	MID1IP1	MID1 interacting protein 1 (gastrulation specific G12 homolog (zebrafish))	NM_001098790	58526	1166.08	421.43	2.77	0	744.65
4850521	NM_138285	NUP35	nucleoporin 35kDa	NM_138285	129401	334.8	121	2.77	0.0001	213.8
2710292	NM_002106	H2AFZ	H2A histone family, member Z	NM_002106	3015	18482.2	6697.06	2.76	0.0004	11785.1
1770546	NM_004044	ATIC	5-aminoimidazole-4-carboxamide ribonucleotide formyltransferase/IMP cyclohydrolase	NM_004044	471	8298.61	3007.95	2.76	0	5290.65
1190364	NM_003507	FZD7	frizzled homolog 7 (Drosophila)	NM_003507	8324	2749.62	994.47	2.76	0	1755.15
5290097	NM_138689	PPP1R14B	protein phosphatase 1, regulatory (inhibitor) subunit 14B	NM_138689	26472	2688.47	972.6	2.76	0	1715.87
2940403	NM_001069	TUBB2A	tubulin, beta 2A	NM_001069	7280	1543.12	559.48	2.76	0.0048	983.64
7570181	NM_018518	MCM10	minichromosome maintenance complex component 10	NM_018518	55388	1038.57	376.85	2.76	0	661.72
4730196	NM_003258	TK1	thymidine kinase 1, soluble	NM_003258	7083	815.39	295.74	2.76	0	519.65
5960132	NM_004741	NOLC1	nucleolar and coiled-body phosphoprotein 1	NM_004741	9221	702.07	253.97	2.76	0.0216	448.1
1450274	NM_021195	CLDN6	claudin 6	NM_021195	9074	365.96	132.8	2.76	0	233.16
3190524	NM_014708	KNTC1	kinetochore associated 1	NM_014708	9735	1828.16	665.34	2.75	0	1162.82
2570402	NM_004522	KIF5C	kinesin family member 5C	NM_004522	3800	1811.42	659.37	2.75	0	1152.05
6040292	NM_015176	FBXO28	F-box protein 28	NM_015176	23219	977.26	355.79	2.75	0.0001	621.47
1470647	NM_006845	KIF2C	kinesin family member 2C	NM_006845	11004	750.98	273.24	2.75	0.0112	477.73
6960243	NM_013339	ALG6	asparagine-linked glycosylation 6 homolog (S. cerevisiae, alpha-1,3-glucosyltransferase)	NM_013339	29929	974.52	355.89	2.74	0	618.62
7610598	NM_004619	TRAF5	TNF receptor-associated factor 5	NM_001033910	7188	442.18	161.53	2.74	0	280.65
5820056	NM_001034836	RDM1	RAD52 motif 1	NM_001034836	201299	375.55	136.89	2.74	0.0114	238.67
4120475	NM_006942	SOX15	SRY (sex determining region Y)-box 15	NM_006942	6665	297.76	108.83	2.74	0	188.93
4610136	NM_182679	GPATCH4	G patch domain containing 4	NM_015590	54865	294.23	107.47	2.74	0	186.76
1030463	NM_021935	PROK2	prokineticin 2		60675	216.72	78.99	2.74	0.0001	137.73
4900465	NM_003707	RUVBL1	RuvB-like 1 (E. coli)	NM_003707	8607	1095.49	401.98	2.73	0	693.51
1780259	NM_017918	CCDC109B	coiled-coil domain containing 109B	NM_017918	55013	889.08	325.4	2.73	0	563.68
5130128	NM_005030	PLK1	polo-like kinase 1 (Drosophila)	NM_005030	5347	674.31	246.99	2.73	0	427.32
6020598	NM_021127	PMAIP1	phorbol-12-myristate-13-acetate-induced protein 1	NM_021127	5366	244.31	89.36	2.73	0.0002	154.95
7050682	NM_020796	SEMA6A	sema domain, transmembrane domain (TM), and cytoplasmic domain, (semaphorin) 6A	NM_020796	57556	4448.31	1637.19	2.72	0.0097	2811.12
6400270	NM_000194	HPRT1	hypoxanthine phosphoribosyltransferase 1	NM_000194	3251	4014.69	1476.51	2.72	0.0001	2538.19
2070131	NM_057182	CCNE1	cyclin E1	NM_001238	898	611.6	224.8	2.72	0	386.8
1660598	NM_001002838	WNK3	WNK lysine deficient protein kinase 3	NM_001002838	65267	301.24	110.93	2.72	0	190.31
1580196	NM_003360	UGT8	UDP glycosyltransferase 8	NM_001128174	7368	282.67	104.07	2.72	0.0052	178.6
290731	NM_002691	POLD1	polymerase (DNA directed), delta 1, catalytic subunit 125kDa	NM_002691	5424	534.94	197.42	2.71	0	337.52
1430008	NM_032015	RNF26	ring finger protein 26	NM_032015	79102	471.99	174.26	2.71	0.0186	297.73
5080128	NM_138786	TM4SF18	transmembrane 4 L six family member 18	NM_138786	116441	369.2	136.37	2.71	0.0043	232.82
2370441	NM_018369	DEPDC1B	DEP domain containing 1B	NM_018369	55789	507.01	187.51	2.7	0.0003	319.5
2760520	NM_173529	C18orf54	chromosome 18 open reading frame 54	NM_173529	162681	426.08	157.83	2.7	0	268.25
3290674	NM_014801	PCNXL2	pecanex-like 2 (Drosophila)	NM_014801	80003	300.86	111.63	2.7	0	189.23
3370487	NM_004499	HNRNPAB	heterogeneous nuclear ribonucleoprotein A/B	NM_004499	3182	2869.35	1068.23	2.69	0	1801.12
5960736	NM_052865	C20orf72	chromosome 20 open reading frame 72	NM_052865	92667	2049.97	761.41	2.69	0	1288.56
6220050	NM_003035	STIL	SCL/TAL1 interrupting locus	NM_001048166	6491	1298.56	482.18	2.69	0	816.38
1780070	NM_003707	RUVBL1	RuvB-like 1 (E. coli)	NM_003707	8607	514.58	191.24	2.69	0	323.33
3060440	NM_198175	NME1	non-metastatic cells 1, protein (NM23A) expressed in	NM_000269	4830	278.39	103.46	2.69	0	174.93
1980634	NM_133369	UNC5A	unc-5 homolog A (C. elegans)	NM_133369	90249	266.91	99.25	2.69	0	167.66
2360608	NM_001005335	HNRNPL	heterogeneous nuclear ribonucleoprotein L	NM_001005335	3191	1814.37	678.18	2.68	0	1136.2
6760133	NM_005788	PRMT3	protein arginine methyltransferase 3	NM_005788	10196	1629.24	607.34	2.68	0	1021.9
110347	NM_005391	PDK3	pyruvate dehydrogenase kinase, isozyme 3	NM_005391	5165	542.61	202.61	2.68	0	340
1430129	NM_012310	KIF4A	kinesin family member 4A	NM_012310	24137	510.98	190.36	2.68	0	320.62
4250753	NM_178562	TSPAN33	tetraspanin 33	NM_178562	340348	489.03	182.38	2.68	0	306.65
5670605	NM_139354	MATK	megakaryocyte-associated tyrosine kinase	NM_002378	4145	373.91	139.34	2.68	0	234.57
5090372	NM_001785	CDA	cytidine deaminase	NM_001785	978	246.66	92.18	2.68	0.0056	154.48
6620475	NM_006190	ORC2L	origin recognition complex, subunit 2-like (yeast)	NM_006190	4999	1068.54	400.7	2.67	0	667.84
5340692	NM_018387	STRBP	spermatid perinuclear RNA binding protein	NM_018387	55342	834.78	313.05	2.67	0	521.73
4200400	NM_012113	CA14	carbonic anhydrase XIV	NM_012113	23632	709.26	265.27	2.67	0.0015	443.99
1340746	NM_033102	SLC45A3	solute carrier family 45, member 3	NM_033102	85414	497.27	186.23	2.67	0.0185	311.03
3930035	NM_006759	UGP2	UDP-glucose pyrophosphorylase 2	NM_001001521	7360	7819.41	2934.29	2.66	0.0008	4885.13
620546	NM_012250	RRAS2	related RAS viral (r-ras) oncogene homolog 2	NM_001102669	22800	1004.91	378.15	2.66	0.0001	626.76
4810497	NM_001035516	DMKN	dermokine	NM_001035516	93099	994.06	374.29	2.66	0.0135	619.77
5900452	NM_019886	CHST7	carbohydrate (N-acetylglucosamine 6-O) sulfotransferase 7	NM_019886	56548	889.75	334.75	2.66	0	554.99
730647	NM_022662	ANAPC1	anaphase promoting complex subunit 1	NM_022662	64682	1932.12	727.9	2.65	0	1204.22
7040162	NM_021254	C21orf59	chromosome 21 open reading frame 59	NM_021254	56683	1904.54	718.57	2.65	0	1185.97
1780719	NM_006601	PTGES3	prostaglandin E synthase 3 (cytosolic)	NM_006601	10728	1722.21	650.56	2.65	0.0174	1071.65
5080487	NM_152407	GRPEL2	GrpE-like 2, mitochondrial (E. coli)	NM_152407	134266	1550.79	585.11	2.65	0	965.68
940240	NM_018186	C1orf112	chromosome 1 open reading frame 112	NM_018186	55732	894.49	337.4	2.65	0.0003	557.09
2190538	NM_021830	C10orf2	chromosome 10 open reading frame 2	NM_021830	56652	363.02	136.86	2.65	0.0062	226.16
1660059	NR_001591	psiTPTE22	TPTE pseudogene	NR_001591	387590	226.06	85.4	2.65	0	140.66
1470195	NM_182776	MCM7	minichromosome maintenance complex component 7	NM_005916	4176	4898.4	1856.34	2.64	0	3042.06
5960224	NR_002734	PTTG3	pituitary tumor-transforming 3	NR_002734	26255	1465.92	554.28	2.64	0	911.64
7210139	NM_002773	PRSS8	protease, serine, 8	NM_002773	5652	890.07	337.08	2.64	0.0003	552.98
[truncated: 569 more rows]
